# Supplementary material for: Comprehensive analysis of the fecal microbiota of healthy Japanese adults reveals a new bacterial lineage associated with a phenotype characterized by a high frequency of bowel movements and a lean body type
Source: BMC Microbiol. 2016 Nov 28;16:284. doi: 10.1186/s12866-016-0898-x (PMC5127096; doi:10.1186/s12866-016-0898-x)
Supplement: Additional file 1: Table S1. — English translation of the lifestyle questionnaire and the scoring system used for each question. Table S2. Subject characteristics and the results of the Illumina sequencing. Table S3. Operational taxonomic unit table for the whole subjects (% in whole reads). Table S4. Basic Local Alignment Search Tool (BLAST) results and representative sequences for the operational taxonomic units. Table S5. Abundance and prevalence of the 66 identified bacterial families and alpha-diversity scores stratified by area of residence. Table S6. Abundance and prevalence of the 66 identified bacterial families and alpha-diversity scores stratified by gender. Table S7. Abundance and prevalence of the 66 identified bacterial families and alpha-diversity scores in the two clusters identified in the male subjects. Table S8. Raw questionnaire data. Table S9. Questionnaire scores stratified by area of residence. Table S10. Questionnaire scores stratified by gender. Table S11. Questionnaire scores in the two clusters identified in the male subjects. Table S12. Detailed Basic Local Alignment Search Tool (BLAST) search results for the operational taxonomic units shown in Table 8. Table S13. Quantitative Insights Into Microbial Ecology (QIIME) bioinformatics pipeline scripts used in the present study. (XLSX 8232 kb) [file 12866_2016_898_MOESM1_ESM.xlsx]

## Sheet: Table S1
Additional file 1: Table S1. English translation of the lifestyle questionnaire and the scoring system used for each question
ID	Question	Scoring system
Physical characteristics
Q 1	Age	Numerical value
Q 2	Number of family members living in the household	Numerical value
Q 3	Weight (kg)	Numerical value
Q 4	Height (cm)	Numerical value
Q 5	BMI (kg/m2)	Numerical value (calculated from weight and height)
Q 6	Feeling during bowel movement	1: very poor, 2: poor, 3: moderate, 4: good, 5: very good
Q 7	Bowel movement frequency	1: less than 1 time/week, 2: 2-3 times/week, 3: 4-6 times/week, 4: 1-2 times/day, 5: Three or more times/day
Dietary habits (i.e., intake frequency)
Q 8	Breakfast	1: hardly ever, 2: 1-3 times/week, 3: 4-6 times/week, 4: once/day
Q 9	Lunch	1: hardly ever, 2: 1-3 times/week, 3: 4-6 times/week, 4: once/day
Q 10	Dinner	1: hardly ever, 2: 1-3 times/week, 3: 4-6 times/week, 4: once/day
Q 11	Snacks	1: hardly ever, 2: 1-3 times/week, 3: 4-6 times/week, 4: once/day, 5: Two or more times/day
Q 12	Milk	1: hardly ever, 2: 1-3 times/week, 3: 4-6 times/week, 4: once/day, 5: Two or more times/day
Q 13	Dairy products	1: hardly ever, 2: 1-3 times/week, 3: 4-6 times/week, 4: once/day, 5: Two or more times/day
Q 14	Rice	1: hardly ever, 2: 1-3 times/week, 3: 4-6 times/week, 4: once/day, 5: Two or more times/day
Q 15	Bread	1: hardly ever, 2: 1-3 times/week, 3: 4-6 times/week, 4: once/day, 5: Two or more times/day
Q 16	Noodles	1: hardly ever, 2: 1-3 times/week, 3: 4-6 times/week, 4: once/day, 5: Two or more times/day
Q 17	Potatoes	1: hardly ever, 2: 1-3 times/week, 3: 4-6 times/week, 4: once/day, 5: Two or more times/day
Q 18	Root vegetables	1: hardly ever, 2: 1-3 times/week, 3: 4-6 times/week, 4: once/day, 5: Two or more times/day
Q 19	Soy products	1: hardly ever, 2: 1-3 times/week, 3: 4-6 times/week, 4: once/day, 5: Two or more times/day
Q 20	Pickles	1: hardly ever, 2: 1-3 times/week, 3: 4-6 times/week, 4: once/day, 5: Two or more times/day
Q 21	Natto1	1: hardly ever, 2: 1-3 times/week, 3: 4-6 times/week, 4: once/day, 5: Two or more times/day
Q 22	Fish	1: hardly ever, 2: 1-3 times/week, 3: 4-6 times/week, 4: once/day, 5: Two or more times/day
Q 23	Meat	1: hardly ever, 2: 1-3 times/week, 3: 4-6 times/week, 4: once/day, 5: Two or more times/day
Q 24	Ham	1: hardly ever, 2: 1-3 times/week, 3: 4-6 times/week, 4: once/day, 5: Two or more times/day
Q 25	Cheese	1: hardly ever, 2: 1-3 times/week, 3: 4-6 times/week, 4: once/day, 5: Two or more times/day
Q 26	Eggs	1: hardly ever, 2: 1-3 times/week, 3: 4-6 times/week, 4: once/day, 5: Two or more times/day
Q 27	Seaweed	1: hardly ever, 2: 1-3 times/week, 3: 4-6 times/week, 4: once/day, 5: Two or more times/day
Q 28	Konjac2	1: hardly ever, 2: 1-3 times/week, 3: 4-6 times/week, 4: once/day, 5: Two or more times/day
Q 29	Mushrooms	1: hardly ever, 2: 1-3 times/week, 3: 4-6 times/week, 4: once/day, 5: Two or more times/day
Q 30	Sweet food (e.g., chocolate, candy)	1: hardly ever, 2: 1-3 times/week, 3: 4-6 times/week, 4: once/day, 5: Two or more times/day
Q 31	Green and yellow vegetables	1: hardly ever, 2: 1-3 times/week, 3: 4-6 times/week, 4: once/day, 5: Two or more times/day
Q 32	Other vegetables	1: hardly ever, 2: 1-3 times/week, 3: 4-6 times/week, 4: once/day, 5: Two or more times/day
Q 33	Fresh fruit	1: hardly ever, 2: 1-3 times/week, 3: 4-6 times/week, 4: once/day, 5: Two or more times/day
Q 34	Nuts	1: hardly ever, 2: 1-3 times/week, 3: 4-6 times/week, 4: once/day, 5: Two or more times/day
Q 35	Dried fruit	1: hardly ever, 2: 1-3 times/week, 3: 4-6 times/week, 4: once/day, 5: Two or more times/day
Q 36	Fried or sautéed foods	1: hardly ever, 2: sometimes, 3: once/day, 4: twice/day, 5: Three or more times/day
Q 37	Take-out meal	1: hardly ever, 2: sometimes, 3: once/day, 4: twice/day, 5: Three or more times/day
Q 38	Soy sauce	1: hardly ever, 2: sometimes, 3: once/day, 4: twice/day, 5: Three or more times/day
Q 39	Salad Dressing	1: hardly ever, 2: sometimes, 3: once/day, 4: twice/day, 5: Three or more times/day
Q 40	Miso soup	1: hardly ever, 2: sometimes, 3: once/day, 4: twice/day, 5: Three or more times/day
Q 41	Soft drinks (including fruit or vegetable juice; e.g., sports drinks, sodas)	1: hardly ever, 2: sometimes, 3: once/day, 4: twice/day, 5: Three or more times/day
Q 42	Fresh fruit or vegetable juice	1: hardly ever, 2: sometimes, 3: once/day, 4: twice/day, 5: Three or more times/day
Q 43	Do you put butter on bread?	1: hardly ever, 2: sometimes, 3: every time
Q 44	Do you put olive oil on bread?	1: hardly ever, 2: sometimes, 3: every time
Q 45	Do you put jam on bread?	1: hardly ever, 2: sometimes, 3: every time
Daily routine in the past week
Q 46	Exercise frequency	1: hardly ever, 2: once/week, 3: 2-3 times/week, 4: 4-5 times/week, 5: once/day
Q 47	Usual bedtime	Numerical value (calculated from 00:00, e.g., 10:00 PM is converted to −2)
Q 48	Time to fall asleep (minutes)	Numerical value
Q 49	Usual time of waking up	Numerical value (calculated from 00:00, e.g., 10:00 PM is converted to −2)
Q 50	Total daily amount of sleep (hours)	Numerical value
Q 51	Quality of sleep	1: very poor, 2: poor, 3: moderate, 4: good, 5: very good
Level of stress within the past week
Q 52*	I was bothered by things that usually do not bother me	0: less than once/day, 1: 1-2 times/day, 2: 3-4 times/day, 3: 5-7 times/day
Q 53*	I did not feel like eating; my appetite was poor	0: less than once/day, 1: 1-2 times/day, 2: 3-4 times/day, 3: 5-7 times/day
Q 54*	I felt that I could not shake off the blues even with help from my family or friends	0: less than once/day, 1: 1-2 times/day, 2: 3-4 times/day, 3: 5-7 times/day
Q 55*	I felt that I was just as good as other people	0: less than once/day, 1: 1-2 times/day, 2: 3-4 times/day, 3: 5-7 times/day
Q 56*	I had trouble keeping my mind on what I was doing	0: less than once/day, 1: 1-2 times/day, 2: 3-4 times/day, 3: 5-7 times/day
Q 57*	I felt depressed	0: less than once/day, 1: 1-2 times/day, 2: 3-4 times/day, 3: 5-7 times/day
Q 58*	I felt that everything I did was an effort	0: less than once/day, 1: 1-2 times/day, 2: 3-4 times/day, 3: 5-7 times/day
Q 59*	I felt hopeful about the future	0: less than once/day, 1: 1-2 times/day, 2: 3-4 times/day, 3: 5-7 times/day
Q 60*	I thought my life has been a failure	0: less than once/day, 1: 1-2 times/day, 2: 3-4 times/day, 3: 5-7 times/day
Q 61*	I felt fearful	0: less than once/day, 1: 1-2 times/day, 2: 3-4 times/day, 3: 5-7 times/day
Q 62*	My sleep was restless	0: less than once/day, 1: 1-2 times/day, 2: 3-4 times/day, 3: 5-7 times/day
Q 63*	I was happy	0: less than once/day, 1: 1-2 times/day, 2: 3-4 times/day, 3: 5-7 times/day
Q 64*	I talked less than usual	0: less than once/day, 1: 1-2 times/day, 2: 3-4 times/day, 3: 5-7 times/day
Q 65*	I felt lonely	0: less than once/day, 1: 1-2 times/day, 2: 3-4 times/day, 3: 5-7 times/day
Q 66*	People were unfriendly	0: less than once/day, 1: 1-2 times/day, 2: 3-4 times/day, 3: 5-7 times/day
Q 67*	I enjoyed life	0: less than once/day, 1: 1-2 times/day, 2: 3-4 times/day, 3: 5-7 times/day
Q 68*	I had crying spells	0: less than once/day, 1: 1-2 times/day, 2: 3-4 times/day, 3: 5-7 times/day
Q 69*	I felt sad	0: less than once/day, 1: 1-2 times/day, 2: 3-4 times/day, 3: 5-7 times/day
Q 70*	I felt that people dislike me	0: less than once/day, 1: 1-2 times/day, 2: 3-4 times/day, 3: 5-7 times/day
Q 71*	I could not "get going"	0: less than once/day, 1: 1-2 times/day, 2: 3-4 times/day, 3: 5-7 times/day
Current physical and mental health
Q 72	Current physical and mental health	1: very poor, 2: poor, 3: moderate, 4: good, 5: very good
Q 73	Current physical and mental health compared to a year ago	1: very poor, 2: poor, 3: moderate, 4: good, 5: very good
Physical and mental health within the past month
Q 74	The time available for my work or daily activities was decreased due to a physical problem	1: never, 2: hardly ever, 3: sometimes, 4: nearly always 5: always
Q 75	I failed to complete my work or daily activities due to a physical problem	1: never, 2: hardly ever, 3: sometimes, 4: nearly always 5: always
Q 76	I was unable to conduct part of my work or daily activities due to a physical problem	1: never, 2: hardly ever, 3: sometimes, 4: nearly always 5: always
Q 77	It was difficult to work or do my daily activities due to a physical problem	1: never, 2: hardly ever, 3: sometimes, 4: nearly always 5: always
Q 78	The time for my work or daily activity was decreased due to a mental health problem	1: never, 2: hardly ever, 3: sometimes, 4: nearly always 5: always
Q 79	I failed to complete my work or daily activities due to a mental health problem	1: never, 2: hardly ever, 3: sometimes, 4: nearly always 5: always
Q 80	I was unable to concentrate on my work or daily activity due to a mental health problem	1: never, 2: hardly ever, 3: sometimes, 4: nearly always 5: always
Q 81	A close relationship was negatively affected by a physical or mental health problem	1: never, 2: hardly ever, 3: sometimes, 4: nearly always 5: always
Q 82	I had lots of energy	1: never, 2: hardly ever, 3: sometimes, 4: nearly always 5: always
Q 83	I felt nervous	1: never, 2: hardly ever, 3: sometimes, 4: nearly always 5: always
Q 84	I felt severely depressed	1: never, 2: hardly ever, 3: sometimes, 4: nearly always 5: always
Q 85	I felt calm	1: never, 2: hardly ever, 3: sometimes, 4: nearly always 5: always
Q 86	I was active	1: never, 2: hardly ever, 3: sometimes, 4: nearly always 5: always
Q 87	I felt depressed	1: never, 2: hardly ever, 3: sometimes, 4: nearly always 5: always
Q 88	I felt exhausted	1: never, 2: hardly ever, 3: sometimes, 4: nearly always 5: always
Q 89	I felt happy	1: never, 2: hardly ever, 3: sometimes, 4: nearly always 5: always
Q 90	I felt tired	1: never, 2: hardly ever, 3: sometimes, 4: nearly always 5: always
Feelings about own physical and mental health
Q 91	I do not consider myself healthier than other people	1: disagree, 2: somewhat disagree, 3: neither agree nor disagree, 4: somewhat agree, 5: agree
Q 92	I consider myself healthier than other people	1: disagree, 2: somewhat disagree, 3: neither agree nor disagree, 4: somewhat agree, 5: agree
Q 93	I feel like I am becoming unhealthy	1: disagree, 2: somewhat disagree, 3: neither agree nor disagree, 4: somewhat agree, 5: agree
Q 94	I feel like I am becoming quite healthy	1: disagree, 2: somewhat disagree, 3: neither agree nor disagree, 4: somewhat agree, 5: agree
*: Questions from the Center for Epidemiologic Studies Depression Scale test
1: Traditional Japanese fermented soy beans, 2: Japanese gel-like food made from Amorphophallus konjac

## Sheet: Table S2
Additional file 1: Table S2. Subject characteristics and the results of the Illumina sequencing
ID	Area of residence	Province	Gender	Age	Weight	Height	BMI	High-quality read count	Alpha diversity†				Clustering††
									Chao-1 index	Shannon index	PD whole tree	Good's coveradge
1	Hokkaido	Hokkaido	M	69	72	164	26.7698	12378	342.619	6.20854	56.9497	0.981283	1
2	Hokkaido	Hokkaido	F	65	54	146.5	25.1605	13643	525.939	7.23718	96.2761	0.971609	-
3	Kyushu	Nagasaki	F	59	51	155	21.2279	10618	403.573	6.93272	79.0973	0.979703	-
4	Tohoku	Miyagi	F	34	43	156	17.6693	12260	275.349	6.01128	53.0704	0.98578	-
5	Kanto	Chiba	F	40	52	169	18.2066	11774	489.689	6.76655	100.197	0.971147	-
6	Kanto	Tokyo	F	58	55	155	22.8928	11421	622.321	7.23336	139.17	0.963296	-
7	Kanto	Chiba	F	31	43	155.5	17.7831	11107	472.631	6.76214	98.7892	0.972849	-
8	Kanto	Kanagawa	F	51	53	156	21.7784	12827	314.159	6.2787	53.7335	0.984881	-
9	Kanto	Tokyo	M	57	79	160	30.8594	12161	466.547	7.17766	85.9304	0.976495	2
10	Kanto	Tokyo	F	56	62	165	22.7732	11014	455.873	7.05233	87.963	0.976276	-
11	Tohoku	Miyagi	F	54	61	156	25.0657	11774	424.111	7.01117	81.7755	0.978658	-
12	Kanto	Ibaraki	F	28	52	158	20.83	12114	585.609	7.36386	117.812	0.966067	-
13	Kanto	Chiba	M	40	85	173	28.4005	9418	257.316	5.14034	41.4671	0.985877	1
14	Kanto	Chiba	F	41	54	165	19.8347	11428	386.753	6.53317	67.7911	0.98053	-
15	Kansai	Osaka	M	59	51	153	21.7865	11958	460.347	6.03902	79.1665	0.972581	1
16	Kansai	Osaka	M	63	68.5	172	23.1544	11847	374.9	6.62667	67.3256	0.981454	2
17	Kansai	Osaka	F	59	39	152	16.8802	11754	298.572	6.20231	58.0257	0.985391	-
18	Hokkaido	Hokkaido	M	73	63.5	165	23.3242	10530	329.578	6.59109	64.3167	0.984443	2
19	Hokkaido	Hokkaido	F	75	47	149	21.1702	10934	439.073	6.81829	82.0316	0.976471	-
20	Hokkaido	Hokkaido	M	40	59	174	19.4874	10240	353.677	6.39768	62.493	0.981964	2
21	Kanto	Ibaraki	F	38	51	159	20.1733	10067	253.658	5.2179	50.2427	0.986048	-
22	Kanto	Ibaraki	M	42	62	168	21.9671	8594	326.432	6.11099	57.8552	0.982037	2
23	Kanto	Ibaraki	M	35	90	176	29.0548	9699	298.114	6.04684	54.1612	0.984346	2
24	Kanto	Saitama	M	60	68	171	23.255	11538	417.44	6.93471	75.7668	0.978512	2
25	Kanto	Chiba	F	48	46	157.5	18.5437	11580	503.995	7.16256	96.1468	0.972168	-
26	Hokkaido	Hokkaido	M	25	78	176	25.1808	9006	338.871	6.38696	67.5424	0.982669	2
27	Hokkaido	Hokkaido	M	34	63	173	21.0498	11968	352.371	6.27909	55.8601	0.980141	1
28	Kanto	Saitama	M	66	58	163	21.83	9482	440.04	6.9466	82.2822	0.978318	2
29	Kanto	Ibaraki	F	34	70	162	26.6728	11092	345.262	6.55063	73.0493	0.98262	-
30	Kanto	Tochigi	M	60	82	168	29.0533	8579	326.272	6.04193	59.4619	0.982329	2
31	Kanto	Gunma	M	38	70	173	23.3887	12009	403.647	6.60858	74.2548	0.978051	2
32	Kanto	Gunma	M	41	69	178	21.7776	13565	422.514	6.77938	77.8365	0.978245	2
33	Kanto	Gunma	F	41	60	165	22.0386	11478	380.509	6.67323	70.4535	0.980627	-
34	Kanto	Gunma	M	38	76	170	26.2976	9164	491.548	7.2171	93.3787	0.973602	1
35	Kyushu	Saga	M	57	69	170	23.8754	10268	421.154	6.81279	80.8414	0.977905	1
36	Kyushu	Saga	F	56	54.5	158	21.8314	11507	392.11	6.80164	72.0122	0.979776	-
37	Kanto	Chiba	M	62	63	171.2	21.4948	11564	445.621	6.79897	82.7449	0.976349	2
38	Kanto	Kanagawa	M	63	62	167	22.231	11914	395.49	6.45882	76.055	0.978439	1
39	Tohoku	Miyagi	F	59	53	169	18.5568	11254	578.499	6.89344	133.496	0.963952	-
40	Kansai	Osaka	M	62	71	171	24.281	12345	416.018	6.78072	79.3732	0.977346	2
41	Kanto	Tokyo	F	62	53	158	21.2306	11052	484.818	7.13561	84.9414	0.974259	-
42	Hokkaido	Hokkaido	F	47	58	163	21.83	10695	405.166	6.87747	82.4564	0.979217	-
43	Hokkaido	Hokkaido	M	70	68	162	25.9107	12648	456.17	7.20777	84.9679	0.975523	1
44	Hokkaido	Hokkaido	F	70	63	152	27.268	11052	430.327	6.74721	78.1055	0.977005	-
45	Hokkaido	Hokkaido	M	60	86	180	26.5432	10462	322.965	6.54679	57.8448	0.985027	2
46	Hokkaido	Hokkaido	M	36	80	180	24.6914	11348	466.553	6.57413	84.9378	0.972581	1
47	Kanto	Tochigi	F	83	49	150	21.7778	11294	530.163	7.11046	115.096	0.970734	-
48	Hokkaido	Hokkaido	M	37	60	166	21.7738	10538	322.456	6.01952	55.9414	0.982547	2
49	Kanto	Chiba	F	55	54	154	22.7694	12944	547.191	7.36531	109.828	0.970029	-
50	Kanto	Saitama	F	61	51	159	20.1733	12185	269.082	5.90357	55.0725	0.98702	-
51	Kanto	Ibaraki	F	29	44	150	19.5556	36757	539.214	7.51208	94.1253	0.970369	-
52	Kanto	Ibaraki	F	54	51	158	20.4294	10845	577.725	7.05405	126.856	0.964852	-
53	Kansai	Hyogo	M	39	74	169	25.9095	11201	287.682	5.82678	58.5367	0.986121	2
54	Kanto	Saitama	M	59	69	175	22.5306	10028	246.34	5.06639	49.9343	0.986971	2
55	Kanto	Tokyo	M	57	57	161	21.9899	12671	335.931	6.33218	62.4898	0.983058	2
56	Kanto	Saitama	M	65	66.2	173	22.119	10228	529.317	6.85368	100.472	0.968498	1
57	Hokkaido	Hokkaido	M	63	75	171	25.6489	9218	308.293	5.95754	55.1909	0.983471	2
58	Kanto	Chiba	F	61	46	157	18.662	11797	378.94	6.75549	75.7005	0.981891	-
59	Kanto	Chiba	M	30	73	170	25.2595	11591	175.542	5.86734	40.6013	0.992854	2
60	Kansai	Osaka	M	65	68	168	24.093	11968	278.689	5.28982	51.1709	0.985221	2
61	Kanto	Saitama	F	61	45.2	152	19.5637	11928	533.803	7.24969	111.402	0.970224	-
62	Chubu	Aichi	M	42	71	169	24.8591	12045	290.255	5.15121	50.7921	0.983252	1
63	Kyushu	Kagoshima	F	53	56	165	20.5693	12345	341.642	6.51526	60.1768	0.983179	-
64	Kyushu	Kagoshima	F	27	46	156	18.902	11160	324.538	5.75535	54.7763	0.981842	-
65	Kanto	Chiba	M	66	64.2	169	22.4782	13657	575.549	6.71867	102.513	0.9649	1
66	Hokkaido	Hokkaido	M	49	77	174	25.4327	10949	329	6.11252	58.3313	0.982742	2
67	Kyushu	Nagasaki	F	26	57	156	23.4221	11914	406.053	6.91159	71.9056	0.980433	-
68	Kanto	Tochigi	F	53	49	158	19.6283	11470	476.414	6.68762	109.892	0.971828	-
69	Kanto	Tokyo	F	58	46.5	153.5	19.735	12957	473.243	6.91633	91.8163	0.974356	-
70	Kanto	Saitama	F	66	55	153	23.4952	10285	439.481	7.0331	92.4145	0.976252	-
71	Kanto	Tokyo	F	53	56	160	21.875	11059	311.578	6.05284	51.44	0.984225	-
72	Kyushu	Kagoshima	F	42	56	156	23.0112	9013	321.097	6.40816	60.8492	0.984054	-
73	Hokkaido	Hokkaido	F	30	62	167	22.231	8217	194.192	5.19566	48.0572	0.990812	-
74	Kyushu	Kagoshima	F	43	42	155.5	17.3695	10606	293.243	6.19816	64.224	0.985391	-
75	Chubu	Shizuoka	F	45	50	153	21.3593	10143	489.014	7.0138	108.361	0.972581	-
76	Kansai	Hyogo	M	63	74	173	24.7252	11972	399.43	6.57272	80.1572	0.978148	2
77	Kansai	Hyogo	F	66	45	158	18.026	10376	263.814	5.89572	45.6078	0.987263	-
78	Kansai	Hyogo	M	41	85	175	27.7551	11274	317.919	5.65683	59.2469	0.98262	2
79	Kansai	Hyogo	F	36	57	161	21.9899	13129	500.384	6.95412	89.1524	0.971804	-
80	Kansai	Hyogo	M	43	88.5	172	29.9148	11227	338.773	6.12179	68.7706	0.982474	2
81	Kansai	Osaka	M	64	72	176	23.2438	12842	454.827	6.6246	101.992	0.97528	2
82	Kansai	Osaka	M	66	52	157	21.0962	10091	273.501	5.90773	51.2593	0.986242	2
83	Kansai	Osaka	M	41	58	177	18.5132	10383	448.287	6.85909	87.6123	0.975085	2
84	Kansai	Osaka	M	52	69	164	25.6544	8644	246.796	5.58017	43.3825	0.988405	2
85	Kansai	Kyoto	M	66	70	164	26.0262	11558	480.704	7.22549	85.4681	0.974915	2
86	Kanto	Ibaraki	F	53	46	156	18.902	11910	301.149	5.50404	67.2337	0.983106	-
87	Kyushu	Kagoshima	F	43	59	159	23.3377	12053	433.589	7.1333	91.1592	0.976714	-
88	Hokkaido	Hokkaido	F	35	58	166	21.048	10632	244.347	5.74003	56.4433	0.988138	-
89	Kanto	Kanagawa	F	62	57.6	155	23.975	12632	418.94	6.9194	78.4607	0.979315	-
90	Kanto	Saitama	M	50	69	171	23.597	9858	455.355	6.24463	74.3159	0.973408	1
91	Kanto	Tochigi	M	65	83	169	29.0606	11279	279.396	5.85916	54.24	0.985197	2
92	Kanto	Tochigi	F	66	45	154	18.9745	11341	451.549	7.0336	77.4313	0.977346	-
93	Kanto	Tochigi	M	38	63.5	169	22.2331	10839	198.023	4.76246	37.1296	0.990034	2
94	Chugoku_Shikoku	Ehime	F	53	61	165.5	22.2707	11539	339.687	6.14099	71.9309	0.981915	-
95	Chugoku_Shikoku	Ehime	F	47	53	153.7	22.4351	10218	249.329	5.42015	48.1504	0.986996	-
96	Chugoku_Shikoku	Ehime	F	50	63	166	22.8625	10843	552.667	7.36429	111.241	0.969008	-
97	Chugoku_Shikoku	Ehime	M	51	68	174.5	22.3315	8533	209.46	5.5962	46.2184	0.99001	2
98	Chugoku_Shikoku	Ehime	M	56	93.5	165	34.3434	7950	249.065	5.67749	46.6944	0.985707	2
99	Chugoku_Shikoku	Ehime	M	48	74	165	27.1809	9382	293.903	6.17981	61.2374	0.986364	2
100	Chugoku_Shikoku	Ehime	F	51	60	158	24.0346	11047	354.505	5.41688	65.538	0.978148	-
101	Chugoku_Shikoku	Ehime	F	52	40	151.3	17.4736	11848	397.549	6.56127	80.0871	0.978731	-
102	Chugoku_Shikoku	Ehime	M	47	68	164	25.2826	10892	322.733	6.35641	64.5344	0.984273	2
103	Chugoku_Shikoku	Ehime	M	43	73	165	26.8136	9528	321.249	6.32603	69.6305	0.983106	2
104	Chugoku_Shikoku	Ehime	F	67	64	154	26.986	9658	367.52	5.90712	64.2268	0.977929	-
105	Chugoku_Shikoku	Ehime	F	42	88	158	35.2508	7033	379.95	6.46142	72.4161	0.979849	-
106	Chugoku_Shikoku	Ehime	F	46	68	167	24.3824	9377	205.919	5.51211	45.5571	0.991736	-
107	Chugoku_Shikoku	Ehime	F	63	61.5	158	24.6355	10753	467.714	7.16902	100.305	0.974842	-
108	Chugoku_Shikoku	Ehime	M	42	60	168	21.2585	8887	335.41	6.1032	69.449	0.982158	1
109	Chugoku_Shikoku	Ehime	F	51	48	146.5	22.3648	9846	335.951	6.51459	62.4306	0.984006	-
110	Chugoku_Shikoku	Ehime	F	44	54	153	23.0681	12707	463.236	7.02165	102.515	0.973456	-
111	Chugoku_Shikoku	Ehime	F	41	81.2	161	31.326	9843	371.667	6.80078	69.0157	0.981915	-
112	Chugoku_Shikoku	Ehime	F	62	54.5	149.8	24.2869	10030	509.806	6.9316	98.28	0.970345	-
113	Chugoku_Shikoku	Ehime	F	52	43	152	18.6115	10570	358.323	6.62147	69.7479	0.982863	-
114	Chugoku_Shikoku	Ehime	F	42	60	163	22.5827	11490	404.257	6.75614	82.1079	0.978488	-
115	Kansai	Osaka	F	67	42	142	20.8292	11107	530.497	7.26983	95.1762	0.970442	-
116	Chubu	Shizuoka	F	44	50	156	20.5457	8618	416.709	6.81469	79.7641	0.978099	-
117	Hokkaido	Hokkaido	M	62	87	171	29.7527	9097	453.969	6.33924	82.5019	0.973384	1
118	Hokkaido	Hokkaido	M	30	62	170	21.4533	11131	515.072	7.08364	102.193	0.971901	2
119	Kyushu	Kagoshima	F	39	59	160	23.0469	10534	513.401	7.08507	111.312	0.96964	-
120	Kanto	Kanagawa	F	50	60	160	23.4375	8209	257.664	5.75654	61.6463	0.985999	-
121	Kanto	Kanagawa	F	52	60	162	22.8624	9726	307.107	6.5792	62.1181	0.984832	-
122	Kanto	Tokyo	F	60	45	163	16.937	9957	365.564	6.61599	74.2058	0.981794	-
123	Hokkaido	Hokkaido	M	45	78	165	28.6501	8118	227.989	5.65927	50.3619	0.989378	2
124	Hokkaido	Hokkaido	F	41	46	155	19.1467	11129	227.325	5.87523	49.9125	0.988794	-
125	Chubu	Aichi	M	48	53	170	18.3391	9480	173.645	4.80417	32.8562	0.99086	2
126	Kanto	Saitama	F	54	54	162	20.5761	9467	519.197	6.91315	110.821	0.969859	-
127	Kyushu	Kagoshima	F	50	50	158	20.0288	11529	459.012	6.73808	89.1544	0.975109	-
128	Kanto	Tokyo	F	56	53	158	21.2306	7750	233.469	5.18518	41.9833	0.98826	-
129	Hokkaido	Hokkaido	F	42	69	163	25.9701	10970	450.696	7.07702	100.266	0.97613	-
130	Hokkaido	Hokkaido	F	65	60	164	22.3081	9486	390.486	6.23254	91.4127	0.977686	-
131	Tohoku	Miyagi	M	70	57	168	20.1956	12117	590.788	7.51799	124.374	0.96823	2
132	Tohoku	Miyagi	F	41	51	163.5	19.0781	10177	450.19	6.78498	76.3337	0.975693	-
133	Hokkaido	Hokkaido	M	50	97	181	29.6084	9421	368.328	6.37872	76.3531	0.97895	1
134	Kanto	Chiba	M	42	65	173	21.7181	10249	166.09	3.89463	37.4818	0.992076	2
135	Tohoku	Miyagi	M	37	70	174	23.1206	8768	313.066	6.10993	77.0094	0.983909	2
136	Kyushu	Kagoshima	F	42	51	154	21.5045	10284	448.62	6.96128	90.3977	0.976228	-
137	Chubu	Shizuoka	M	44	66	167	23.6652	7934	129.665	5.31586	29.2831	0.995771	2
138	Kanto	Tokyo	F	58	52	155	21.6441	10527	485.622	7.16113	92.8108	0.974818	-
139	Chugoku_Shikoku	Okayama	F	67	56.5	155.5	23.3662	10437	300.05	5.61247	48.9017	0.984249	-
140	Kanto	Saitama	F	69	55	155	22.8928	11529	402.669	7.02052	70.9167	0.98019	-
141	Kyushu	Kagoshima	F	42	58	163	21.83	9377	280.716	6.36591	59.7748	0.987093	-
142	Chugoku_Shikoku	Okayama	F	30	64	154	26.986	8967	478.521	7.00307	95.689	0.973165	-
143	Kanto	Chiba	F	28	50	162	19.052	8831	325.632	6.15469	70.6266	0.982766	-
144	Kanto	Ibaraki	F	21	46	158	18.4265	8283	396.176	6.27055	100.498	0.978415	-
145	Kanto	Chiba	F	21	47	155	19.563	10653	543.961	7.17235	100.673	0.968255	-
146	Kanto	Chiba	F	21	55	162	20.9572	9346	253.126	5.78313	50.6967	0.987141	-
147	Kanto	Chiba	F	21	62	155	25.8065	11947	309.423	6.39675	57.3352	0.98527	-
148	Tohoku	Miyagi	F	42	54	158	21.6311	11152	371.776	6.1547	76.1641	0.980457	-
149	Hokkaido	Hokkaido	F	42	47	154.5	19.6898	11632	528.972	6.98016	104.78	0.969616	-
150	Kanto	Kanagawa	M	63	68	173	22.7204	12592	490.814	6.65902	91.8684	0.972022	2
151	Kanto	Ibaraki	M	37	65	170	22.4913	11058	405.398	6.80144	70.971	0.979047	2
152	Kanto	Saitama	M	62	64	160	25	9659	353.656	6.07198	70.1042	0.980992	2
153	Kanto	Tokyo	M	59	75	170	25.9516	11084	149.958	4.47831	32.2153	0.991468	2
154	Kyushu	Kagoshima	F	43	51	161	19.6752	8016	251.886	6.11466	50.1973	0.9886	-
155	Chubu	Shizuoka	M	53	68	168	24.093	11748	315.003	6.28438	63.7112	0.985246	2
156	Chubu	Shizuoka	F	37	49	163	18.4425	9453	257.294	5.82591	52.9879	0.987457	-
157	Chubu	Shizuoka	F	45	52	164	19.3337	10082	275.242	5.53479	75.1808	0.985634	-
158	Chubu	Shizuoka	M	42	62	165	22.7732	11709	168.61	4.96689	34.855	0.99227	2
159	Chubu	Shizuoka	F	39	50	160	19.5312	11310	333.106	6.32229	64.7974	0.983325	-
160	Chubu	Shizuoka	F	54	55	163	20.7008	12036	451.133	6.92071	104.634	0.975207	-
161	Chubu	Shizuoka	M	53	72	178	22.7244	9303	438.358	7.3226	87.3578	0.979047	2
162	Kyushu	Nagasaki	M	70	63	167	22.5896	8229	562.485	7.34146	108.779	0.968838	1
163	Kyushu	Nagasaki	M	39	58	169.5	20.1878	8644	452.365	6.10525	78.005	0.972946	1
164	Kanto	Chiba	M	82	53	166	19.2336	9692	480.664	6.92665	87.5475	0.973797	1
165	Chubu	Aichi	F	84	58	145	27.5862	10743	621.516	7.4476	144.787	0.964487	-
166	Kyushu	Fukuoka	F	77	49	148	22.3703	10655	342.956	5.75725	61.5026	0.982134	-
167	Kansai	Osaka	M	76	62	168	21.9671	9508	559.382	7.07996	106.659	0.967866	2
168	Kansai	Osaka	F	75	44	150	19.5556	10448	374.818	6.66463	70.3971	0.981138	-
169	Tohoku	Miyagi	M	85	62	168	21.9671	10500	403.36	6.42435	72.7114	0.975912	2
170	Kanto	Gunma	M	75	53	153	22.6409	8827	249.469	5.69923	53.712	0.988065	2
171	Kyushu	Fukuoka	F	80	63	155	26.2227	8049	204.955	5.60997	42.3127	0.991152	-
172	Kyushu	Fukuoka	F	80	44	144	21.2191	11003	183.533	5.50105	35.0136	0.990472	-
173	Kyushu	Fukuoka	M	79	58	161	22.3757	11777	572.054	7.00922	110.611	0.965775	1
174	Kyushu	Fukuoka	M	81	55	162	20.9572	12540	308.901	5.90316	60.0785	0.984638	2
175	Kyushu	Fukuoka	F	78	47	149	21.1702	9835	398.402	6.94861	75.7066	0.981089	-
176	Chubu	Aichi	F	76	30	147	13.8831	9972	460.944	6.92856	131.709	0.973724	-
177	Tohoku	Miyagi	F	36	52	164	19.3337	8275	312.777	6.31768	59.7199	0.984832	-
178	Tohoku	Miyagi	M	52	70	162	26.6728	10836	451.488	6.57313	90.0194	0.974113	1
179	Tohoku	Miyagi	F	22	52.4	160.1	20.4432	7392	391.584	7.0589	78.8188	0.981818	-
180	Tohoku	Miyagi	F	53	51	156	20.9566	9797	523.202	7.30174	102.491	0.972387	-
181	Tohoku	Miyagi	M	24	53	170	18.3391	10876	236.411	5.64367	53.4909	0.989062	2
182	Kyushu	Fukuoka	M	27	47	160	18.3594	11141	311.641	5.99418	61.6289	0.984176	2
183	Kyushu	Kagoshima	F	52	45	148	20.5442	12321	252.683	5.82599	53.5897	0.987409	-
184	Tohoku	Miyagi	F	52	64.3	157	26.0863	10434	340.75	6.00936	59.8766	0.98228	-
185	Chugoku_Shikoku	Okayama	M	73	67.8	178	21.3988	11160	290.189	5.66871	52.2441	0.984954	2
186	Chugoku_Shikoku	Okayama	F	53	67	156	27.5312	9784	241.065	5.49459	42.4797	0.987701	-
187	Kyushu	Kagoshima	F	54	57	157	23.1247	11482	464.329	7.00537	90.0786	0.975571	-
188	Kanto	Tokyo	F	55	53	150	23.5556	9604	234.512	5.65388	49.5676	0.989013	-
189	Kanto	Tokyo	F	57	46.6	149	20.99	11806	442.484	6.77297	78.0176	0.977297	-
190	Kanto	Tokyo	F	60	53	149	23.8728	12575	579.268	7.19179	109.193	0.965216	-
191	Kanto	Tokyo	F	58	78	162	29.7211	11385	428.55	6.37931	75.723	0.976009	-
192	Kanto	Tokyo	M	54	60	169	21.0077	12997	282.247	5.78418	54.1539	0.985318	2
193	Kanto	Tokyo	M	53	75	172	25.3515	10669	436.546	6.3588	84.2674	0.973821	1
194	Kanto	Tokyo	F	60	53	153	22.6409	11463	296.468	6.17043	52.3281	0.98668	-
195	Kanto	Kanagawa	F	62	60	157	24.3418	12802	314.191	6.12729	65.7318	0.983982	-
196	Kanto	Kanagawa	F	54	53.5	153	22.8545	10918	397.612	6.60545	69.5098	0.978877	-
197	Kanto	Kanagawa	M	65	60	170	20.7612	12434	412.196	6.20085	75.6515	0.976519	1
198	Kanto	Kanagawa	F	61	44	151	19.2974	13150	321.162	5.72271	66.8753	0.983909	-
199	Kanto	Kanagawa	F	60	53	151	23.2446	10478	482.472	6.66131	95.6272	0.971342	-
200	Kanto	Tokyo	F	54	51	155	21.2279	8372	293.689	6.27263	60.1162	0.986169	-
201	Kanto	Tokyo	M	53	96	179	29.9616	11956	229.125	5.74431	42.4861	0.989378	2
202	Kanto	Kanagawa	M	62	73	170	25.2595	12482	545.29	7.08817	108.35	0.968668	1
203	Kanto	Kanagawa	M	60	69	167	24.7409	11038	290.707	5.68254	51.3587	0.984419	1
204	Kanto	Kanagawa	F	52	60	163	22.5827	5380	253.961	5.66846	51.607	0.986339	-
205	Kanto	Kanagawa	F	64	50	153	21.3593	13319	377.664	6.4907	64.7613	0.980433	-
206	Kanto	Kanagawa	F	52	48	148	21.9138	8288	323.819	5.17696	55.9519	0.980943	-
207	Kanto	Kanagawa	F	63	48	148	21.9138	12140	520.844	6.99157	108.695	0.969057	-
208	Kanto	Kanagawa	F	60	56	152	24.2382	11998	569.875	7.0526	106.925	0.966578	-
209	Kanto	Kanagawa	F	50	52	156	21.3675	11778	435.333	6.70318	101.857	0.975547	-
210	Chugoku_Shikoku	Okayama	F	67	56.5	150	25.1111	13871	206.773	5.69488	34.7285	0.990593	-
211	Kanto	Kanagawa	F	60	49	158	19.6283	10320	338.05	6.13584	65.9837	0.983106	-
212	Kanto	Kanagawa	M	54	71	168	25.1559	12610	411.225	6.19549	74.3331	0.977151	1
213	Kyushu	Kagoshima	F	59	48.8	153.5	20.7111	11706	423.274	6.77151	80.0604	0.977224	-
214	Tohoku	Miyagi	F	34	47	162	17.9089	13617	278.896	6.11922	55.6001	0.986509	-
215	Tohoku	Miyagi	M	67	48	160	18.75	11858	368.949	6.41646	61.28	0.98019	2
216	Tohoku	Miyagi	F	64	45	158	18.026	12314	514.642	7.08445	97.3376	0.970831	-
217	Tohoku	Miyagi	F	47	50	154	21.0828	12184	477.127	6.33573	97.055	0.971755	-
218	Kyushu	Kagoshima	F	77	59	162	22.4813	11441	466.21	6.68036	89.0213	0.973408	-
219	Kyushu	Kagoshima	F	24	71	156	29.1749	12343	317.501	6.03925	60.252	0.983471	-
220	Kansai	Osaka	F	61	59	158.5	23.4852	11740	148.729	4.846	33.9195	0.992659	-
221	Kyushu	Kagoshima	F	53	40	148	18.2615	10675	444.845	6.99733	85.4273	0.975863	-
222	Chubu	Shizuoka	M	57	62	167	22.231	13346	519.847	6.98032	114.61	0.96964	2
223	Chugoku_Shikoku	Okayama	F	39	47	152	20.3428	11967	201.748	5.59079	50.821	0.990083	-
224	Kanto	Saitama	F	54	63.5	160	24.8047	9818	455.366	6.63052	86.4301	0.975109	-
225	Kanto	Kanagawa	M	50	82	172	27.7177	12845	327.53	6.05136	58.599	0.982086	1
226	Kyushu	Kagoshima	M	53	65	168	23.03	13483	626.138	7.5534	143.168	0.963393	2
227	Kyushu	Fukuoka	F	35	58.5	162	22.2908	13296	485.324	7.10435	92.3008	0.973262	-
228	Kyushu	Fukuoka	F	41	55	161	21.2183	11764	242.892	6.02361	46.8121	0.989281	-
229	Kyushu	Fukuoka	F	37	55	158	22.0317	11824	341.41	6.58253	65.6707	0.983617	-
230	Kyushu	Fukuoka	F	62	63.5	159	25.1177	10368	424.539	7.04837	84.2792	0.978683	-
231	Kyushu	Fukuoka	F	36	63	159.7	24.7019	12620	551.645	7.28728	113.57	0.969227	-
232	Kyushu	Fukuoka	M	61	64	164	23.7954	12257	482.182	6.80803	90.7931	0.973116	1
233	Tohoku	Miyagi	M	26	72	179	22.4712	13276	226.791	5.62176	42.9443	0.988867	2
234	Tohoku	Miyagi	F	65	51	154	21.5045	12901	329.154	6.2462	60.1827	0.983082	-
235	Tohoku	Miyagi	F	29	50	161	19.2894	12991	341.535	6.34836	61.4985	0.983398	-
236	Tohoku	Miyagi	M	66	46	155	19.1467	11706	551.433	6.65307	119.067	0.967501	2
237	Tohoku	Miyagi	F	62	75	155	31.2175	7960	285.619	5.0929	55.2184	0.984541	-
238	Kansai	Kyoto	M	81	57	163.5	21.3226	11051	591.762	7.3254	139.497	0.965824	2
239	Kansai	Kyoto	M	84	44	152	19.0443	25643	561.536	7.13673	109.347	0.967817	2
240	Kansai	Kyoto	M	88	65	167	23.3067	13994	575.696	7.06289	121.81	0.965508	2
241	Kansai	Osaka	M	78	61	165	22.4059	24410	630.784	7.66475	115.649	0.964682	2
242	Chubu	Shizuoka	F	71	42	158	16.8242	12012	547.082	7.42962	112.747	0.970491	-
243	Chubu	Shizuoka	F	76	50	156	20.5457	15282	281.467	6.09498	58.6221	0.987287	-
244	Chubu	Shizuoka	F	74	50	159	19.7777	12010	437.822	6.91397	106.963	0.975596	-
245	Chubu	Shizuoka	F	79	51.5	156	21.1621	11686	323.711	5.45752	67.1053	0.980919	-
246	Chubu	Shizuoka	F	75	57	158	22.8329	13086	429.93	6.83753	78.6824	0.977443	-
247	Kyushu	Kagoshima	F	38	42	150	18.6667	12891	261.624	5.76114	54.7936	0.986558	-
248	Kyushu	Kagoshima	F	53	60	166	21.7738	12924	466.707	6.59931	89.8113	0.972047	-
249	Kanto	Chiba	M	50	68	168	24.093	11913	350.94	6.02168	62.0276	0.980384	2
250	Kanto	Kanagawa	F	49	48	162	18.2899	12776	542.779	6.73705	112.984	0.967793	-
251	Chugoku_Shikoku	Ehime	F	50	52	163	19.5717	13097	425.797	6.78691	77.3039	0.976544	-
252	Chugoku_Shikoku	Ehime	F	63	49.2	146	23.0813	12473	432.66	6.84212	68.6082	0.976835	-
253	Chugoku_Shikoku	Ehime	M	59	86	188	24.3323	12712	543.884	7.23673	107.628	0.968522	2
254	Chugoku_Shikoku	Ehime	F	54	55	156	22.6003	13780	456.819	6.55181	85.8165	0.97387	-
255	Chugoku_Shikoku	Ehime	F	52	54	163	20.3244	14060	508.706	6.78662	92.6274	0.970953	-
256	Kanto	Kanagawa	F	63	42	160	16.4062	11445	178.101	5.2083	36.8149	0.992003	-
257	Chugoku_Shikoku	Ehime	F	63	50.5	156.5	20.6188	11956	401.477	5.95778	75.9388	0.974477	-
258	Chugoku_Shikoku	Ehime	F	54	50	156	20.5457	13921	317.973	5.75298	63.7218	0.981356	-
259	Chugoku_Shikoku	Ehime	F	46	53	150	23.5556	8479	271.437	6.36619	58.3557	0.988527	-
260	Chugoku_Shikoku	Ehime	F	50	57	165	20.9366	7824	523.028	7.04763	104.197	0.968814	-
261	Chugoku_Shikoku	Ehime	F	64	48	154	20.2395	10440	476.743	6.57333	93.0121	0.972193	-
262	Chugoku_Shikoku	Ehime	F	70	63	150	28	9404	372.346	5.93462	71.5802	0.977686	-
263	Chugoku_Shikoku	Ehime	F	46	45	160	17.5781	11732	540.921	5.97251	97.1423	0.965022	-
264	Chugoku_Shikoku	Ehime	F	71	49	151	21.4903	8982	422.634	6.50069	81.9349	0.976155	-
265	Kanto	Kanagawa	F	61	50	150	22.2222	11057	334.74	5.73572	57.6698	0.979655	-
266	Kanto	Kanagawa	M	64	56	168	19.8413	8358	511.652	7.05841	93.9613	0.971415	2
267	Kanto	Kanagawa	F	61	45	165	16.5289	7205	526.178	7.21972	95.7946	0.970175	-
268	Kanto	Tokyo	F	53	48.2	153	20.5904	10780	478.258	6.36145	101.409	0.971269	-
269	Kanto	Kanagawa	F	64	59	160	23.0469	11768	395.067	5.51956	63.7872	0.974866	-
270	Kansai	Osaka	F	70	56	150	24.8889	10338	400.784	5.7679	74.7395	0.976373	-
271	Tohoku	Miyagi	F	21	46.5	148	21.229	6616	302.331	6.01007	47.041	0.983179	-
272	Tohoku	Miyagi	F	22	52.2	164.9	19.1968	7235	467.283	6.41772	83.4399	0.972654	-
273	Tohoku	Miyagi	F	54	51	163	19.1953	9399	193.094	4.50998	37.0213	0.991055	-
274	Tohoku	Miyagi	F	21	51	168	18.0697	9845	367.216	5.85199	78.547	0.978172	-
275	Kansai	Osaka	M	39	68	170	23.5294	8743	239.663	5.61894	47.4551	0.986971	2
276	Kanto	Saitama	F	53	46	158.5	18.3105	7843	368.991	6.18221	74.0799	0.978196	-
277	Kanto	Saitama	F	52	48	161	18.5178	9382	277.795	5.12398	61.3211	0.983666	-
278	Kanto	Chiba	F	25	46	160.1	17.9463	7628	459.316	6.63369	92.895	0.972873	-
279	Kansai	Kyoto	M	24	69	178	21.7776	7601	327.13	6.27369	58.3092	0.982839	2
280	Chubu	Mie	M	39	56	158	22.4323	7961	353.367	6.13275	70.458	0.980943	2
281	Kanto	Gunma	F	55	48	157.8	19.2765	7653	346.841	5.14627	59.4206	0.978051	-
282	Kanto	Gunma	M	28	88	174	29.0659	10375	263.718	4.96854	39.5835	0.984298	1
283	Kanto	Gunma	F	25	53	155	22.0604	11837	286.976	5.13278	53.7792	0.983009	-
284	Kanto	Saitama	M	68	92	170	31.8339	11789	305.813	5.2905	55.5222	0.981308	1
285	Tohoku	Miyagi	F	51	58	162	22.1003	13065	240.359	4.51962	42.6988	0.984443	-
286	Tohoku	Miyagi	F	49	64	150	28.4444	12811	338.412	5.30383	55.0709	0.981235	-
287	Kanto	Chiba	M	32	73	166	26.4915	10498	276.933	5.60991	50.9364	0.985707	2
288	Kanto	Chiba	F	44	42	152	18.1787	10370	362.808	6.03544	67.8672	0.979412	-
289	Chubu	Mie	F	35	55	158	22.0317	6241	269.902	5.52834	55.2921	0.985659	-
290	Chubu	Mie	F	63	47	153	20.0777	10782	337.772	6.11982	61.3562	0.981526	-
291	Kyushu	Kagoshima	M	70	63	166	22.8625	11932	445.795	5.45895	79.0613	0.971001	1
292	Kansai	Osaka	M	64	60	167	21.5139	11118	457.71	6.79822	96.6832	0.973019	2
293	Kyushu	Kagoshima	F	63	50	150	22.2222	11472	387.43	5.29609	72.3503	0.975717	-
294	Chubu	Mie	F	34	51	156	20.9566	11555	447.622	6.11695	80.9823	0.972557	-
295	Kansai	Osaka	M	44	95	172	32.112	10250	306.894	5.35135	57.8524	0.982207	2
296	Kanto	Tochigi	F	42	55	157	22.3133	9036	386.779	6.23068	79.2737	0.977686	-
297	Kanto	Ibaraki	F	43	48.5	152	20.992	8439	303.449	5.44195	56.1859	0.982961	-
298	Kanto	Tochigi	F	73	48.5	149.5	21.7	8828	332.504	5.48892	63.759	0.980992	-
299	Kanto	Saitama	F	52	46	160	17.9688	8606	318.08	6.21013	51.3111	0.984346	-
300	Kyushu	Nagasaki	F	55	53	160	20.7031	8783	405.121	6.4706	79.5354	0.976446	-
301	Chubu	Mie	M	42	52	164	19.3337	11302	432.228	6.04712	81.6355	0.974623	1
302	Chubu	Mie	M	69	71.5	167	25.6373	10538	359.58	6.09525	72.7508	0.979995	2
303	Chubu	Mie	F	67	46	146.5	21.433	10097	314.519	4.76318	58.5998	0.982013	-
304	Kyushu	Nagasaki	M	50	51	168	18.0697	9782	486.71	6.19583	87.6792	0.970588	2
305	Kyushu	Nagasaki	F	44	52	158	20.83	8747	368.455	5.6396	77.7195	0.977978	-
306	Kyushu	Nagasaki	M	78	49.5	155	20.6035	10667	430.003	5.89382	73.4247	0.973675	1
307	Kyushu	Nagasaki	F	45	52	163.5	19.4522	10279	369.546	5.98401	80.8258	0.977856	-
308	Kyushu	Nagasaki	F	78	56	154	23.6128	7736	526.401	6.94141	105.108	0.969057	-
309	Kanto	Tokyo	F	60	47	158	18.8271	9023	491.84	6.82791	92.8114	0.97139	-
310	Chubu	Aichi	F	57	40	147	18.5108	10096	399.596	5.96772	71.8654	0.976762	-
311	Chubu	Aichi	F	58	60	155	24.974	8760	372.474	5.52075	75.3672	0.976544	-
312	Chubu	Aichi	M	50	95	177	30.3233	11076	232.854	2.91569	48.7811	0.986096	2
313	Chubu	Aichi	M	54	77	168	27.2817	10168	180.769	4.03583	38.0224	0.989135	2
314	Chubu	Aichi	F	40	56	156	23.0112	7298	348.835	5.8913	72.5547	0.981235	-
315	Hokkaido	Hokkaido	M	44	63	168	22.3214	9322	581.642	7.20696	129.017	0.964973	2
316	Kanto	Ibaraki	F	53	57	143	27.8742	11890	251.476	4.69984	42.8475	0.986655	-
317	Hokkaido	Hokkaido	M	52	80	170	27.6817	8389	437.746	6.57915	86.0858	0.975061	2
318	Kanto	Saitama	F	57	47	154.4	19.7153	12784	392.154	5.68691	65.2617	0.976106	-
319	Kanto	Tokyo	F	55	49	156	20.1348	7768	430.275	6.39499	89.6256	0.97613	-
320	Kanto	Tochigi	F	54	62	167	22.231	9830	440.699	6.9086	89.4787	0.97545	-
321	Kyushu	Nagasaki	F	32	59	160	23.0469	9387	365.528	5.48002	63.9232	0.977394	-
322	Kanto	Tochigi	F	48	61	159	24.1288	12938	420.699	5.76574	65.0895	0.973967	-
323	Kanto	Ibaraki	F	58	54.5	157.8	21.8868	7271	649.472	7.34534	130.771	0.960841	-
324	Kansai	Osaka	F	43	55	154	23.1911	9312	527.544	7.14375	117.614	0.970248	-
325	Kanto	Ibaraki	F	51	47	156	19.313	10091	460.264	5.93639	99.3954	0.971609	-
326	Kanto	Tochigi	F	60	45	152.2	19.426	10068	477.423	6.31746	85.1267	0.97071	-
327	Chubu	Aichi	F	45	64	168	22.6757	9320	489.91	7.05946	98.0513	0.973529	-
328	Kanto	Tochigi	F	54	63	154	26.5643	6791	506.684	6.84814	103.917	0.96913	-
329	Kanto	Tochigi	F	33	50	155	20.8117	11682	488.079	6.82661	91.9257	0.971755	-
330	Kanto	Tokyo	F	53	47	161	18.132	8816	426.19	6.51923	88.7681	0.975766	-
331	Kansai	Osaka	M	71	60	167	21.5139	8061	289.083	5.36913	52.859	0.984711	2
332	Hokkaido	Hokkaido	M	53	74	163	27.852	9749	265.884	5.39285	55.7578	0.98668	2
333	Hokkaido	Hokkaido	F	54	43	153	18.369	9618	198.64	4.80011	45.194	0.989645	-
334	Kanto	Ibaraki	F	43	48	157	19.4734	8420	338.048	6.28675	63.4958	0.982377	-
335	Kanto	Ibaraki	F	66	45	155	18.7305	7879	343.211	6.11052	61.5379	0.981405	-
336	Kansai	Kyoto	M	34	67	175	21.8776	8348	227.971	4.77513	44.9113	0.985999	1
337	Kansai	Kyoto	F	32	47	160	18.3594	9558	275.535	4.53983	51.4571	0.982863	-
338	Kansai	Kyoto	F	30	54	166	19.5965	11953	518.333	6.35207	95.9782	0.968789	-
339	Chubu	Mie	F	28	53	153	22.6409	13243	280.017	4.96613	56.9862	0.984127	-
340	Chubu	Mie	F	44	50	160	19.5312	9581	345.992	6.27412	66.7397	0.98262	-
341	Chubu	Mie	F	29	51	158	20.4294	10106	333.256	5.37253	67.09	0.981381	-
342	Hokkaido	Hokkaido	M	52	73	172	24.6755	10781	193.239	5.01575	37.8492	0.990642	2
343	Hokkaido	Hokkaido	M	41	67	166	24.3141	10047	229.583	4.95988	46.7565	0.987433	2
344	Hokkaido	Hokkaido	F	30	55	157	22.3133	8928	473.787	6.99751	85.5471	0.974356	-
345	Hokkaido	Hokkaido	M	35	66	175	21.551	9502	170.231	4.62665	36.2519	0.991152	2
346	Hokkaido	Hokkaido	M	53	69	171	23.597	9988	277.624	5.44248	59.9309	0.985416	2
347	Hokkaido	Hokkaido	F	55	63	162	24.0055	10935	308.302	5.75816	49.2467	0.982936	-
348	Kanto	Gunma	F	65	50	148	22.8269	8060	441.732	6.54724	79.2843	0.974234	-
349	Kanto	Gunma	M	34	69	164	25.6544	11519	484.614	6.46435	84.8347	0.970929	1
350	Kansai	Kyoto	M	37	65	174	21.4692	10650	223.34	4.81465	50.1738	0.987263	2
351	Kanto	Saitama	F	63	37.5	147	17.3539	9043	384.539	5.82836	79.4689	0.977637	-
352	Kanto	Saitama	F	51	44	153	18.7962	9254	195.753	5.03058	48.8134	0.990885	-
353	Kanto	Tochigi	M	83	60	158	24.0346	7365	458.651	6.77581	90.8258	0.975352	2
354	Kanto	Tochigi	F	80	56	146	26.2713	11880	370.421	5.55411	64.5034	0.976957	-
355	Kanto	Tochigi	F	50	61	169	21.3578	6316	277.87	5.017	52.8146	0.984346	-
356	Kanto	Chiba	F	65	43	154	18.1312	8306	159.988	4.02206	36.2939	0.990958	-
357	Kanto	Chiba	F	54	47.8	160.2	18.6253	10057	348.325	5.8337	64.9462	0.979655	-
358	Kanto	Chiba	F	36	53	157	21.5019	7398	416.997	6.45176	86.4733	0.975182	-
359	Kansai	Osaka	F	43	59	162	22.4813	8343	498.827	6.81423	113.495	0.971269	-
360	Chubu	Aichi	F	43	48	160	18.75	8912	173.939	4.4827	38.8356	0.991784	-
361	Tohoku	Miyagi	M	72	59	165	21.6713	9799	407.056	5.7717	72.836	0.975207	1
362	Kansai	Osaka	F	39	55	160	21.4844	7628	447.077	6.38162	83.6605	0.974186	-
363	Kansai	Osaka	F	60	53	158	21.2306	4995	372.729	6.18018	77.4092	0.978999	-
364	Kyushu	Saga	F	52	44	148	20.0877	8611	279.689	5.21853	51.6142	0.984127	-
365	Kyushu	Saga	F	55	58	158	23.2335	8396	363.728	5.78778	70.3554	0.978561	-
366	Kyushu	Saga	F	51	49	153.8	20.7149	10171	308.199	5.56119	57.4614	0.982134	-
367	Kyushu	Saga	F	45	50	152	21.6413	8501	516.147	6.58107	112.691	0.966262	-
368	Kyushu	Saga	F	46	54	148	24.653	9884	330.923	5.48272	55.171	0.981235	-
369	Kyushu	Saga	F	46	58	162	22.1003	8364	421	6.7387	90.019	0.975571	-
370	Kyushu	Saga	F	44	50	155	20.8117	7729	482.241	7.03614	101.758	0.973092	-
371	Kyushu	Saga	F	46	47	152	20.3428	8048	340.791	5.9485	73.6905	0.98177	-
372	Kyushu	Saga	F	46	59	159	23.3377	9599	207.594	4.35834	42.7753	0.989037	-
373	Kyushu	Saga	F	46	63	156	25.8876	10416	177.253	4.156	38.167	0.989791	-
374	Kyushu	Saga	F	43	46.5	163	17.5016	5370	558.172	7.37868	123.865	0.969373	-
375	Kyushu	Saga	F	46	57	163	21.4536	8148	309.686	5.61696	55.05	0.980919	-
376	Kyushu	Saga	F	42	47	156	19.313	9021	360.98	6.08598	73.1534	0.980579	-
377	Kyushu	Saga	M	55	90	174	29.7265	10949	152.085	4.29585	27.3419	0.99193	2
378	Kyushu	Saga	M	49	88	182	26.5668	10668	500.071	6.03148	90.185	0.966966	1
379	Kyushu	Saga	F	47	78	152	33.7604	13826	236.569	4.7511	41.6498	0.986023	-
380	Kyushu	Saga	F	44	47	151	20.6131	6763	459.33	6.7755	91.1703	0.974259	-
381	Kyushu	Saga	M	42	83	172.5	27.8933	7068	509.759	6.56503	88.4203	0.970369	2
382	Kyushu	Saga	F	44	47	154	19.8178	8200	145.283	3.19199	34.876	0.991055	-
383	Kyushu	Saga	F	43	49	161	18.9036	9335	211.944	3.84879	39.4657	0.987312	-
384	Kyushu	Saga	F	50	47	153	20.0777	8593	423.885	5.79653	82.4823	0.972946	-
385	Kyushu	Saga	F	51	53.5	155	22.2685	10452	452.386	6.38965	87.1159	0.973384	-
386	Kyushu	Saga	M	42	60	170	20.7612	7448	359.72	5.6544	59.1488	0.979606	2
387	Kyushu	Saga	F	63	50	165	18.3655	10159	416.093	6.57858	71.2296	0.975984	-
388	Kyushu	Saga	F	47	44	159	17.4044	8118	280.331	5.47636	56.9504	0.984638	-
389	Kyushu	Saga	M	44	78	172	26.3656	12541	273.771	5.1883	46.2188	0.984905	2
390	Kyushu	Saga	F	43	54	150	24	6135	319.855	5.84387	70.5309	0.982547	-
391	Kyushu	Saga	F	48	57	156	23.4221	6864	378.639	6.27707	75.8104	0.97861	-
392	Kyushu	Saga	M	44	94	175	30.6939	12354	188.307	4.74043	37.1913	0.98894	1
393	Kyushu	Saga	F	44	55	154	23.1911	9280	320.573	5.21785	58.5355	0.980408	-
394	Kyushu	Saga	F	48	45	155	18.7305	9389	443.702	6.68359	89.1677	0.974283	-
395	Kyushu	Saga	F	47	50	158	20.0288	8688	312.596	5.42278	60.0621	0.982256	-
396	Kyushu	Saga	M	52	52	161	20.061	10641	270.011	5.38807	47.2326	0.985561	2
397	Kyushu	Saga	F	44	44	152	19.0443	8336	360.245	6.13328	62.1214	0.98019	-
398	Kyushu	Saga	F	73	42	146	19.7035	6641	176.885	4.90482	37.8132	0.991055	-
399	Kyushu	Saga	F	64	47	153	20.0777	7321	318.859	6.13475	59.5307	0.98279	-
400	Kyushu	Saga	F	46	51	151	22.3674	7216	405.486	6.08792	71.2684	0.974939	-
401	Kyushu	Saga	F	47	43	158	17.2248	8277	376.207	6.29702	85.1335	0.97878	-
402	Kyushu	Saga	M	47	84	165	30.854	10926	268.504	5.10549	49.7779	0.98544	2
403	Kyushu	Saga	F	45	60	153	25.6312	9966	227.99	5.0583	42.4594	0.987482	-
404	Kansai	Osaka	F	39	52	161	20.061	7007	330.664	6.3947	65.0379	0.982645	-
405	Kansai	Hyogo	F	62	50	155	20.8117	6445	362.027	6.22133	66.4285	0.980627	-
406	Kanto	Saitama	M	52	59	160	23.0469	8697	283.209	5.47457	58.5395	0.985586	2
407	Kanto	Tochigi	F	41	46	150	20.4444	10206	384.217	6.105	81.6794	0.977832	-
408	Kanto	Tochigi	M	70	61	160	23.8281	12096	305.891	5.06865	53.0965	0.981356	1
409	Kanto	Tochigi	F	64	55	154	23.1911	7880	357.129	6.58589	66.8424	0.981599	-
410	Kanto	Tokyo	F	54	49	157	19.8791	8567	401.701	5.6163	66.065	0.97596	-
411	Kansai	Hyogo	F	48	47	159	18.591	12144	284.994	5.40111	54.4734	0.9842	-
412	Kanto	Saitama	M	53	64	174	21.1389	6303	538.712	6.71868	101.638	0.967987	2
413	Kanto	Tokyo	M	55	60	164	22.3081	9390	310.026	5.94542	64.6997	0.983058	2
414	Kansai	Osaka	F	50	57	157	23.1247	9675	296.263	5.86387	59.3957	0.983447	-
415	Kansai	Hyogo	F	80	50	155	20.8117	11121	410.552	6.31013	76.4474	0.976009	-
416	Kanto	Chiba	F	28	53.2	168.5	18.7375	10162	316.632	6.25622	61.8795	0.983957	-
417	Kansai	Kyoto	F	65	42	153	17.9418	9078	351.025	5.66143	66.9052	0.979485	-
418	Kyushu	Fukuoka	F	42	59	162	22.4813	12654	306.604	5.66744	61.2806	0.982839	-
419	Chubu	Shizuoka	M	68	48	165	17.6309	10516	368.125	5.6501	62.5289	0.977807	2
420	Chubu	Shizuoka	F	45	50	158	20.0288	7459	492.997	6.3843	102.906	0.969859	-
421	Chubu	Shizuoka	F	56	47	158	18.8271	5697	476.751	6.32472	93.2897	0.970369	-
422	Kanto	Kanagawa	F	52	56	160	21.875	9272	453.009	6.29084	94.7952	0.972897	-
423	Tohoku	Miyagi	M	61	77	172	26.0276	12106	233.918	5.05546	41.9025	0.986437	1
424	Tohoku	Miyagi	F	85	46	150	20.4444	11602	200.351	4.45935	40.9572	0.989402	-
425	Kanto	Tokyo	M	54	62	174	20.4783	5995	370.478	5.98275	55.9658	0.979971	2
426	Kanto	Saitama	M	51	70	169	24.5089	9221	399.364	5.95644	73.1642	0.976033	2
427	Chubu	Mie	F	52	47	157	19.0677	12212	428.56	6.02514	72.7219	0.974988	-
428	Chubu	Aichi	F	58	47.8	157	19.3923	9381	364.213	5.97425	71.4737	0.978804	-
429	Chubu	Aichi	F	63	48	160	18.75	8506	292.4	5.20836	53.9363	0.98437	-
430	Chubu	Aichi	F	51	50	158	20.0288	9836	398.161	6.30615	70.6099	0.977662	-
431	Chubu	Aichi	M	56	64	168	22.6757	11727	346.833	4.6363	54.681	0.976811	1
432	Kanto	Ibaraki	M	36	75	176	24.2123	10263	347.658	5.63171	64.4246	0.97946	2
433	Kanto	Saitama	F	54	54	157	21.9076	8373	565.5	7.1184	124.707	0.966626	-
434	Tohoku	Miyagi	F	57	43	150	19.1111	8626	498.657	6.78195	97.645	0.970953	-
435	Kanto	Ibaraki	M	55	66.8	174.6	21.9123	9667	233.842	4.86914	44.2958	0.986121	1
436	Kanto	Chiba	M	43	57	162	21.7193	7661	338.336	5.95478	63.812	0.98104	2
437	Kanto	Tokyo	F	53	46.5	153	19.8642	6373	310.522	5.9741	48.5921	0.983714	-
438	Kanto	Kanagawa	M	49	56	168	19.8413	7070	293.277	5.9909	78.4009	0.98437	2
439	Chugoku_Shikoku	Okayama	F	36	56	157	22.719	5988	239.632	5.2518	63.6882	0.987044	-
440	Kanto	Tokyo	M	58	81	178	25.565	11091	338.473	5.97242	63.3049	0.981211	2
441	Kanto	Kanagawa	M	63	68	159	26.8977	10431	322.81	5.73836	68.5389	0.982402	2
442	Hokkaido	Hokkaido	M	49	75	169	26.2596	7230	228.993	5.65633	42.1745	0.989353	2
443	Kyushu	Nagasaki	M	44	75	176	24.2123	10529	236.786	5.04832	42.6606	0.987312	2
444	Kyushu	Fukuoka	F	21	51	167.2	18.2431	7194	253.577	5.31635	50.7085	0.98561	-
445	Kyushu	Fukuoka	F	22	49	159.8	19.1886	7573	432.245	6.6755	74.4344	0.975741	-
446	Kyushu	Fukuoka	F	48	44	152	19.0443	9498	231.275	5.28722	48.7842	0.987871	-
447	Hokkaido	Hokkaido	F	69	52	161	20.061	8199	243.256	5.42939	62.0882	0.98843	-
448	Kyushu	Fukuoka	M	60	56	163	21.0772	11905	275.008	5.25961	42.9116	0.983738	2
449	Kyushu	Fukuoka	F	51	46	153	19.6506	8780	469.98	6.82053	104.316	0.972654	-
450	Kyushu	Fukuoka	F	59	53	148.5	24.0338	9476	380.396	6.59607	77.1911	0.980117	-
451	Kanto	Gunma	M	32	70	167	25.0995	10293	367.946	5.64467	61.6306	0.977467	1
452	Kanto	Gunma	M	50	65	168	23.03	8007	365.431	6.02132	64.7527	0.978488	2
453	Kyushu	Fukuoka	F	45	47	157	19.0677	9127	391.802	6.45146	76.0515	0.977686	-
454	Kanto	Chiba	M	48	68	167	24.3824	9057	360.615	6.17885	67.2239	0.979801	2
455	Kanto	Saitama	F	68	45	149	20.2694	8969	183.188	4.79288	37.6826	0.991468	-
456	Kanto	Chiba	F	57	46	157	18.662	12139	207.137	4.62129	46.2849	0.989451	-
457	Kanto	Chiba	M	33	79	172	26.7036	9438	426.607	5.71621	70.6414	0.972995	1
458	Kanto	Chiba	M	26	72	179.2	22.4211	5316	352.915	6.18992	61.3305	0.981356	2
459	Chugoku_Shikoku	Okayama	M	62	54	158	21.6311	11342	227.586	5.19477	49.3678	0.987044	2
460	Chugoku_Shikoku	Okayama	M	66	58	164.5	21.4337	16070	184.646	3.75734	29.7721	0.987944	1
461	Chugoku_Shikoku	Okayama	F	49	51	165	18.7328	7314	219.982	5.30058	48.4807	0.989596	-
462	Chugoku_Shikoku	Okayama	M	68	53.5	167	19.1832	9088	266.27	5.62679	66.8615	0.986777	2
463	Chugoku_Shikoku	Okayama	M	44	63.5	165	23.3242	10401	140.178	3.7628	32.5745	0.992975	2
464	Kanto	Saitama	F	65	67.8	148	30.9533	7535	287.485	5.4931	52.6082	0.984857	-
465	Kanto	Saitama	F	67	53	156	21.7784	8533	338.035	4.82029	67.6434	0.980554	-
466	Kanto	Saitama	M	56	51	168	18.0697	9946	342.662	4.60765	65.7049	0.979801	2
467	Kanto	Gunma	M	61	75	171	25.6489	11145	397.835	5.72794	72.6917	0.976325	1
468	Kanto	Saitama	F	67	47	147	21.7502	10606	500.714	6.41415	92.6291	0.968619	-
469	Kanto	Saitama	F	53	57	154	24.0344	6673	301.038	5.51841	56.0893	0.983787	-
470	Kanto	Saitama	M	66	80	166	29.0318	10376	476.468	5.9295	82.8613	0.971172	1
471	Kanto	Saitama	M	57	60	172	20.2812	8739	251.18	5.79862	58.4254	0.987093	2
472	Kanto	Tokyo	F	62	52	153	22.2137	8402	342.712	5.33298	66.9765	0.980068	-
473	Kansai	Kyoto	M	45	67	168	23.7387	10339	277.678	4.98774	50.2927	0.983714	2
474	Kansai	Kyoto	M	35	73	180	22.5309	7240	527.474	6.96959	100.299	0.970175	2
475	Kansai	Kyoto	M	38	62	173	20.7157	9370	199.02	5.46076	48.7098	0.991006	2
476	Kansai	Hyogo	M	49	73	164	27.1416	9389	254.132	5.02343	49.8205	0.986048	2
477	Kansai	Kyoto	M	50	57	171	19.4932	7921	588.224	6.65273	104.416	0.964584	1
478	Chugoku_Shikoku	Okayama	F	56	55	160	21.4844	8410	632.674	7.13664	132.983	0.960963	-
479	Chugoku_Shikoku	Okayama	F	54	45	160	17.5781	6769	484.077	6.61248	90.9218	0.971585	-
480	Kanto	Kanagawa	F	50	51	159	20.1733	7469	189.975	4.49853	43.2666	0.990982	-
481	Kanto	Ibaraki	M	66	61	164	22.68	6999	424.575	6.64413	72.1428	0.976057	2
482	Kanto	Ibaraki	M	75	56	161	21.6041	9083	487.707	6.44174	96.5665	0.970807	2
483	Kanto	Chiba	M	56	81	187	23.1634	11145	219.757	5.31854	45.3191	0.988867	2
484	Kanto	Tokyo	F	54	52	158	20.83	8139	291.454	5.80945	53.4432	0.983422	-
485	Kanto	Tokyo	M	57	80	170	27.6817	9134	440.558	6.69711	84.3516	0.976252	2
486	Kanto	Ibaraki	F	64	43	150	19.1111	7196	574.364	7.24395	115.133	0.966262	-
487	Chubu	Aichi	M	81	61	161	23.533	9783	469.799	6.1924	83.0855	0.970977	2
488	Kanto	Tokyo	M	53	66	169	23.1084	11362	286.842	5.04944	58.7769	0.98335	2
489	Kanto	Chiba	M	58	59	169	20.6575	8492	464.389	6.65378	96.4061	0.972241	2
490	Kanto	Chiba	F	52	61	160	23.8281	12803	324.776	5.35832	58.5432	0.980238	-
491	Kanto	Saitama	F	67	59	154	24.8777	10482	411.009	6.2562	67.0725	0.97703	-
492	Chubu	Aichi	M	70	49	150	21.7778	7480	250.847	5.09129	48.987	0.98668	2
493	Chubu	Aichi	M	51	65	173	21.7181	12518	412.492	5.22084	78.4345	0.97404	1
494	Kanto	Saitama	F	63	50.5	154.5	21.156	5249	163.106	4.65412	32.8638	0.991395	-
495	Kanto	Saitama	F	63	47	149	21.1702	8076	310.599	6.12623	54.0436	0.984565	-
496	Kanto	Ibaraki	F	39	52.6	158.7	20.8849	9355	433.251	5.95602	80.1177	0.975085	-
497	Kyushu	Fukuoka	M	56	67.3	172	22.7488	14595	243.246	4.78796	48.7073	0.98561	2
498	Kyushu	Fukuoka	F	48	44	155	18.3143	7407	363.138	6.23358	68.0006	0.980895	-
499	Chubu	Aichi	M	46	58.5	172	19.7742	8693	225.727	4.85976	40.6472	0.988333	2
500	Kanto	Tokyo	F	56	49	161	18.9036	10227	407.529	6.13767	75.8821	0.976179	-
501	Kanto	Chiba	F	63	44	148	20.0877	7743	353.894	6.41917	76.3844	0.981186	-
502	Kanto	Tokyo	M	59	56.9	171	19.459	10205	341.1	5.58923	61.5023	0.979849	2
503	Tohoku	Miyagi	M	45	60	170	20.7612	8527	292.003	5.69313	56.2855	0.984249	2
504	Tohoku	Miyagi	M	59	76	169	26.6097	7415	428.127	6.51145	84.6638	0.976519	2
505	Tohoku	Miyagi	F	56	66	158	26.4381	7555	519.828	6.96592	88.1027	0.971001	-
506	Tohoku	Miyagi	M	55	74	175	24.1633	7183	394.241	6.4588	79.5355	0.977419	2
507	Kanto	Chiba	M	54	62	162	23.6244	7150	565.736	7.23921	105.477	0.967282	2
508	Tohoku	Miyagi	F	37	57	171	19.4932	10589	374.435	5.87228	80.1618	0.978367	-
509	Tohoku	Miyagi	M	52	75	170	25.9516	11327	242.468	4.98016	41.0108	0.985975	1
510	Tohoku	Miyagi	F	68	55	161.4	21.1133	7724	420.718	6.62593	81.1817	0.976762	-
511	Kyushu	Nagasaki	F	54	48	165	17.6309	8325	464.697	6.88398	89.9726	0.97528	-
512	Kanto	Tokyo	F	58	55	159	21.7555	8669	408.559	6.32519	72.2465	0.976641	-
513	Kanto	Saitama	F	58	75	156	30.8185	10071	352.563	6.13328	60.7503	0.981648	-
514	Hokkaido	Hokkaido	M	57	67	180	20.679	8675	338.585	6.19473	69.55	0.983155	2
515	Kanto	Kanagawa	F	61	53	157.5	21.3656	10870	478.076	6.4421	84.2517	0.971512	-
516	Kanto	Kanagawa	F	61	54	163	20.3244	6229	318.029	5.87112	61.1353	0.98194	-
†: Alpha diversity was caluculated based on randomely selected 4,114 reads.
††: Clustering numbers given for male subjects based on the bacterial family composition.

## Sheet: Table S3
Additional file 1: Table S3. Operational taxonomic unit table for the wole subjects (% in whole reads)
OTU ID	Consensus_Lineage†	1	2	3	4	5	6	7	8	9	10	11	12	13	14	15	16	17	18	19	20	21	22	23	24	25	26	27	28	29	30	31	32	33	34	35	36	37	38	39	40	41	42	43	44	45	46	47	48
0	k__Bacteria; p__Bacteroidetes; c__Bacteroidia; o__Bacteroidales; f__Bacteroidaceae; g__Bacteroides; s__	0.476652	1.83977	3.64475	0	1.11262	0.192628	0.0720266	0	0	0.753586	3.2954	0.668648	0.57337	1.42632	0.292691	0.286992	3.46265	4.35897	0.503018	1.32812	0.357604	0.919246	6.71203	4.0475	0.803109	0	0.20889	2.04598	3.34475	0	3.24756	0	0	0.0218245	0	1.0863	0	1.79621	0.479829	0.162009	0.642418	1.24357	0.592979	0.334781	0	0.696158	1.05366	0
1	k__Bacteria; p__Bacteroidetes; c__Bacteroidia; o__Bacteroidales; f__Bacteroidaceae; g__Bacteroides; s__	0.0484731	0.153925	0	1.53344	0.0934262	0.113825	6.68948	0.662665	3.33854	0	0	0	0.361011	0.551278	0.259241	1.29147	0.127616	0.00949668	4.71008	0.751953	20.3139	3.88643	3.49521	0.0346681	0	12.1141	0	0	0	15.4563	0	4.12827	8.97369	0.0763859	1.02259	0	3.47631	2.21588	0.435401	0.0162009	3.1578	0.486209	0.0316256	0.343829	7.0541	0.114558	0.00885426	6.64263
2	k__Bacteria; p__Bacteroidetes; c__Bacteroidia; o__Bacteroidales; f__Bacteroidaceae; g__Bacteroides; s__uniformis	0	0.278531	4.79375	0.530179	1.29098	0.122581	0.5402	0.0389803	1.06899	0.798983	1.63921	0.536569	0.350393	0.20126	0.777722	0.928505	0	3.31434	0.146333	1.81641	1.95689	1.23342	0	0.0346681	0.267703	2.1097	0.108623	0.274204	0.676163	2.07483	6.32859	0.243273	4.33002	0.109123	0.798598	1.81629	0	0.016787	1.1818	0.664237	1.05863	1.17812	0.513915	0.642418	0	1.56856	1.3547	0
3	k__Bacteria; p__Bacteroidetes; c__Bacteroidia; o__Bacteroidales; f__Bacteroidaceae; g__Bacteroides; s__plebeius	0	0	0	0.391517	0	0	0	0	0.0657841	0	0	0	0.169887	0.0962548	0	0.0675276	0	0	0	0.429688	0	0.442169	0	0	0	0	0	0	0	0	0.374719	0	0	0	0.00973899	0	0.0778277	0	0	0.0891049	0	0.0467508	0.110689	0.00904814	0	0.132182	0.0265628	1.50883
4	k__Bacteria; p__Bacteroidetes; c__Bacteroidia; o__Bacteroidales; f__Prevotellaceae; g__Prevotella; s__copri	0.193892	0	0	0	0	0.0087558	0.585217	0	0	0	0	0	0	0	0.250878	0	0	0	0	0	0	0	0	0.0693361	0.0777202	0	0.467914	0	0	0	0	0	0	0.0436491	0.019478	0	0	0.117509	0	0	0	0	0.0553447	0.162866	0	0.422982	0.00885426	0
5	k__Bacteria; p__Bacteroidetes; c__Bacteroidia; o__Bacteroidales; f__Bacteroidaceae; g__Bacteroides; s__	0	0	0	1.41925	0	0.385255	0.0180067	0.615888	0	0.880697	0	0	1.87938	1.0063	0.0669008	1.04668	8.86507	2.83951	0	0	0	0.011636	0.0103103	1.80274	0	0	0	2.37292	0	0	1.67374	5.11611	4.93117	0	0	0	0	4.09602	0	0	2.07202	0	0	1.84582	0	0.361297	0.557818	0
6	k__Bacteria; p__Bacteroidetes; c__Bacteroidia; o__Bacteroidales; f__Bacteroidaceae; g__Bacteroides; s__	0	0	0.819363	0.856444	0.0764396	0.0175116	0	1.42668	0	0.172508	0	0.0330196	0	0	0.301054	0.168819	0	0.48433	0	0	0	0	0	0	0.129534	0	0	0	0	0	0.00832709	0	0	0.0436491	0	0	0	0.352526	0	0.137708	0	0.121552	0.142315	0	0	0	0	0
7	k__Bacteria; p__Bacteroidetes; c__Bacteroidia; o__Bacteroidales; f__Bacteroidaceae; g__Bacteroides; s__plebeius	0	0	0	0	0	0.0262674	0.00900333	0	0	1.18032	0	0.181608	15.3323	11.7081	1.44673	0	0	0	0	0	0	4.87549	0	0.147339	0	0	0.0417781	0	0	0	0	2.11574	0	0	0.564862	7.46502	3.11311	0	0.0799716	0.842446	0	0	0.909235	0.0542888	0	0	0	0
8	k__Bacteria; p__Actinobacteria; c__Actinobacteria; o__Bifidobacteriales; f__Bifidobacteriaceae; g__Bifidobacterium; s__	1.7935	0.835593	0	2.01468	0.356718	0.0087558	0.00900333	1.45786	0.032892	3.51371	0	0.0742942	0.244213	0.376269	0	0.168819	0.255232	1.7094	0.155478	0.15625	0	0	0	0.225342	0.74266	0.621808	0.309158	0	1.60476	0.734351	1.5988	1.44489	0	2.24793	0.00973899	0.590945	1.36631	0	0.639773	0.121507	0.180963	5.22674	0	0	0	0.0616849	0	0.521921
9	k__Bacteria; p__Bacteroidetes; c__Bacteroidia; o__Bacteroidales; f__Bacteroidaceae; g__Bacteroides	0.371627	2.5361	0	0	0	0.0087558	0.00900333	0	3.37143	0	0	0	2.27224	5.40777	0.0083626	0	0	0	0.0182916	0.15625	0	0.011636	7.49562	0.147339	0	0	0	0	0	0	7.13631	1.62919	0	0	1.62641	0	0.00864753	1.17509	0	0	7.82664	0	0.664137	1.21245	4.41598	0.255552	0	0
10	k__Bacteria; p__Bacteroidetes; c__Bacteroidia; o__Bacteroidales; f__Porphyromonadaceae; g__Parabacteroides; s__	1.43804	0.784285	1.19608	0	0.849329	0	0.981363	0	0.542719	0.0363174	0.254799	0.338451	0.658314	0.656283	0.175615	0.0506457	0	0.807217	0.466435	0	3.49657	0.0581801	0	0.242676	0.0259067	0	0	0	0	0.174846	0.782746	1.20162	0.531451	0	0.029217	1.06891	0.00864753	0.587544	0.231029	0.834346	0.597177	0.196353	0.932954	0.0904814	1.85433	2.87275	0.363025	0
11	k__Bacteria; p__Firmicutes; c__Clostridia; o__Clostridiales; f__Veillonellaceae; g__Megamonas	0	0	0	0	0	0	0.02701	0	0.032892	0.0181587	0	0	0.138034	0	0.041813	0	0	0	0	0.00976562	0	0	0	0.0606691	0	0	0	0	0	0	0	0.0589753	0	0	0.019478	0.0347614	0	0.0755414	0	0.0486027	0	0	0	0	0	0.0616849	0	0
12	k__Bacteria; p__Bacteroidetes; c__Bacteroidia; o__Bacteroidales; f__Bacteroidaceae; g__Bacteroides; s__uniformis	1.27646	1.37067	2.65587	0	0.246305	0	0	0	0.583834	0.0363174	0	0.165098	0.297303	0.621281	0.0167252	0	0	0	0	0.927734	0	0	0	0.338014	0.146805	1.96536	0	0	0	0	1.43226	0.759307	0	0	0	0.321543	0	0.125902	0	0.769542	0.461455	0	0	0	0.29631	0.273176	0	0
13	k__Bacteria; p__Firmicutes; c__Clostridia; o__Clostridiales; f__Lachnospiraceae	2.20553	1.0335	2.00603	1.82708	0.186852	0.0700464	0	0	1.90774	3.56819	1.57975	0.932805	0	1.21631	0.602107	6.52486	5.2748	0	1.5182	2.76367	0	0.186176	0	0.026001	1.07081	0	1.81317	7.30858	0	0	0.59955	0.486546	2.53528	0.829332	0.68173	0.96463	1.39225	1.74585	0.0355429	0.0486027	0.570033	3.69331	0.640417	0	3.14471	0.643285	0	0.313152
14	k__Bacteria; p__Bacteroidetes; c__Bacteroidia; o__Bacteroidales; f__Rikenellaceae; g__; s__	0.929068	1.81778	1.48804	0.546493	0.152879	0.577883	0.0450167	0	0.575611	0	0.509597	0.0330196	0.0743258	0.525026	0.200702	0.0337638	0	2.5641	0.539601	0.986328	0	0.686525	0	0.8407	0.0172712	0	0	0.358574	0	1.18895	0	0	0.932218	0.272807	0.107129	1.23403	0	1.10794	0.0355429	0	0.307637	1.42122	0.703669	0.2443	0.258077	0.211491	3.53285	0
15	k__Bacteria; p__Firmicutes; c__Clostridia; o__Clostridiales; f__Lachnospiraceae; g__Coprococcus; s__	0.0484731	0.256542	0	0.00815661	0	0.0087558	0.02701	0.0233882	0	0.0272381	0.0254799	0.0247647	0	0.0175009	0	0.0590867	0.00850774	0.132953	0	0.0292969	0	0	0.134034	0.017334	0.00863558	0	0.0167112	0.0316389	0	0.0116564	0.0249813	0	0.0174246	0.0327368	0	0.0347614	0.00864753	0	0.00888573	0.00810045	0	0	0.0474383	0	0.0095584	0.00881213	0	0.0474473
16	k__Bacteria; p__Firmicutes; c__Clostridia; o__Clostridiales	0.161577	1.25339	0.678094	0.0163132	2.71785	0.612906	0	0.491151	0.238467	0.481206	3.39732	5.51428	0.138034	0.516276	0	0	0	0	1.20724	0	0.00993345	0.011636	0.484586	0.0433351	0.37133	0	0.00835561	0.506222	3.45294	0.51288	0.749438	0	0.0958355	0.545613	0.29217	0.252021	1.7641	0.402887	0.319886	0.882949	0.0542888	2.9827	0.877609	1.21245	0	0.105746	0.531256	0.474473
17	k__Bacteria; p__Bacteroidetes; c__Bacteroidia; o__Bacteroidales; f__Porphyromonadaceae; g__Parabacteroides; s__distasonis	0.161577	0.117276	0.197777	0.538336	0.0509597	0.0963138	0.0630233	0.0467763	0.0986761	0.127111	1.6477	0.140333	0.371629	0	0.158889	0.270111	2.17798	0	0	0.371094	0	0.302537	0.0103103	0.355348	0.397237	0.322008	0	0.0632778	0	0.477911	0.266467	0.287505	0	0.0218245	0.535645	0	0.13836	0.0755414	0.266572	0.502228	0.0995295	0.271155	0	0.0361925	0.191168	1.3835	0.194794	0.0854052
18	k__Bacteria; p__Actinobacteria; c__Actinobacteria; o__Bifidobacteriales; f__Bifidobacteriaceae; g__Bifidobacterium; s__longum	0.145419	0.131936	0.678094	0.725938	0.526584	0.0700464	0	0.288454	0	0.299619	0.169866	0.520059	0.10618	0.20126	0	0.278552	0.0850774	0.208927	0.128041	0.136719	10.142	0	0	0	0.544041	0.366422	0.0501337	0	0.504868	0.0349691	0.19985	0.0147438	0.740547	0.174596	0	0.112975	0.562089	0.0251805	0.373201	0.396922	0.0452407	0.158953	0.0790639	0	0	0.0793091	0.0265628	0.436515
19	k__Bacteria; p__Actinobacteria; c__Actinobacteria; o__Bifidobacteriales; f__Bifidobacteriaceae; g__Bifidobacterium	1.20375	0.175914	0	1.06852	10.2174	0.569127	1.0714	0	0.032892	0	0	0.899785	0.414101	0.927546	0.0501756	0.844096	0	0.446344	0	0.205078	0	0	0	0	0.103627	0.499667	0	0	0.432744	0.139876	1.08252	0.00737191	0.705698	0	0	0	0.786925	0	2.75458	1.54719	0.117626	0	0	0.00904814	0	0.0264364	0.035417	0
20	k__Bacteria; p__Firmicutes; c__Clostridia; o__Clostridiales; f__Lachnospiraceae; g__Blautia; s__	2.81952	0.850253	1.07365	1.81077	0.0509597	0.0963138	1.44954	1.43447	0.616726	1.81587	0.484118	1.82434	1.30601	0.420021	0.0752634	1.10577	0.748681	0.569801	0.192061	1.66992	1.20195	0.837794	1.85586	1.56873	0.708117	0.621808	0.60996	0.917528	1.13595	0.233127	0.424681	0.855142	1.75118	1.05849	0.96416	1.0776	0.605327	0.226624	0.364315	0.793844	1.23959	0.953717	1.14643	1.09482	0.563946	0.149806	0.0442713	1.40444
21	k__Bacteria; p__Actinobacteria; c__Actinobacteria; o__Bifidobacteriales; f__Bifidobacteriaceae; g__Bifidobacterium; s__adolescentis	1.11488	0.32251	2.56169	0.96248	3.26142	0.341476	0.558207	0	0	0	0	1.32904	0.0212359	0.113756	0	0.962269	0	0.123457	0	0.15625	0	0	0	0	0.466321	0.0111037	0.233957	0	0	0.349691	0	0	0	0.0436491	0	0.460589	0.147008	0	1.03963	2.67315	0.0452407	0	0	0.00904814	0	0.193867	0.132814	0.578857
22	k__Bacteria; p__Firmicutes; c__Clostridia; o__Clostridiales; f__Ruminococcaceae; g__Ruminococcus; s__	0	0.0879572	0.00941797	0.122349	0.331238	0	1.01738	0	0.131568	0.217904	3.78801	2.28661	0	0.140007	0	0	2.73949	0	2.78946	0.166016	0	0	0	0	4.03282	0.743948	0	0.168741	3.20952	0	0.691148	0	0	0.0109123	0	1.15582	0	0	0	0	0.370974	4.71248	2.49842	4.00832	0	0	0.699486	0
23	k__Bacteria; p__Bacteroidetes; c__Bacteroidia; o__Bacteroidales; f__Bacteroidaceae; g__Bacteroides; s__ovatus	0.00807885	0.0659679	0	0.040783	0	0	0.0450167	0	0.115122	0.0544761	0.212332	0.0247647	0	0.0612531	0.0334504	0.0253229	0	0.0379867	0.594476	0.175781	0.0993345	0.11636	0.0103103	0.147339	0	0.410837	0	0.221472	2.59647	2.43618	0.283121	0	1.24586	0.0109123	0	0	0	0.453248	0.0533144	0.00810045	0	0.0841515	0.126502	0.190011	0.0286752	0.0528728	0.221356	0
24	k__Bacteria; p__Bacteroidetes; c__Bacteroidia; o__Bacteroidales; f__Bacteroidaceae; g__Bacteroides; s__caccae	0	0.102617	1.48804	0	0.0169866	0	0	0.148125	0	0	0	0.00825491	0	0	0.0167252	0.00844096	0	0.42735	0	0.458984	0	0	0	0.658693	0	1.16589	0.492981	0	0	0.0116564	0	0.0442315	0	0	0	0	0	0.0923284	0	0	0.370974	0.486209	0.466477	0.063337	0	0.0969334	0.41615	0
25	k__Bacteria; p__Bacteroidetes; c__Bacteroidia; o__Bacteroidales; f__Prevotellaceae; g__Prevotella; s__copri	6.77008	0	0	0	0	0	0.56721	0	0	0	0	0	0	0	0	0	0	0	0.00914578	0	0	0	0	1.04004	0.0172712	0	3.501	0	0	0	0	0	0	0.0654736	0.58434	0	0	2.37536	0	0	0	0	2.38773	2.85016	0	0	0.0708341	0.00948947
26	k__Bacteria; p__Firmicutes; c__Bacilli; o__Lactobacillales; f__Streptococcaceae; g__Streptococcus; s__	0.565519	2.58741	0.0565078	0.277325	0.628503	0.0700464	0.05402	0.0467763	0.00822301	0.0363174	0.280279	1.43635	0.010618	0	1.2293	0.430489	2.31411	0.645774	6.15511	0.917969	0.57614	0.11636	0.268069	0.0606691	0.310881	4.31934	0.158757	2.4151	0.270465	0.0466255	0	0.0294877	0.304931	0.0218245	0.019478	1.43391	0.363196	0.419674	0.231029	0.35642	0.0271444	0.299205	1.92125	0.208107	0.0573504	0.070497	5.01151	0.161321
27	k__Bacteria; p__Bacteroidetes; c__Bacteroidia; o__Bacteroidales; f__Bacteroidaceae; g__Bacteroides; s__fragilis	0	0	1.88359	0.0163132	0	0	0.0900333	0	0.16446	0	0.64549	0	0	0	0	0.0759686	0	0.104463	1.22554	0.00976562	1.03308	2.49011	0.340241	0	0	0.0444148	0	0	0	0	0	0.0147438	0.200383	0	0	0.0608325	0	0	0.0533144	0.00810045	0.0180963	0	0	0	0.946282	0	0.177085	0.332131
28	k__Bacteria; p__Firmicutes; c__Erysipelotrichi; o__Erysipelotrichales; f__Erysipelotrichaceae; g__; s__	0.323154	0.293191	0.122434	0.96248	0.0169866	2.09264	0	0	0.361812	0.581079	0.365211	0.115569	0.647696	0.708785	0.317779	0	0	0	0	0	0	0	0	2.79078	0.595855	0	0.0835561	0.20038	0	0	0.0416354	0	0.662136	1.0694	0.253214	1.70331	0.10377	0.0503609	0.60423	0	2.09012	0	0.00790639	0	0.468362	0.387734	0.336462	0.740178
29	k__Bacteria; p__Proteobacteria; c__Betaproteobacteria; o__Burkholderiales; f__Alcaligenaceae; g__Sutterella; s__	0.177735	0.00732977	0.404973	0	0	0	0.00900333	0	0	0.626475	0	0	0.169887	0	0.351229	0.759686	0	0	0	0	0	0	0	0.0606691	0	0	0	0	0	1.74846	2.10675	0.877258	0	0	0.019478	0	1.27983	0.125902	0	0.494127	0.723851	0.729313	0	0	1.85433	0	0.283336	1.15771
30	k__Bacteria; p__Bacteroidetes; c__Bacteroidia; o__Bacteroidales; f__Bacteroidaceae; g__Bacteroides; s__coprophilus	0	0	0	0	0.339732	0	0	0	0	0	0	0	0	0	0	0	0	0	0	0	0	0	0	0	0	0	0	0.0421852	0	0	0	0	0	0	0	0	0	0	0	0	0	0	0	0	0	0	0	0
31	k__Bacteria; p__Actinobacteria; c__Coriobacteriia; o__Coriobacteriales; f__Coriobacteriaceae; g__Collinsella; s__aerofaciens	0.452416	0.0659679	0.376719	0.040783	0.416171	0.464057	0.16206	0.304046	0.106899	0.272381	0.297265	0.247647	0.403483	0.315016	0.0250878	0.506457	0	0.104463	0.0274374	0.0292969	1.00328	0.0814522	0	0.156006	0.0604491	0	0.242313	0	0	0.990791	0.474644	0.169554	0.165534	0.0763859	0.019478	0.0695229	0.648565	0.218231	0.773058	0.226812	0.0904814	1.11267	0.0316256	0	0.544829	0.0881213	0.292191	0.208768
32	k__Bacteria; p__Firmicutes; c__Clostridia; o__Clostridiales; f__Veillonellaceae; g__Phascolarctobacterium; s__	2.80336	0.395807	0	0	0.00849329	0	1.82768	0	0	0.0181587	0.450144	0.0990589	0	0	0	1.40964	0	1.77588	0.484727	0	0.89401	0.011636	2.26828	0.026001	0	0	0	0.875343	0	1.96993	2.71463	0	1.15003	0	0	0	0.691802	0.016787	0	0	0	1.12202	1.79475	3.1397	0	0.749031	0	0
33	k__Bacteria; p__Firmicutes; c__Clostridia; o__Clostridiales; f__Ruminococcaceae; g__Faecalibacterium; s__prausnitzii	0.153498	0.403137	0.216613	0	0.203839	0.0175116	0.153057	0	0.789409	1.33466	0.0509597	0.0990589	0.010618	0.0962548	0.0919886	1.06356	0.238217	0.664767	1.3993	0.263672	0.427138	0.337445	0.350552	0.0780031	0.837651	0.122141	0.95254	0.316389	1.2802	0.326378	0.516279	0.243273	0.548876	0.229158	0.048695	1.13844	0.0778277	0.0251805	0.00888573	0.113406	0.560984	2.09444	0.308349	0.669562	0.0191168	0.00881213	0.194794	1.67964
34	k__Bacteria; p__Firmicutes; c__Clostridia; o__Clostridiales; f__Ruminococcaceae; g__Faecalibacterium; s__prausnitzii	0.0242365	0.0439786	0.00941797	0.0326264	0.00849329	0.0175116	0	0	0.032892	0.0272381	0.0509597	0	0	0	0.083626	0.0253229	0	0.00949668	0.0182916	0	0.0198669	0	0	0	0.0172712	0	0.0250668	0.0421852	0.0631085	0	0	0.0368596	0.0174246	0.120035	0.029217	0.0347614	0.0778277	0	0	0.0486027	0	0	0.0316256	0	0	0.0176243	0	0.0284684
35	k__Bacteria; p__Bacteroidetes; c__Bacteroidia; o__Bacteroidales; f__Bacteroidaceae; g__Bacteroides; s__ovatus	0.0403942	0.117276	0.452063	0	0.0424665	0.0087558	0.0180067	0.109145	0.032892	0	0	0.0330196	0	0.0962548	0.041813	0.0844096	1.2081	0.34188	0.868849	0.0585938	1.22181	0	0	0.00866701	0	0.5996	0.0334225	0	0	0.244784	0.85769	0.34648	0.0609862	0	0.048695	0.382376	0.259426	0.016787	0.0533144	0.162009	0.14477	0.0841515	0.00790639	0.0271444	0.0669088	0.0440606	0.0177085	0.123363
36	k__Bacteria; p__Firmicutes; c__Clostridia; o__Clostridiales; f__Christensenellaceae; g__; s__	0	0	0	0.00815661	0	0.262674	0	0	0	0	0	2.93875	0	0	0.0083626	0	0	0	0.109749	0	0	0	0	0	0	0	0	0	0	0	0	0	0	0.0327368	0	0	0	0	11.6314	0	0	0	0	0.00904814	0	0	0.938551	0
37	k__Bacteria; p__Bacteroidetes; c__Bacteroidia; o__Bacteroidales; f__Bacteroidaceae; g__Bacteroides; s__	0	0.00732977	0.282539	0	0.059453	0.0612906	0.08103	0	0.041115	0.0181587	0.0424665	0.00825491	0.0318539	0.60378	0.041813	0.118173	0	0.39886	0	0.273438	0.0794676	0.104724	0.0412414	0.026001	0.103627	0	0	0.116009	0.207357	0.652757	0.116579	0	0.531451	0.0218245	0.00973899	0.23464	0.0778277	0.226624	0.0266572	0.194411	1.26674	0.0467508	0.00790639	0.117626	0	0	0.106251	0
38	k__Bacteria; p__Firmicutes; c__Clostridia; o__Clostridiales; f__Lachnospiraceae; g__; s__	0.266602	0.6157	0.0470898	0.252855	0.74741	0.385255	0.91834	0.0623684	0.296028	0.463047	0.450144	1.49414	0.127416	0.131257	0.292691	0	0.255232	0.465337	0.0823121	0.292969	0	0.465441	0.0824827	0.0606691	0.0172712	0	0	0.242565	0.126217	0	0.183196	0.936233	0.592438	0.349192	0.107129	0.0173807	0.406434	0.0587544	0.382086	0.453625	1.25769	0.224404	0.332068	0.280492	0.210285	0.572788	0.00885426	0.778136
39	k__Bacteria; p__Fusobacteria; c__Fusobacteriia; o__Fusobacteriales; f__Fusobacteriaceae; g__Fusobacterium; s__	0	0	0	0	0	0	0	0	0	0	0	0	0.254831	0	1.52199	0	0	0	0	0	0	0	0	0	0	0	0	0	0	0	0	1.17213	0	0	1.21737	0	0	0.503609	0	0	0.00904814	0	0	0	0	0	0	0
40	k__Bacteria; p__Firmicutes; c__Clostridia; o__Clostridiales; f__Ruminococcaceae; g__Ruminococcus; s__bromii	0	0.00732977	0.357883	2.82219	2.66689	0.954382	2.98911	1.33313	0.378258	1.13492	3.10854	2.19581	0.0530898	0.988799	0.326141	0	0.969883	0	0	0	0	0	0	0	0.431779	0	0.0417781	0.601139	0.108186	0.536193	1.89025	0	0	1.0694	0	0	0.00864753	0	2.0526	0	0.361925	0.57036	1.46268	0	0.497037	0.0352485	0.531256	0
41	k__Bacteria; p__Verrucomicrobia; c__Verrucomicrobiae; o__Verrucomicrobiales; f__Verrucomicrobiaceae; g__Akkermansia; s__muciniphila	0.0161577	1.378	0.0188359	0	0	0	1.24246	0	0	0.154349	0.433158	0.421	0	0.140007	0	0.118173	0	0	0	0	0	0	0	0	0.0172712	0	0	0	0	0.093251	0.00832709	0.0147438	0	0	0	0	5.81979	0	0	0	0.361925	0.308555	0	0	0	0.0969334	0	0
42	k__Bacteria; p__Proteobacteria; c__Betaproteobacteria; o__Burkholderiales; f__Alcaligenaceae; g__Sutterella; s__	0.573598	0	1.35619	0	0	0.113825	0	0	0	0	0	0	0.902527	0	0	0	0	0.560304	0	0	0	0	0	2.01941	0	0	0	0	0	0	0	0	0	0.196421	0.652513	0	0	0.738627	0	0.267315	0	0	0	0	0	0	0	0
43	k__Bacteria; p__Firmicutes; c__Clostridia; o__Clostridiales; f__Ruminococcaceae; g__; s__	0	1.88375	2.02486	0	0	0	0	0	0	0.789904	0	0	0	0	0.526844	1.40964	0	2.11776	0.914578	0	0	0	0	0	1.31261	0	0	0.421852	0	0	1.39895	0	1.53337	0	0.58434	0	0	0	0	0	0.669562	1.35577	0	0	0	0	0.779175	0
44	k__Bacteria; p__Bacteroidetes; c__Bacteroidia; o__Bacteroidales; f__[Paraprevotellaceae]; g__[Prevotella]; s__	0	0	0	0	0	0	0	0	0	0	0	0	0	0	0	0	0	0	0	0	0	0	0	0	3.69603	0	0	0	0	0	0	0	0	0	0	0	0	0	0	0	0	0	0	0	0	0	0	0
45	k__Bacteria; p__Firmicutes; c__Erysipelotrichi; o__Erysipelotrichales; f__Erysipelotrichaceae; g__[Eubacterium]; s__biforme	0	0	0	0	0	0.0087558	0	0	0.172683	0	0	0	0	0	0	0	0	0	0	0	0	3.10682	0	0	0	0	0.543115	2.17254	0	0	0	0.0294877	0	0	0.331126	0	0	0	0.462058	0.00810045	0.235252	0	0	0	0	0	0	0
46	k__Bacteria; p__Bacteroidetes; c__Bacteroidia; o__Bacteroidales; f__Rikenellaceae; g__; s__	0	0.293191	0	0	0	0.148849	0	0	0	0.0181587	0.0764396	0	0	0	0	0	0	0.902184	0.69508	0	0	0	0	0	0	0.921608	0	0	0	0	0.133233	0.103207	0	0	0	0	0	0	0.159943	0.648036	0.0452407	0	0.237192	0	0	0.12337	0.0531256	0
47	k__Bacteria; p__Bacteroidetes; c__Bacteroidia; o__Bacteroidales; f__Rikenellaceae; g__; s__	0.226208	0.366488	0	0.0244698	0.110413	0.043779	0	0.124737	0.024669	0.0544761	0.110413	0.43751	0.010618	0.0525026	0.0669008	0.329197	0	0	0.283519	0	0	0	0	0.0433351	0.103627	0	0	0.0949167	0.315543	0.104907	0.133233	0.103207	0	0.218245	0.00973899	0.399757	0.242131	0.16787	0.106629	0	0	0.673212	0.434851	0.253348	0	0	1.5672	0
48	k__Bacteria; p__Firmicutes; c__Clostridia; o__Clostridiales; f__Veillonellaceae; g__Acidaminococcus; s__	0	0	0	1.90049	0.390691	0	0	0.343026	0	0	0	0	0	0	0	0	0	0.2849	0	0	3.61577	0	0	0	0	0	0	0	0	0	0	0	0	0	0	0	0.311311	0.671479	0	0.882949	0	0	0	0	0	0	0	0
49	k__Bacteria; p__Firmicutes; c__Clostridia; o__Clostridiales; f__Lachnospiraceae	0	0	0	0	3.10005	0.0262674	0	0	1.20056	0.898856	0	0.0330196	0	0	0	0	0	0	0	0	0	0	0	0	0.639033	0	0	0	0	0	0	0	0	0	0	0	0	0	0.0444286	0	0	0.00935016	3.23371	0	0.0095584	0	0.0796883	0
50	k__Bacteria; p__Firmicutes; c__Clostridia; o__Clostridiales; f__Lachnospiraceae; g__Blautia; s__	0.363548	0.131936	0.753438	0.709625	0	0	0.414153	0.732829	0.279582	0.98057	0.229319	0.536569	0.318539	0.288764	0.0585382	1.40964	0.425387	0.579297	0.246936	1.63086	0.119201	0.418897	0.969172	1.30872	0.181347	2.37619	0.350936	0.337482	0.189326	0.373004	0.133233	0.567637	0.514027	0.360105	0.340865	0.208569	0.553442	0.310559	0.275458	0.818145	0.977199	0.748013	0.166034	1.10387	0.248518	0.105746	0.0442713	1.10078
51	k__Bacteria; p__Firmicutes; c__Bacilli; o__Lactobacillales; f__Streptococcaceae; g__Streptococcus; s__luteciae	0	0	0	0	0	0	0	0	0	0	0.0339732	0	0	0	0	0	0.0425387	0	0	0	0	0	0	0	0	0	0	0	0.613054	0	0.091598	0.869886	0	0	0	0	0	0	0	0	0	0	0	0	0	0	0	0.00948947
52	k__Bacteria; p__Bacteroidetes; c__Bacteroidia; o__Bacteroidales; f__Rikenellaceae; g__; s__	0	0.146595	0.847617	0.0163132	0.0849329	0	0	0	0.016446	0.0272381	0.0934262	0	0	0	0	0.0506457	0.348817	0	0	0.00976562	0	0	0	0	0	0	0	0	0	0.163189	0.191523	0	0.165534	0	0	0.0782133	0	0	0	0	0	0	0	0	0	0	0	0
53	k__Bacteria; p__Firmicutes; c__Clostridia; o__Clostridiales; f__Lachnospiraceae; g__Coprococcus; s__	0.129262	0	0.291957	0	0.0169866	1.18203	0	0.576908	0.024669	0	0	1.01535	0.191123	0.227511	0.0167252	0.270111	0	0	0	0.302734	0	0.139632	1.3919	0.0606691	0.00863558	0	0.0668449	0	0	0	0	0.0294877	0.174246	0.272807	0	0	0.268073	0	0.0444286	0.202511	0	0	0.173941	0	0	0.0793091	0.0619798	0.597836
54	k__Bacteria; p__Firmicutes; c__Clostridia; o__Clostridiales; f__Ruminococcaceae; g__Faecalibacterium; s__prausnitzii	0.371627	0.571722	0.169523	0.252855	0.908782	0.087558	0.504187	0.935527	0.485157	0.962411	1.35893	0.43751	0.0530898	0.927546	0.535207	0.0675276	0.561511	0.883191	0.146333	0.0292969	0.0496672	0.186176	0.762965	0.468019	1.17444	0.732845	0.359291	0.36912	1.63181	0.186502	0.19985	0.302248	1.47238	0.752946	0	0.269401	0.294016	0	0.151057	1.02876	0.841477	0.112202	0.260911	0.271444	0.124259	0.766655	0.548964	1.20516
55	k__Bacteria; p__Firmicutes; c__Clostridia; o__Clostridiales; f__Lachnospiraceae; g__Dorea; s__formicigenerans	0.533204	0.0219893	0.310793	0.00815661	0.00849329	0.043779	0	0	0.131568	0.0635555	0.339732	0.0577844	1.56084	0.586279	0.0585382	0.700599	0	0	0.0274374	0.136719	0	3.21154	1.63934	0.346681	0.233161	0	0.0250668	0.0949167	0	0	0	0.0221157	0.618575	0.0982104	0.564862	0.147736	0.276721	0.335739	0.257686	0.0243013	0.180963	0	0.316256	0.0723851	1.84477	0.158618	0.00885426	0.189789
56	k__Bacteria; p__Firmicutes; c__Clostridia; o__Clostridiales; f__Ruminococcaceae; g__Oscillospira; s__	0	0	0	0	2.25922	0.043779	0	0	0.213798	0	0	0.140333	0	0	0.351229	0	0	0	0.503018	0	0	0	0	0	0.129534	0	0	0	0	0	0	0.0147438	0.270082	0	0.214258	0	0	0	2.38138	0	0	0	0	0	0	0.326049	7.56154	0
57	k__Bacteria; p__Bacteroidetes; c__Bacteroidia; o__Bacteroidales; f__[Odoribacteraceae]; g__Odoribacter; s__	0	0	0	0.00815661	0.00849329	0.0087558	0	0.0233882	0	0	0	0	0	0.00875044	0.0167252	0.00844096	0	0	0.0182916	0	0	0.011636	0	0.026001	0.00863558	0.0333111	0	0	0	0.0116564	0.0166542	0	0.0174246	0	0	0	0.0345901	0.016787	0	0.0162009	0.00904814	0.0187003	0	0.0271444	0	0	0.0177085	0
58	k__Bacteria; p__Bacteroidetes; c__Bacteroidia; o__Bacteroidales; f__Bacteroidaceae; g__Bacteroides; s__eggerthii	0	0	0	0	0	0	0	0	0	0	0	0	0	0	0	0	0	0	0	0	0	0	0	0	0.0345423	0	0	0	0	3.4736	0	0.147438	0.243945	0	0	0	0.553442	0	0	0	0	0.102852	0	0	1.73963	0	0.938551	0
59	k__Bacteria; p__Firmicutes; c__Clostridia; o__Clostridiales; f__Ruminococcaceae	0	0.124606	0	0	0.399185	0.148849	0.0450167	0	0	0.00907935	0.186852	0.115569	0	0	0.133802	0	0	0	0	0	0.0198669	0	0	0	0	0	0.00835561	0.0316389	0	0	0.0249813	0.00737191	0.235233	0.0654736	0.019478	0.173807	0.164303	0	0.364315	0.137708	0.0814332	0.299205	0.474383	0.660514	0.0095584	0.105746	1.3547	0
60	k__Bacteria; p__Firmicutes; c__Clostridia; o__Clostridiales; f__Lachnospiraceae; g__Lachnospira; s__	0	0.872242	0.169523	0	0.0849329	2.25024	0.10804	0	1.13478	0.690031	0	0.0495295	0	0.00875044	0.133802	0	0	2.26971	1.10664	1.82617	0	0.011636	0	0	0	1.7877	0.150401	1.85615	0.586008	0.326378	1.04921	0	0	0.163684	0.331126	3.22412	0	0	0	0.162009	0.171915	1.02852	0.276724	0.642418	0	0.396546	0.12396	0.389068
61	k__Bacteria; p__Proteobacteria; c__Betaproteobacteria; o__Burkholderiales; f__Alcaligenaceae; g__Sutterella; s__	0	0	0	1.02773	0	0.0175116	0.0360133	0	1.37324	0.254222	0.857822	0.990589	0	0	0.0585382	0	0	0	0	0	0	0	0	0	0.388601	0	0	0	0	0	0	0.442315	0	0	0	0	0	0	0	0.0162009	0	0	0	0.00904814	0	0	0	0
62	k__Bacteria; p__Actinobacteria; c__Actinobacteria; o__Bifidobacteriales; f__Bifidobacteriaceae; g__Bifidobacterium; s__adolescentis	0	0.0879572	0.150688	0	0	0	1.40452	0	0	0	0	0	0.445955	0.79629	0.083626	0	0	0	0	0	0	0	0	0	0	0.322008	0	0	0	0.0349691	0.466317	0	0	0.0654736	0	0.0782133	0.726392	0	1.90155	1.05306	0	0	0	0	0	0.0793091	0	0.313152
63	k__Bacteria; p__Firmicutes; c__Clostridia; o__Clostridiales; f__Lachnospiraceae; g__[Ruminococcus]; s__torques	0.13734	0.0146595	0.160105	0	0	0	0.279103	0.0155921	0.0657841	0.0998729	0.118906	0.00825491	0.0424719	0.0875044	0	0.135055	0.493449	0.902184	0.283519	0	0.86421	0.011636	0	0	0	0.0222074	0	0.0105463	0	0.12822	0.124906	0.140066	0.0348493	0.0545613	0.019478	0	0.0518852	0	0.257686	0.0324018	0.0995295	0.187003	0.0632511	0.950054	0.124259	0.0881213	0.0177085	0.104384
64	k__Bacteria; p__Firmicutes; c__Clostridia; o__Clostridiales; f__Ruminococcaceae; g__Faecalibacterium; s__prausnitzii	0	0.0586381	0	0.040783	0.186852	0.0700464	0.252093	0.693849	0.024669	0.308698	0.220826	0.165098	0.0743258	0.341267	0.083626	0.244788	1.03794	0	0.0548747	3.92578	0	0	0	0	0.0518135	1.23251	0	0.253111	0.946628	0	0.0333084	0.081091	0.304931	0.545613	0	0	0.518852	0	0.115514	0.0162009	0.063337	0	0.150221	0.208107	0.200726	1.99154	0	0.256216
65	k__Bacteria; p__Bacteroidetes; c__Bacteroidia; o__Bacteroidales; f__Prevotellaceae; g__Prevotella; s__copri	0.00807885	0	0	0	0	0	0	0	0	0	0	0	0	0	0	0	0	0	0	0	0	0	0	0	0	0	1.76303	0	0	0	0	0	0	0.229158	0.915466	0	0	0	0	0	0	0	0	0	0	0	0	0
66	k__Bacteria; p__Firmicutes; c__Clostridia; o__Clostridiales; f__Ruminococcaceae; g__Ruminococcus; s__	0	0	0	0	0	0	0.89133	0	0	0	0.738916	0	0	0	0	0	0	0	0	0	0	0	0	0	0	0	0	0	0	0.0233127	0	0	0	0	0	0	0	0	0	0	0	0	0.00790639	0.00904814	0	0	0	0
67	k__Bacteria; p__Proteobacteria; c__Gammaproteobacteria; o__Enterobacteriales; f__Enterobacteriaceae	0	0	0	0	0	0	0	0	0	0	0	0.00825491	0	0	0	0	0.0170155	0	0	0	0.0397338	0	0	0	0	0.122141	0.00835561	0	0	0.874228	0	0.00737191	0	0	0	0	0	0.016787	0.00888573	0	0	0	0	1.2215	0	0	0.752612	0.0284684
68	k__Bacteria; p__Firmicutes; c__Clostridia; o__Clostridiales; f__Lachnospiraceae	0.121183	0	0.0470898	0.114192	0	0	0	0.163717	0.024669	0.0181587	0	0	0	0	0.0334504	0.0928505	0	0	0	0	2.66216	0.290901	0.268069	0.0606691	0	0	0	0	0.0631085	0	0	0.405455	0	0.0872981	0.146085	0	0	0.318952	0	0.0324018	0	0	0.0237192	0.0180963	0	0	0	0.151831
69	k__Bacteria; p__Firmicutes; c__Clostridia; o__Clostridiales; f__Lachnospiraceae; g__Roseburia; s__	0.0323154	0.109946	0.612168	0	0	0	0.0180067	2.45576	0.287805	0.308698	0.0679463	0.0247647	0.0318539	0	0.61047	0.776568	0.0170155	0.0189934	0	0.00976562	2.37409	0.127996	0.0103103	0	0.215889	0.077726	0.225602	0	0.00901551	0	0.0249813	0	0.0174246	0.0109123	0.048695	2.91127	0	0	0	0.243013	3.49258	0.0748013	0.48229	0	0.487478	0.0176243	0.00885426	0
70	k__Bacteria; p__Firmicutes; c__Clostridia; o__Clostridiales	0.177735	0	0	2.71615	0	0	0	0.686053	0	0	0.942755	0.239392	1.07241	0.525026	0	0.590867	1.16556	0	0	0	0	2.52502	2.14455	0.416017	0.328152	0	0	0	0	0	0	0	1.59435	0	0	0	0.0518852	0	0.719744	0	0.325733	0	0.355787	0	0.936723	0.229115	0	0.446005
71	k__Bacteria; p__Firmicutes; c__Clostridia; o__Clostridiales; f__Ruminococcaceae; g__Ruminococcus; s__	0	0	0	0	0.0169866	4.96454	0	0	0	0.0907935	0	0	0	0	0	0	0	0	0	0	0	0	0	0	0.00863558	0	0	1.12845	0	0	0	0	0	0.0109123	0	0	0.00864753	0	0.0710858	0	0.117626	0	0	0	0	0.00881213	0.221356	0
72	k__Bacteria; p__Firmicutes; c__Clostridia; o__Clostridiales; f__Lachnospiraceae	0.00807885	0	0.0470898	0.0734095	0.00849329	0	0.0450167	0.0311842	0	0	0.0509597	0	0	0.0175009	0.0167252	0.0253229	0.00850774	0.0474834	0	0.00976562	0.456939	0.0814522	0.195896	0.0520021	0	0.2998	0	0	0	0.361347	0.0249813	1.24585	0.0348493	0.0436491	0.048695	0	0.00864753	0.0839349	0	0	0	0.056101	0.00790639	0.0361925	0	0	0	0.256216
73	k__Bacteria; p__Firmicutes; c__Clostridia; o__Clostridiales; f__Ruminococcaceae; g__; s__	0.549362	0.527743	0.103598	0	0	0.113825	0	0.561316	0.106899	0	0	0.0247647	0	0	0	0.607749	0	0	0	0	0	0	0	0	0.103627	0.0999334	0	0	0	0	0.183196	0.221157	0.121972	0	0.087651	0	0	0.134296	0.0799716	0	0.135722	0.916316	0	1.08578	0.0095584	0.0616849	0.177085	0
74	k__Bacteria; p__Firmicutes; c__Clostridia; o__Clostridiales; f__Veillonellaceae; g__Veillonella; s__	0	0	0	0	0	0	0	0	0	0	0	0	0	0	0	0	0	0	0	0	0	0	0	0	0	0	0	0	0	0	0.0249813	0	0	0	0	0	0	0	0	0	0	0	0	0	0	0	0	0.00948947
75	k__Bacteria; p__Bacteroidetes; c__Bacteroidia; o__Bacteroidales; f__[Barnesiellaceae]; g__; s__	0	0	0	0	0	0.0963138	0.261097	0	0	0.0544761	0	0.0825491	0	0	0	0	0	0	0	0.419922	0	0	0	0.0693361	0	0	0	0	0.0270465	0	0	0.0442315	0.156822	0	0	0	0.328606	0	0	0	0.0452407	0	0	0	0	0	0.0531256	0
76	k__Bacteria; p__Firmicutes; c__Clostridia; o__Clostridiales; f__Lachnospiraceae; g__Coprococcus; s__	0.484731	0.00732977	0.678094	0.375204	0.0169866	0.210139	0.0720266	0	0.00822301	0.0635555	0.365211	0.00825491	0.010618	0.0700035	0.0334504	0.607749	0.314786	0.674264	0	0.185547	1.67875	0.011636	0.0412414	0.0346681	0.172712	0	0.0334225	0.0105463	0.495853	0.349691	0.124906	0.280133	0.0348493	0.130947	0.204519	0.00869036	0	0.19305	0.0177715	0.396922	0.262396	0.0654511	0.268817	0.063337	0.0286752	0.140994	0.407296	0.683242
77	k__Bacteria; p__Bacteroidetes; c__Bacteroidia; o__Bacteroidales; f__Bacteroidaceae; g__Bacteroides; s__	0	0	0	0	0	0	0	0	0	0	0.0169866	0	0	0	0	0.0168819	0	0	0.0182916	0	0	0	0.0103103	0	0	0	0	0	0	0	0	0	0	0	0	0	0	0	0	0.00810045	0	0	0	0	0	0	0.0619798	0
78	k__Bacteria; p__Verrucomicrobia; c__Verrucomicrobiae; o__Verrucomicrobiales; f__Verrucomicrobiaceae; g__Akkermansia; s__muciniphila	0	0	0	0	0	0.840557	0.02701	0	0	0	0	0.00825491	0	0	0	0	0	0	0.0640205	0	0	0	0	0	0	0	0	0	0	0.303066	0.0166542	0	0.0609862	0	0	0	0.0432376	0	0	0	0.00904814	0	0	0	0	0	0	0
79	k__Bacteria; p__Firmicutes; c__Clostridia; o__Clostridiales; f__Clostridiaceae; g__SMB53; s__	0.0969462	0.850253	0.687512	0	0.229319	0.0350232	0	0.00779606	0.016446	0.0363174	0.00849329	0.0247647	0	0	0	0.0168819	0	0	0.338394	0	0	0	0.030931	0	0	0	0	0.36912	0.036062	0	0.0832709	0.221157	0	0.0327368	0	0.104284	0.259426	0.293772	0.444286	0	0.00904814	0.0280505	0	0	0	0.140994	0.203648	0.0759157
80	k__Bacteria; p__Firmicutes; c__Clostridia; o__Clostridiales; f__Lachnospiraceae	0.21005	0.403137	0.178941	0.489396	1.23153	1.18203	0.774286	0.522336	0.715402	0.717269	1.85154	1.684	0.0743258	0.621281	0.083626	1.74728	0.170155	0.788224	0.356686	0.537109	0	0.360717	1.33003	0.156006	0.872193	0	0.0167112	0.738241	0.468806	0	0.274794	0.412827	0.461753	0.796595	0.185041	0.495351	0.250778	0.134296	0.524258	0.37262	1.02244	0.374007	0.506009	0.298588	0.277194	0.810716	0.0619798	0.673752
81	k__Bacteria; p__Firmicutes; c__Clostridia; o__Clostridiales; f__Lachnospiraceae	0.0161577	0.0219893	0.14127	0.00815661	0.127399	0.0350232	4.81678	0.25727	0.0822301	0.181587	1.35893	0.495295	0	0.0350018	0.694096	0.244788	0.34031	0.512821	0.539601	0.107422	0.0298003	0	0.0206207	0.0520021	0.587219	0	0.116979	0.0738241	0	0	0.124906	0.0147438	0.810246	0.152772	0.204519	0.23464	0.0345901	0.176263	0.0533144	0.202511	0.0271444	0.0374007	0.0474383	0.217155	0	0.0264364	0.00885426	0.00948947
82	k__Bacteria; p__Bacteroidetes; c__Bacteroidia; o__Bacteroidales; f__Bacteroidaceae; g__Bacteroides; s__	0	0	0	0	0	0	0	0	0	0	0.059453	0	0.0318539	0	0	0	0.501957	0	0.0731663	0	0	0	0.0721724	0.0606691	0	0	0	0	0	0.594475	0	0	0	0	0	0	0	0	0	0	0	0	0	0.190011	0	0	0	0
83	k__Bacteria; p__Bacteroidetes; c__Bacteroidia; o__Bacteroidales; f__Bacteroidaceae; g__Bacteroides; s__	0.00807885	0.329839	0	0	0	0	0	0	0.0822301	0	0	0	0.62646	0.297515	0	0	0	0	0	0	0	0	0	0.17334	0	0	0	0.358574	0	0	1.08252	0.950977	2.89249	0.141859	0.29217	0	0	0.142689	0	0	0	0	0	0	0	0	0	0
84	k__Bacteria; p__Firmicutes; c__Clostridia; o__Clostridiales; f__Lachnospiraceae; g__Blautia; s__	0.541283	0.557062	0.131852	0.0652529	0.484118	0.682952	0.117043	0.51454	0.534496	0.108952	1.04467	0.792472	0.222977	0.866293	0.167252	0	0	0.0379867	0.292665	0.234375	0.437072	0.0465441	0.391793	0.476686	0.129534	0	0.334225	0.0843704	0	0.676069	0.183196	0.184298	0.392054	0.545613	0	0.356305	0.319958	0.0419674	0.222143	0.0486027	0.28954	0.58906	0.0237192	0	0.152934	0.0352485	0.0796883	0.284684
85	k__Bacteria; p__Firmicutes; c__Clostridia; o__Clostridiales; f__Veillonellaceae; g__Dialister; s__	0	0	0	0	1.29947	0	0	0	0	0	0	0	0	1.56633	0	0	0	0	0	0	0	0	0	0	0	0	0	0	0	0	0	0	0	0	0	0	0	0	0	0	0	0	0	0	0	0	0	0
86	k__Bacteria; p__Firmicutes; c__Clostridia; o__Clostridiales; f__Ruminococcaceae; g__Ruminococcus; s__	0	0.0806274	0	0	0.0254799	0.0087558	0	0.0779606	0.0740071	0	0.144386	0.156843	0	0.0612531	0.0083626	0	0	0	0.192061	0	0	0	0	0	0	0	0	0.0210926	0	0	0.0249813	0.0147438	0.026137	0.305543	0	0.104284	0.0605327	0	0.284343	0.210612	0.0452407	0	0	0.0180963	0	1.8153	0.451567	0
87	k__Bacteria; p__Firmicutes; c__Clostridia; o__Clostridiales; f__Ruminococcaceae; g__; s__	0	0	0	0.00815661	0	0	0	0	1.06077	0	0	1.79132	0	0	0	0	0	0	0	0	0	0	0	0	0	0	0	0	0	0	0	0	0	0	0	0	0	0	0.870801	0	0.452407	0	0.996205	1.28484	0	0	0	0
88	k__Bacteria; p__Firmicutes; c__Clostridia; o__Clostridiales; f__Lachnospiraceae; g__Lachnospira; s__	0.0323154	0	0	0	0.322745	0.744243	0	1.95681	0	0	0	0.255902	0	0	0.0250878	1.53625	1.88872	0	0.0182916	0	0	0	0	0	0.492228	2.16522	0	0	0	0	0	0	0	0.0109123	0	0	1.34037	0	0	0.348319	0	0	0.00790639	0.497647	0	0	0	0
89	k__Bacteria; p__Firmicutes; c__Clostridia; o__Clostridiales; f__; g__; s__	0.0403942	0.146595	0.0941797	0.0652529	0.135893	0.323965	0.0900333	0.194901	0.254913	0.0907935	0.373705	0.123824	0.010618	0.105005	0.041813	0.0928505	0.0680619	0.189934	0.356686	0.0195312	0	0.011636	0	0.312012	0.198618	0	0.0334225	0.221472	0.153264	0.0815946	0.0249813	0.0294877	0	0.0545613	0.107129	0.330234	0.0432376	0.00839349	0.0177715	0.0405022	0.38907	0.392707	0.0948767	0.14477	0.0382336	0.070497	0.185939	0.199279
90	k__Bacteria; p__Firmicutes; c__Clostridia; o__Clostridiales; f__Lachnospiraceae; g__Lachnospira; s__	0	1.27538	0	0	0.509597	0.989405	0.0900333	0	0	0.236063	0	0.0165098	0	0.0262513	0.0669008	0	0	0.740741	0.265228	0	0	0	0	0	0	0	0.0752005	0.0210926	0.306527	0.338035	0.482971	0	0	0.163684	0.214258	1.15582	0	0	0	0.0972053	0.063337	0	0.00790639	0.126674	0	0.176243	0	0.759157
91	k__Bacteria; p__Firmicutes; c__Clostridia; o__Clostridiales; f__Ruminococcaceae; g__Ruminococcus; s__	0	0	0	0.00815661	1.93647	0.043779	0	0	0	0.0907935	0	1.41159	0	0	0.259241	0	0	0	0	0	0	0	0	0	0	0	0	0	2.07357	0	0.674494	0	0	1.05849	0	0	0	0	4.37178	0	0	0	0	0.63337	0	0	3.44431	0
92	k__Bacteria; p__Firmicutes; c__Clostridia; o__Clostridiales; f__Lachnospiraceae; g__Blautia; s__obeum	0.234287	0.234553	1.16783	0.040783	0.246305	0.245162	0.846313	0.226086	0.156237	0.0998729	0.288772	0.239392	0.0530898	0.122506	0.0585382	0.565544	0.0170155	0.0379867	0.0365831	0.0488281	0.198669	0.17454	0.28869	0.0520021	0.0431779	0.544082	0.0668449	0	0	0.0233127	0.191523	0.00737191	0.148109	0.207333	0.068173	0.269401	0.0778277	0.0755414	0.524258	0.0648036	0.126674	0.458158	0.0237192	0.135722	0.248518	0.0969334	0.345316	0.0664263
93	k__Bacteria; p__Firmicutes; c__Erysipelotrichi; o__Erysipelotrichales; f__Erysipelotrichaceae	0.00807885	0	0	0	0	0	0	0.0155921	0	0	0	0	0	0	0	0.0168819	0.0170155	0.19943	0.00914578	0	0.00993345	0.0232721	0	0	0	0.277593	0	0	0.135233	0.0349691	0	0	0.0522739	0	0.019478	0.0173807	0	0	0	0.0162009	0	0.0187003	0	0.00904814	0	0	0	0
94	k__Bacteria; p__Firmicutes; c__Clostridia; o__Clostridiales; f__Ruminococcaceae; g__Oscillospira; s__	0	0.00732977	0.207195	0.0652529	0.0934262	0.0350232	0.198073	0.171513	0.032892	0	0.0849329	0.0577844	0	0.0437522	0.0501756	0.118173	0.0595542	0.132953	0.0182916	0.0976562	0.0695341	0.104724	0.0206207	0.017334	0.120898	0.277593	0.0334225	0	0.369636	0.198158	0.249813	0.0663472	0.00871232	0.218245	0.087651	0.0695229	0.155655	0.293772	0.231029	0.0324018	0.00904814	0.215054	0.0632511	0.226203	0.0764672	0.105746	0.0531256	0.00948947
95	k__Bacteria; p__Firmicutes; c__Clostridia; o__Clostridiales	0.0323154	0.205233	0.0847617	0.0163132	0.059453	0	0	0.0155921	0	0	0	0.00825491	0	0	0.0752634	0	0.00850774	0	0.457289	0.0195312	0	0.011636	0	0	0.0259067	0.122141	0	0	0	0	0.0416354	0.0589753	0	0	0	0	0	0.0335739	0	0.00810045	0	0	0.221379	0.00904814	0.191168	0.0264364	0.115105	0.00948947
96	k__Bacteria; p__Firmicutes; c__Bacilli; o__Lactobacillales; f__Streptococcaceae; g__Streptococcus; s__luteciae	0	0	0	0	0	0	0	0	0	0	0	0	0	0	0	0	0	0	0	0	0	0	0	0	0	0	0	0	0	0	0	0.00737191	0	0	0	0	0	0	0	0	0	0	0	0	0	0	0	0
97	k__Bacteria; p__Bacteroidetes; c__Bacteroidia; o__Bacteroidales; f__Prevotellaceae; g__Prevotella; s__copri	0.476652	0	0	0	0	0.0262674	0.117043	0	0	0	0	0	0	0	0.0083626	0	0	0	0	0	0	0	0	0	0	0	4.47025	0	0	0	0	0	0	3.62287	5.03506	0	0	0.260198	0	0	0	0	0.632511	0.895765	0	2.8375	0.0265628	0
98	k__Bacteria; p__Firmicutes; c__Clostridia; o__Clostridiales; f__Ruminococcaceae; g__Oscillospira; s__	0.290839	0.234553	0.150688	0	0.0254799	0.10507	0.24309	0	0.106899	0.0453968	0.00849329	0.255902	0	0.122506	0.0669008	0.151937	0	0	0.0823121	0	0	0	0	0.190674	0	0	0	0.295296	0	0	0.14156	0.15481	0.0522739	0.109123	0	0	0.129713	0	0.115514	0	0.208107	0	0	0	0	0	0.460421	0
99	k__Bacteria; p__Firmicutes; c__Clostridia; o__Clostridiales; f__Lachnospiraceae; g__Blautia; s__	0.937147	0.754966	0.461481	1.83524	0.101919	0.288941	1.12542	0.686053	0.68251	0.490285	0.586037	1.1722	0.414101	1.30382	0.100351	0.717481	0.178663	0.48433	0.356686	1.48438	3.83431	0.314173	2.00021	1.7594	0.500864	0.932712	0.350936	0.379667	0.0450775	1.03742	0.999251	1.34906	1.22844	1.17852	0.116868	0.808204	0.622622	0.495216	0.568687	0.591333	1.45675	1.76718	0.877609	1.33912	0.430128	0.41417	0.433859	1.45189
100	k__Bacteria; p__Bacteroidetes; c__Bacteroidia; o__Bacteroidales; f__Bacteroidaceae; g__Bacteroides; s__plebeius	0	0	0	0	0	0	0	0.00779606	0	0	0	0	0	0	0	0	0	0	0	0	0	0	0	0	0	0	0	0.0105463	0	0	0	2.52119	0	0	0	2.12914	0	0	0	0	0	0	0	0	0	0	0	0
101	k__Bacteria; p__Proteobacteria; c__Alphaproteobacteria; o__RF32; f__; g__; s__	0	0	0	0	0	0	0	0	0	0	0	0	0	0	0	0	0	0	0	0	0	0	0	0	2.72884	0	0	0	0	0	0	0	0	0	0	0	0	0	0	0	0	0	0	0	0	0	0	0
102	k__Bacteria; p__Firmicutes; c__Clostridia; o__Clostridiales; f__Veillonellaceae; g__Dialister; s__	0	0.0146595	0.0470898	1.60685	0	0	0	0	0	0	0	0.148588	0	0	0	0	0.034031	0	0	0.0976562	0	0	0	0	0	0.21097	0	0	0	0	0	0	0.00871232	0	0	0	0.00864753	0	0	0	0	0	0	0	0.47792	0.2908	0	0.417537
103	k__Bacteria; p__Bacteroidetes; c__Bacteroidia; o__Bacteroidales; f__Rikenellaceae; g__; s__	0	0	0	0	0	0	0.0990366	0.0155921	0.00822301	0.0272381	0	0	0	0	0	0	0	0.132953	0	0	0	0.0349081	0.0515517	0	0	0.0333111	0	0	0	0.0582819	0.00832709	0.0147438	0	0	0.029217	0	0.0691802	0	0.0266572	0	0.0180963	0	0	0	0	0	0	0
104	k__Bacteria; p__Bacteroidetes; c__Bacteroidia; o__Bacteroidales; f__[Paraprevotellaceae]; g__Paraprevotella; s__	0	0	0	0	0	0	0	0	0.016446	0	0	0	0	0	0	0	0	0	0	0	0	0	0.0515517	0	0	0	0	0	0	0.198158	0	0.0147438	0	0	0.00973899	0	0	0	0	0	0	0	0.0237192	0.00904814	0	0	0	0
105	k__Bacteria; p__Firmicutes; c__Clostridia; o__Clostridiales; f__Ruminococcaceae; g__Oscillospira; s__	0.201971	0	0.235449	0.122349	0	0	0.0450167	0.109145	0.024669	0.00907935	0.0169866	0.0495295	0.0318539	0.148757	0.0334504	0.0506457	0.178663	0.19943	0.00914578	0.107422	0.00993345	0.0465441	0.0721724	0.251343	0	0.255385	0.00835561	0	0.0721241	0.279753	0.283121	0.19167	0	0.0218245	0.038956	0.0869036	0.0691802	0.159476	0.0533144	0.0486027	0.0180963	0.0280505	0.102783	0.0904814	0.0286752	0.0264364	0	0
106	k__Bacteria; p__Firmicutes; c__Clostridia; o__Clostridiales; f__; g__; s__	0	0	0	0	0	0.70922	0	0	0	0	0	0	0	0.0175009	0	0	0	0	0.567039	0	0	0	0	0	0.120898	0	0	1.37102	0	0	0	0	0	0.0654736	0	0	0	0	0.151057	0	0.0180963	0	0.403226	0.796236	0	0	0	0
107	k__Bacteria; p__Bacteroidetes; c__Bacteroidia; o__Bacteroidales; f__Porphyromonadaceae; g__Parabacteroides; s__	0.258523	0.153925	0.207195	0.106036	0.110413	0.0175116	0.207077	0.389803	0.115122	0.0817142	0.305758	0.222883	0.148652	0.105005	0.0334504	0.26167	0.757189	0.0854701	0.0640205	0.0390625	0.675474	0.0581801	0	1.04871	0.215889	0.0555185	0.00835561	0.0421852	1.88424	0.303066	0.0749438	0.213785	0.026137	0.218245	0.126607	0.225949	1.41819	0.125902	0.0622001	0.291616	0.180963	0.0748013	0.0790639	0.00904814	0.315427	1.15439	0.0973968	0.0664263
108	k__Bacteria; p__Firmicutes; c__Bacilli; o__Turicibacterales; f__Turicibacteraceae; g__Turicibacter; s__	0	0.168585	0	0	0.0169866	0	0	0.00779606	0	0	0	0	0	0	0.0250878	0.00844096	0.0510465	0	0	0	0	0	0	0	0	0.0111037	0.00835561	0.0316389	0.00901551	0.0116564	0	0	0.00871232	0	0	0	0	0.0503609	0.0799716	0	0	0.0841515	0.150221	0	1.66316	0.0528728	0.469276	0.0189789
109	k__Bacteria; p__Bacteroidetes; c__Bacteroidia; o__Bacteroidales; f__Prevotellaceae; g__Prevotella; s__	0	0	0	0	0	0	0	2.06595	0	0	0	0	0	0	0	0	0	0	0	0	0	0	0	0	0.66494	0	0	0	0	0	0	0	0	0.632911	0.447994	0	0	0	0	0	0	0	0	0	0	0	0	0
110	k__Bacteria; p__Firmicutes; c__Clostridia; o__Clostridiales; f__Lachnospiraceae	0.347391	0.0439786	0.263703	0	0	0.0087558	0.00900333	0.0389803	0.024669	0.00907935	0.229319	0.0412746	1.38034	0.490025	0.100351	0.43893	0	0	0.0640205	0.175781	0	2.67629	1.45376	1.26538	0.181347	0	0.0584893	0.0632778	0	0	0	0	0.33978	0.0763859	0.272692	0.23464	0.13836	0.461642	0.142172	0	0.063337	0	0.324162	0.135722	1.37641	0.12337	0	0.104384
111	k__Bacteria; p__Firmicutes; c__Clostridia; o__Clostridiales; f__Lachnospiraceae; g__Anaerostipes; s__	0.161577	0.0659679	0.160105	0.464927	0.0509597	0.350232	0	0.436579	0.115122	0.354095	0.144386	0.0330196	0.0637078	0.60378	0.284328	0.53178	0.238217	0.265907	0.265228	0.878906	0.28807	0.011636	0	1.02271	0.0777202	0.222074	0.00835561	0.0105463	0	0	0.466317	0.272761	0.575013	0.0436491	0.077912	0.260711	0.397786	0.276985	0.293229	1.18267	1.64676	0.187003	0.237192	0.235252	0.105142	0	0.0265628	0.35111
112	k__Bacteria; p__Bacteroidetes; c__Bacteroidia; o__Bacteroidales; f__Prevotellaceae; g__Prevotella; s__stercorea	0	0	0	0	0	0	0	0	0	0	0	0.0412746	0	0	0	0	0	0	0	0	0	0	0	0	0	0	0.376003	0	0	0	0	0	0	0.371017	0	0	0	0	0	0	0	0	0	0	0	0	0	0
113	k__Bacteria; p__Firmicutes; c__Clostridia; o__Clostridiales; f__Clostridiaceae; g__Clostridium; s__	0	0	0.169523	0.0815661	0	0.0262674	0.180067	0.0155921	0.0740071	0.127111	0.399185	0	0	0	0.0501756	0.0506457	0.0680619	0.360874	0	0.00976562	0.337737	0	0.134034	0.268677	0.103627	0	0	0.0316389	0.270465	0.0699382	0.0666167	0	0.409479	0	0	0.182498	0.0432376	0.0503609	0	0	0.0904814	0.0280505	0.0395319	0.14477	0.0191168	0	0	0
114	k__Bacteria; p__Firmicutes; c__Clostridia; o__Clostridiales; f__Lachnospiraceae; g__Roseburia; s__	0.0727096	0.153925	0.734602	0.0978793	0.0764396	0.0963138	0.0180067	0.0233882	0.16446	0.0817142	1.73263	0.0412746	0.0212359	0.708785	1.12059	0.00844096	1.64199	0.816714	0.164624	0.195312	0	0	0	0.572023	0.189983	3.08683	0.367647	0.590593	0.018031	0.349691	0	0.0589753	0	0.218245	0.48695	0	0.795572	0	0	0.194411	1.98154	0.00935016	0.347881	0.153818	1.00363	0.0528728	0	0.00948947
115	k__Bacteria; p__Firmicutes; c__Clostridia; o__Clostridiales; f__Veillonellaceae; g__Megasphaera; s__	0	0	0	0	0	0	0	0	0	0	0	0	0	0	0	0	0	0	0	0	0	0	0	0	0	0	0	0	0	0	0	0	0	0.0218245	0	0	0	0	0	0	0	0	0	0	0.47792	0	0	0
116	k__Bacteria; p__Firmicutes; c__Clostridia; o__Clostridiales; f__Ruminococcaceae; g__Faecalibacterium; s__prausnitzii	0.0969462	1.41464	0.0376719	0.554649	0.169866	0.16636	0.306113	0	0.863416	0.408571	0.662477	0.0577844	0.0424719	0.0350018	0.284328	0.0253229	0.102093	0.00949668	0.402414	0	0.149002	0.0349081	0.103103	0.286011	0.112263	0.155452	0.0167112	0.643324	0	0	0.116579	0.294877	0.148109	1.01484	0.068173	0	0.66586	0	0.0444286	0.631835	0.00904814	0	0.339975	0.00904814	0.172051	0.687346	0.203648	0.0379579
117	k__Bacteria; p__Bacteroidetes; c__Bacteroidia; o__Bacteroidales; f__Porphyromonadaceae; g__Parabacteroides; s__distasonis	0.129262	0.197904	0.113016	0.277325	0.0169866	0.0963138	0.180067	0	0.0822301	0.0363174	0.407678	0.0165098	0.212359	0	0.200702	0.211024	0.680619	0.2849	0	0.107422	0	0.325809	0	0.0693361	0.233161	0.288696	0.0417781	0.0316389	0	0.676069	0.183196	0.0589753	0	0	0.214258	0	0.0605327	0.235018	0.133286	0.194411	0.361925	0.196353	0	0	0.860256	1.29538	0.159377	0.787626
118	k__Bacteria; p__Firmicutes; c__Clostridia; o__Clostridiales; f__Ruminococcaceae; g__Faecalibacterium; s__	0	0.0732977	0	0	0	0	0	0	0	0	0	0	0	0	0	0	0	0	0	0	0	0	0	0	0.284974	0	0	0	0	0	0	0	0	0.447403	0.301909	0	0	0	0.0355429	0	0	0	0	0	0	0.114558	0.00885426	0
119	k__Bacteria; p__Bacteroidetes; c__Bacteroidia; o__Bacteroidales; f__[Barnesiellaceae]; g__; s__	0	0	0	0	0	0.0262674	0.207077	0.0467763	0	0.14527	0	0	0	0	0.0167252	0	0	0	0	0	0	0	0	0.00866701	0.103627	0	0	0	0	0	0.0832709	0	0	0	0	0	0	0	0.00888573	0	0	0.0935016	0	0	0	0	0	0
120	k__Bacteria; p__Bacteroidetes; c__Bacteroidia; o__Bacteroidales; f__Prevotellaceae; g__Prevotella; s__stercorea	1.17951	0	0.0847617	0	0.00849329	0	0	0	3.94704	2.57854	0	0	4.89488	3.09765	0.117076	0	0	0	0.00914578	0	0	0	0	0	0	0	0.551471	0	0	0	0	0	0	0.0982104	0	0	0	0	0	0	0	0	0	0	0	0	0	0
121	k__Bacteria; p__Firmicutes; c__Clostridia; o__Clostridiales; f__Lachnospiraceae; g__Roseburia; s__	0	0.190574	0.678094	0	0	0	0	0.5925	0.156237	0.0363174	0	0.0330196	0.169887	0.227511	0.426493	0.0506457	0.034031	0	0	0	0.198669	0.0814522	0.422724	0	0.0431779	1.90984	0.0167112	0.105463	0.054093	1.5503	0	0	0	0.0109123	0.00973899	0.269401	0	0	0.00888573	0.210612	0.868621	0	0.0948767	0.126674	0.162493	0	0.230211	0
122	k__Bacteria; p__Firmicutes; c__Clostridia; o__Clostridiales; f__Clostridiaceae	0	0	0	0	0.00849329	0	0	0	0	0	0	0	0	0	0	0	0	0	0.0274374	0	0	0	0	0	0	0	0	0	0	0	0	0.00737191	0	0	0	0	0	0	0	0	0	0	0.00790639	0	0.382336	0	0.0531256	0
123	k__Bacteria; p__Bacteroidetes; c__Bacteroidia; o__Bacteroidales; f__Prevotellaceae; g__Prevotella; s__	0	0	0	0	0	0	0.00900333	0	0	0	0	0	0	0	0.0250878	0	0	0	0	0	0	0	0	0	0	0	0	0	0	0	0	0	0	0	0	0.00869036	0	0	0	3.6776	0	0	0	0	0	0	0	0
124	k__Bacteria; p__Firmicutes; c__Clostridia; o__Clostridiales; f__Ruminococcaceae; g__Oscillospira; s__	0	0.93821	0	0	2.80279	1.10323	0	0	0	0.0635555	0.0934262	1.12267	0	0	0.0585382	0	0	0	0	0	0	0	0	0	0	0	0	0	0	0.0116564	0	0	0	0.0654736	0	0	0	0	2.2392	0	0.0180963	0	0	0	0	0.0264364	3.09899	0
125	k__Bacteria; p__Firmicutes; c__Clostridia; o__Clostridiales; f__Lachnospiraceae; g__Dorea	0.250444	0.256542	0.188359	0.277325	0.237812	0.385255	0.02701	0.0935527	0.51805	0.0998729	0.118906	0.206373	0.148652	0.385019	0.0334504	0.17726	0.119108	0.474834	0.109749	0.185547	0.0198669	0.418897	0.247448	0.329347	0.345423	0	0.116979	0.105463	0	0.198158	0	0.272761	0.252657	0.512876	0.545384	0.173807	0.207541	0.0923284	0.382086	0.234913	0.253348	0	0.0316256	0.0723851	0.29631	0.149806	0.0531256	0.237237
126	k__Bacteria; p__Firmicutes; c__Clostridia; o__Clostridiales; f__Ruminococcaceae; g__; s__	0.00807885	0	0.0376719	0.00815661	0.0764396	0.0175116	0.02701	0.0155921	0	0.00907935	0	0.0412746	0	0.0350018	0	0.0253229	0.0170155	0.0949668	0.00914578	0.0292969	0.00993345	0	0.030931	0	0	0.0222074	0.00835561	0.0105463	0.018031	0.0233127	0.0166542	0.0368596	0.00871232	0.0654736	0.019478	0.00869036	0.0864753	0.134296	0.097743	0	0.00904814	0.0280505	0.0237192	0.0995295	0	0.0352485	0.00885426	0
127	k__Bacteria; p__Firmicutes; c__Clostridia; o__Clostridiales; f__Lachnospiraceae; g__[Ruminococcus]; s__	0	0.0366488	0	0	0	0	0	0.280658	0.263136	0.14527	0	0	0.0849437	0	0.117076	0.118173	0	0.750237	0.283519	0	0	0.325809	0	0.017334	0.146805	0	0	0.158194	0	0.874228	0.00832709	0	0.0958355	1.02575	0	0.399757	0.147008	0.36092	0.195486	0.0243013	0.180963	0.056101	0	0	0.363219	0.132182	0.0177085	0
128	k__Bacteria; p__Firmicutes; c__Erysipelotrichi; o__Erysipelotrichales; f__Erysipelotrichaceae; g__Coprobacillus; s__	0	0	0.00941797	0	0	0	0.0450167	0	0	0	0	0	0	0.0962548	0	0	0	0	0	0	0.278136	0	0	0.112671	0.0172712	0.188763	0	0	0.270465	0	0	0.0147438	0.00871232	0.0327368	0	0	0.0432376	0	0.0622001	0.0891049	0	0.121552	0	0	0	0.0440606	0	0
129	k__Bacteria; p__Firmicutes; c__Clostridia; o__Clostridiales; f__Ruminococcaceae; g__Ruminococcus; s__	0	0	0	0	0	0	0	0	0	0	0	0	0	0	0	0	0	0	0	0	0	0	0	0	0	0.377526	0	0	0	0	0	0	0	0	0	0	0	0	0	0	0	0	0	0	0	0	0	0
130	k__Bacteria; p__Firmicutes; c__Clostridia; o__Clostridiales; f__Ruminococcaceae; g__; s__	0.315075	0.381148	0	0	0	0	0.13505	0	0.542719	0	0	0.0330196	0	0	0.125439	0	0	0	0	0	0	0.0465441	0	0	0.604491	0	0.0334225	0.210926	0	0	0	0.759307	0	0	0.623296	0	0.121065	0.612725	0	0.105306	0	0	0.0237192	0	0.210285	0.149806	0.0973968	0
131	k__Bacteria; p__Firmicutes; c__Clostridia; o__Clostridiales; f__Lachnospiraceae	0	0.30785	0	0	0	0.0350232	0	0	0.0822301	0.535682	0	0.536569	0	0	0	0	0	0	0.00914578	0	0	0	0	1.44739	0.310881	0	0.459559	0.358574	0	0	0.00832709	0	0	0.109123	0	0.460589	0.683155	0	0	0	0.0723851	0	0.0553447	0	0	0.0793091	0.0619798	0
132	k__Bacteria; p__Proteobacteria; c__Alphaproteobacteria; o__RF32; f__; g__; s__	0	0	0	0	0	0	0.414153	0	0	0	0	0	0	0	0	0	0	0	0	0	0	0	0	2.17542	0	0	0	0	0	0	0	0	0	0	0	0	0	0	0	0	0	0	0	0	0	0	0	0
133	k__Bacteria; p__Firmicutes; c__Clostridia; o__Clostridiales; f__Ruminococcaceae; g__Ruminococcus; s__	0	3.24709	0	0	0	0	0	0	0	0	0	0	0	0	0	0.447371	0	0	1.34443	0	0	0	0	0	0	0	0	0	0	0	0	0	0	0	0	0	0	0	0	0	0	0	0.00790639	0	0	0	0	0
134	k__Bacteria; p__Firmicutes; c__Clostridia; o__Clostridiales; f__Lachnospiraceae; g__Lachnospira; s__	0	0	0.60275	0.0244698	0.00849329	0	0	0	0.123345	0	0.322745	0.00825491	0.0212359	0.0437522	0	0	0	0	0.128041	0	0.307937	0	0	0	0	0	0.100267	0	0	0	0	0	0	0	0.496689	0	0.0172951	0	0	0	0.0271444	0	0.102783	0.00904814	0.0382336	0	0	0
135	k__Bacteria; p__Firmicutes; c__Clostridia; o__Clostridiales; f__Ruminococcaceae; g__Faecalibacterium; s__prausnitzii	0	0	0	0	0	0.402767	0	0	0	0	0	0	0.010618	0.166258	0.0334504	0	0	0	0	0	0	0	0	0	0	0	0	0.179287	0.00901551	0	0	0	0	0.589262	0.496689	0.399757	0	0	0	0.00810045	0	0	0	0	0	0	0	0.683242
136	k__Bacteria; p__Firmicutes; c__Clostridia; o__Clostridiales; f__Lachnospiraceae; g__Coprococcus; s__	1.04217	0.0513084	1.00772	0.725938	0.186852	0.402767	0.180067	0	0	0.326857	1.15509	0.0495295	0	0.0525026	0.0669008	0.827214	0.323294	0.807217	0.0548747	0.224609	2.02642	0.104724	0.0412414	0.0606691	0.29361	0	0.158757	0.0738241	1.01875	0.268097	0.124906	0.663472	0.0435616	0.0872981	0.340865	0.0173807	0	0.428068	0.0710858	0.461725	0.380022	0.0841515	0.292536	0.253348	0.0191168	0.140994	0.345316	0.53141
137	k__Bacteria; p__Proteobacteria; c__Betaproteobacteria; o__Burkholderiales; f__Alcaligenaceae; g__Sutterella; s__	0.0323154	0.183244	0	0.0815661	0	0	0.10804	0.343026	0.189129	0	0.059453	0	0.010618	0	0	0	0	0	0	0.0390625	0	0	0.783586	0	0.0345423	0.666223	0	0	0.613054	0	0.0749438	0.0221157	0.22652	0.0327368	0	0.191188	0.121065	0	0.106629	0.0486027	0	0.345956	0.56926	0.343829	0	0.114558	0.035417	0
138	k__Bacteria; p__Firmicutes; c__Clostridia; o__Clostridiales; f__Lachnospiraceae; g__Blautia; s__producta	0	0.00732977	0	0	0	0	0	0.0233882	0.485157	0.0181587	0.56905	0	0	0	0.0919886	0	0	0	0.0365831	0	0	0	0	0.225342	0	0	0.0584893	0	0	0	0	0.0368596	0.0174246	0.130947	0	0.330234	0	0.00839349	0.0177715	0	0.28954	0	0.0237192	0.0542888	0	0	0	0
139	k__Bacteria; p__Firmicutes; c__Clostridia; o__Clostridiales; f__Ruminococcaceae; g__Oscillospira; s__	0	0.0732977	0	0	0.059453	0.0087558	0.126047	0	0.041115	0.0726348	0	0.0825491	0	0.0787539	0	0.109732	0	0	0.0274374	0.00976562	0.139068	0.0930882	0.061862	0.147339	0.0949914	0.166556	0	0.0738241	0.108186	0.0116564	0.091598	0.081091	0.0435616	0.0436491	0.048695	0.095594	0.181598	0.0671479	0.0355429	0.137708	0.00904814	0.140252	0.166034	0.352877	0.0191168	0	0.0442713	0.0379579
140	k__Bacteria; p__Firmicutes; c__Clostridia; o__Clostridiales; f__Ruminococcaceae; g__Ruminococcus; s__	0	0	0	0	0	0	0	0	0	0	0	0	0	0	0	0	0	0	0	0	0	0	0	0	0	0	0	0	0	0	0	0	0	0	0	0	0	0	0	0	0	0	0	3.61021	0	0	0.203648	0
141	k__Bacteria; p__Fusobacteria; c__Fusobacteriia; o__Fusobacteriales; f__Fusobacteriaceae; g__Fusobacterium; s__	0	0	0	0	0	0	0	0	0	0	0	0	0	0	0	0	0.391356	0.14245	0	0	0	0	0	0	0	0	0	0	0	0	0	0	0	0	0	0	0	0.0251805	0	0	0	0	0	0	0	0.00881213	0	0
142	k__Bacteria; p__Firmicutes; c__Clostridia; o__Clostridiales; f__Clostridiaceae; g__Clostridium; s__	0.00807885	0.095287	0.0188359	0	0.0254799	0	0.08103	0.366415	0.180906	0.0998729	0.0424665	0.090804	0	0.0787539	0	0.00844096	0.323294	0.00949668	0.146333	0.0488281	0.158935	0	0	0.0346681	0.0431779	0.122141	0	0.0316389	0.018031	0.0349691	0.0416354	0	0.0609862	0	0	0	0.0345901	0.0503609	0.151057	0	0.14477	0	0	0	0	0.0528728	0	0.0474473
143	k__Bacteria; p__Firmicutes; c__Clostridia; o__Clostridiales; f__Ruminococcaceae; g__Faecalibacterium; s__prausnitzii	0	0	0	0	0	0	0.00900333	0	0	0.00907935	0	0	0	0	0	0	0.00850774	0	0	0	0	0	0	0	0	0	0	0	0	0	0	0	0	0	0	0	0	0.00839349	0	0	0.00904814	0	0.00790639	0	0	0	0	0
144	k__Bacteria; p__Bacteroidetes; c__Bacteroidia; o__Bacteroidales; f__Prevotellaceae; g__Prevotella; s__stercorea	0	0	0.0659258	0	0	0	0	0	0.337143	0.0817142	0	0	1.42281	0.953798	1.43837	0	0	0	0.00914578	0	0	0	0	0	0	0	0.985963	0	0	0	0	0	0	1.1567	0	0	0	0	0	0	0.325733	0	0	0	0	0	0	0
145	k__Bacteria; p__Firmicutes; c__Clostridia; o__Clostridiales; f__Ruminococcaceae; g__Ruminococcus	0	0.102617	0	0	0	0	0	0	0	0	0.577544	0	0	0	0	0	0	0	0	0	0	0	0	0	0	0	0	0	0.486837	0	0	0	0	0	0	0	0	0	0.00888573	0	0	0	0.292536	0.00904814	0.047792	0.0881213	0.0531256	0
146	k__Bacteria; p__Proteobacteria; c__Alphaproteobacteria; o__RF32; f__; g__; s__	0	0	0	0	0	0	0	0	0	0	0	0	0	0	0	0	0	0	0	0	0	0	0	0	0	0	0	0	0	0	0	0	0	0	0	0	0	0	0	0	0	0	0	0	0	0	0	0
147	k__Bacteria; p__Firmicutes; c__Clostridia; o__Clostridiales; f__Lachnospiraceae	0	0	0	0.228385	0	0.210139	0	0	0.205575	0	0	0	0.0212359	0.105005	0.0083626	0	0	0	0	0	0	0	0.577379	0	0	0	0	0	0.0811396	0	0	0	0.400767	0.316456	0	0	0	0	0	0	0.343829	0	0	0	0.191168	0	0	0
148	k__Bacteria; p__Proteobacteria; c__Alphaproteobacteria; o__RF32; f__; g__; s__	0	0	0	0	0	0	0	0	0	0	0	0	0.010618	0	0	0	0	0	0	0	0	0	0	0	0	0	0	0	0	0	0	0	0	0	0	0	0	0	0	0	0	0.158953	0	0	0.095584	0	0	0
149	k__Bacteria; p__Firmicutes; c__Clostridia; o__Clostridiales; f__Lachnospiraceae	0.0969462	0.586381	0.0470898	0.0978793	0.152879	0.043779	0.86432	0	0.345366	1.08952	0.755903	0.247647	0	0.262513	0.125439	0.253229	0	0.0759734	0.621913	0	0	0	0.0927931	0.901369	0.15544	0.843882	0.0250668	0.379667	0	0	0.0166542	0.0442315	0.48789	0.163684	0.136346	0.112975	0.0605327	0.352526	0.0355429	0.0405022	0.0904814	0.121552	0.0553447	0.253348	0	1.8153	0.0885426	0.0474473
150	k__Bacteria; p__Firmicutes; c__Clostridia; o__Clostridiales; f__Veillonellaceae; g__Veillonella; s__dispar	0	0.0586381	0	0	0	0	0	0	0	0	0	0	0	0.0437522	0.0501756	0	0.289263	0.0189934	0.164624	0.0195312	0.0794676	0	0.0515517	0	0	0.244282	0	0	0.00901551	0	0.0333084	0	0.00871232	0	0	0.0347614	0.00864753	0	0	0	0	0	0.00790639	0	0	0	0.0265628	0
151	k__Bacteria; p__Actinobacteria; c__Coriobacteriia; o__Coriobacteriales; f__Coriobacteriaceae; g__Collinsella; s__aerofaciens	0.323154	0.0659679	0.339047	0.203915	0.458638	0.376499	0.198073	0.33523	0.213798	0.308698	0.212332	0.536569	0.191123	0.131257	0.0501756	0.194142	0	0.189934	0.0182916	0.0585938	0.208602	0.104724	0	0.130005	0.0690846	0	0.192179	0	0	0.431286	0.383046	0.272761	0.191671	0.0654736	0	0.104284	0.484262	0.285379	0.72863	0.129607	0.108578	0.617111	0.0237192	0	0.267635	0.105746	0.327608	0.0569368
152	k__Bacteria; p__Firmicutes; c__Erysipelotrichi; o__Erysipelotrichales; f__Erysipelotrichaceae; g__[Eubacterium]; s__dolichum	0	0	0	0	0.0169866	0	0	0	0	0	0	0	0	0	0.0083626	0	0	0	0	0	0	0.011636	0	0	0	0	0	0	0	0.0116564	0	0	0	0	0	0	0	0	0	0	0	0	0	0	0	0	0.0619798	0
153	k__Bacteria; p__Proteobacteria; c__Gammaproteobacteria; o__Enterobacteriales; f__Enterobacteriaceae	0.0161577	0	0	0	0	0	0.0180067	0	0	0	0	0	0	0.0875044	0	0	0	0	2.47851	0	0	0	0	0	0.00863558	0	0	0	0.0270465	0.0233127	0	0.00737191	0	0	0	0	0.0259426	0.0251805	0.00888573	0	0	0	0	0.108578	0.0095584	0	0	0
154	k__Bacteria; p__Firmicutes; c__Clostridia; o__Clostridiales; f__Lachnospiraceae; g__Lachnospira; s__	0	0	0.687512	0.106036	0	0.0087558	0	0	0.123345	0	0.883302	0	0.010618	0.0525026	0	0	0	0	0.0457289	0	1.60922	0	0	0	0	0	0.0584893	0	0	0	0	0	0	0	0.243475	0	0.129713	0	0	0	0.0542888	0	0.181847	0	0.219843	0	0	0
155	k__Bacteria; p__Firmicutes; c__Clostridia; o__Clostridiales; f__Veillonellaceae; g__Dialister; s__	0	0	0	0	0	2.46038	0	0	0	0	0	0	0	0	0	0	0	0	0	0	0	2.69956	0	0	0	0	0	0	0	0	0	0	0	0	0	0	0	1.70388	4.86049	0	0	0	0	0	0	0	0	0
156	k__Bacteria; p__Firmicutes; c__Clostridia; o__Clostridiales; f__Lachnospiraceae; g__Blautia; s__	0	0	0	0	0	0	0.0360133	0.0467763	0	0	0	0	0	0	0.0083626	0	0	0	0	0	0	0	0	0.00866701	0	0	0	0	0.0991706	0	0.00832709	0.103207	0	0	0.00973899	0	0	0.251805	0	0.0405022	0	0	0	0.0180963	0	0	0	0.0379579
157	k__Bacteria; p__Proteobacteria; c__Betaproteobacteria; o__Burkholderiales; f__Alcaligenaceae; g__Sutterella; s__	0	0	0	0	0.059453	0	0.0630233	0	0.0822301	0	0	0	0	0	0	0	0	0	0.137187	0.273438	0	0	0	0	0	0	0	0.105463	0	0	0	0	0	0	0	0	0	0	0.0888573	0	0.0180963	0	0	0	0	0.352485	0.0265628	0
158	k__Bacteria; p__Firmicutes; c__Clostridia; o__Clostridiales; f__Ruminococcaceae; g__Faecalibacterium; s__prausnitzii	0	0	0	0	0.127399	0	0	0	0	0	0.0424665	0.231138	0	0	0	0	0	0	0.155478	0	0	0	0.0103103	0	0.0259067	0	0.13369	0.348028	0.225388	0	0	0.15481	0.0174246	0.0327368	0	0	0	0	0	0	0.00904814	0	0	0.190011	0.047792	0	0.0177085	0
159	k__Bacteria; p__Firmicutes; c__Clostridia; o__Clostridiales; f__Lachnospiraceae	0	0.00732977	0.339047	0	0.0169866	0.148849	0	0.29625	0.115122	0	0.263292	0.0577844	0.0530898	0.0962548	0.0083626	0	0	0.0189934	0	0	0	0	0.144345	0.0780031	0.0172712	0	0.0417781	0.0421852	0	0	0	0.243273	0.278794	0.141859	0	0.182498	0.0864753	0.151083	0.0799716	0.0486027	0.0814332	0.355306	0.166034	0.0904814	0.764672	0.00881213	0.0442713	0.00948947
160	k__Bacteria; p__Firmicutes; c__Clostridia; o__Clostridiales; f__Ruminococcaceae	0.0403942	0.109946	0.103598	0	0.101919	0.0087558	0.0180067	0.288454	0.139791	0.118032	0.118906	0.156843	0.138034	0.245012	0.0752634	0.168819	0.34031	0	0.109749	0.214844	0.278136	0.0349081	0.103103	0.190674	0.120898	0.21097	0.0167112	0.189833	0.144248	0.291409	0.0249813	0.147438	0.0784109	0.109123	0.068173	0.356305	0.147008	0.0251805	0.1244	0.210612	0.108578	0.140252	0.237192	0.171915	0.210285	0.0881213	0	0.0189789
161	k__Bacteria; p__Bacteroidetes; c__Bacteroidia; o__Bacteroidales; f__[Barnesiellaceae]; g__; s__	0	0.0513084	0	0.122349	0	0.131337	0	0.0701645	0	0.0544761	0	0	0.0212359	0	0	0	0	0	0	0	0	0	0	0.199341	0.0259067	0	0	0	0	0	0.574569	0	0	0	0	0	0	0	1.57277	0.234913	0	0	0	0	0	0	0	0
162	k__Bacteria; p__Firmicutes; c__Clostridia; o__Clostridiales; f__Lachnospiraceae; g__[Ruminococcus]; s__	0	0	0.0753438	0	0.0339732	0	0.00900333	0	0	0	0	0	0	0	0.0083626	0	0	0	0	0	0.149002	0	0	0	0	0.366422	0	0	0	0.25644	0.0333084	0	0	0	0	0	0	0	0	0	0	0.0748013	0.00790639	0	0	0	0	0
163	k__Bacteria; p__Bacteroidetes; c__Bacteroidia; o__Bacteroidales; f__[Paraprevotellaceae]; g__Paraprevotella; s__	0	0	0	0	0.0679463	0	0.02701	0	0	0	0	0	0	0	0.284328	0	0	0	0	0.488281	0	0	0	0	0	0	0	0.210926	0	0	0	0	0	0	0	0	0	0.335739	0	0	0	0	0	0	1.37641	0	0	0
164	k__Bacteria; p__Firmicutes; c__Clostridia; o__Clostridiales; f__Lachnospiraceae; g__Coprococcus; s__eutactus	0	0.63036	0	0.0163132	0	3.8438	0	0	0	0	0	1.71702	0	0.0962548	0	0	0	0	0	0	0	0	0	0	0	0	0	0	0	0	0	0	0	0	0	0	0	0	0	0	0.0180963	0	0	0.760043	0	0.202679	0.168231	0
165	k__Bacteria; p__Bacteroidetes; c__Bacteroidia; o__Bacteroidales; f__Porphyromonadaceae; g__Parabacteroides; s__	0	0	0	0	0	0.27143	0	0	0	0	0	0	0	0	0	0	0	0	0	0	0	0	0	0	0	0	0	0	0	0	0	0	0	0	0	0	0	0	0	0	0	0	0.00790639	0	0	0	0	0
166	k__Bacteria; p__Firmicutes; c__Clostridia; o__Clostridiales; f__Ruminococcaceae	0	0.557062	0	0	0.874809	0.253918	0.144053	0	0.049338	0.0181587	0.365211	0.148588	0	0.0262513	0.727546	0	0	0	0.17377	0	0	0	0	0	0	0	0	0.0105463	0	0	0.374719	0	0.174246	0.349192	0.516167	0	0	0	0.2488	0	0.217155	0.121552	0.166034	1.29388	0	0.53754	0.664069	0
167	k__Bacteria; p__Firmicutes; c__Clostridia; o__Clostridiales; f__Ruminococcaceae; g__Ruminococcus; s__	0	0	0.819363	0	0	0	0	0	0	0	0	0	0	0	0	0	0	0	0	0	0	0	0	0	0	0	0	0.0527315	0	0	0	0	0	0	0	0	0	0	0	0	0	0	0	0	0	0	0	0
168	k__Bacteria; p__Firmicutes; c__Erysipelotrichi; o__Erysipelotrichales; f__Erysipelotrichaceae; g__Catenibacterium; s__	0	0	0	0	0.883302	0	0	0	0	0	0	0	0	0	0	0	0	0	0	0	0	0	0	0	0	0	0	0	0	0	0	0	0	0	0.243475	0	0	0	0	0	0	0	0	0	0	0	0	0
169	k__Bacteria; p__Bacteroidetes; c__Bacteroidia; o__Bacteroidales; f__[Odoribacteraceae]; g__Odoribacter; s__	0	0.175914	0	0	0	0	0	0	0	0.0453968	0	0	0	0	0	0	0	0	0	0	0	0	0	0	0	0	0	0	0	0	0	0	0	0	0	0	0	0	0	0	0	0	0	0	0	0	0.159377	0
170	k__Bacteria; p__Firmicutes; c__Clostridia; o__Clostridiales; f__Lachnospiraceae; g__Coprococcus; s__	0	0.359159	0	0	0.0254799	0.0175116	0.0360133	0.436579	0.180906	0.808062	0.144386	0.610863	0.159269	0.481274	0.0919886	0	0	0.0474834	0.201207	0.0292969	0.0198669	0.011636	0.278379	1.14405	0.198618	0	0.158757	0.20038	0.189326	0	0.0666167	0	0.331068	0.0327368	0.00973899	0.399757	0.181598	0.00839349	0.1244	0	0.0723851	0.57971	0.0316256	0.00904814	0.573504	0.00881213	0.168231	0.0379579
171	k__Bacteria; p__Bacteroidetes; c__Bacteroidia; o__Bacteroidales; f__[Paraprevotellaceae]; g__[Prevotella]; s__	0	0	0	0	0	0	0	0	0	0	0	0	0	0	0	0	0	0	0	0	0	0	0	0	0	0	0	0	0	0	0	0	0	0	0	0	0	0	0	0	0	0	0	0	0	0.0176243	0	0
172	k__Bacteria; p__Firmicutes; c__Clostridia; o__Clostridiales; f__Lachnospiraceae	0.161577	0.0146595	0.235449	0	0.0254799	0.0788022	0	0	0.0822301	0.208825	0.0424665	0.0330196	0.180505	0.0962548	0.0752634	0.202583	0	0.0664767	0.0640205	0.117188	0	0.0232721	0.134034	0.416017	0.0518135	0	0.0250668	0.0527315	0.126217	0	0.00832709	0.0147438	0.200383	0.130947	0.058434	0.0521422	0.0172951	0.0251805	0.00888573	0.00810045	0.0542888	0.0280505	0	0.0904814	0.439686	0.0352485	0	0.284684
173	k__Bacteria; p__Firmicutes; c__Clostridia; o__Clostridiales; f__Lachnospiraceae; g__Lachnospira; s__	0.0242365	0.256542	0.00941797	0	0.0424665	0.0262674	0	0	0	0	0	0.47053	0	0.0350018	0	0	0	0	0	0.0878906	0	0	0	0	0	0	0	2.04598	0	0	0	0	0	0	0	0	0.363196	0	0.00888573	0	1.13102	0.794764	0	0.0904814	0	0	0.0177085	0.0284684
174	k__Bacteria; p__Bacteroidetes; c__Bacteroidia; o__Bacteroidales; f__Rikenellaceae; g__; s__	0	0	0	0.0163132	0.254799	0.0262674	0.00900333	0	0.00822301	0.00907935	0.195346	0.0990589	0	0	0.0083626	0	0	0	0	0.00976562	0.0198669	0	0	0	0	0	0	0	0.036062	0	0.0333084	0.00737191	0	0	0	0	0	0	0.0799716	0.00810045	0.0180963	0	0	0.0904814	0.0382336	0.0352485	0.371879	0
175	k__Bacteria; p__Bacteroidetes; c__Bacteroidia; o__Bacteroidales; f__Prevotellaceae; g__Prevotella; s__	0	0	0	0	0	0	0	0	0	0	0	0	0	0	0	0	0	0	0	0	0	0	0	0	0	0	0	0	0	0	0	0	0	0.120035	0	0	0	0	0	0	0	0	0	0	0	0	0	0
176	k__Bacteria; p__Bacteroidetes; c__Bacteroidia; o__Bacteroidales; f__Bacteroidaceae; g__Bacteroides; s__	0	0	0	0	0	0.0175116	0	0	0.016446	0	0	0	0.0849437	0	0.0167252	0	0	0	0	0	0.00993345	0	0	0	0	0	0	0	0.694194	0	0.183196	0.00737191	0.60115	0.0545613	0	0	0.259426	0.00839349	0	0	0	0	0	0	0	0.0264364	0	0
177	k__Bacteria; p__Bacteroidetes; c__Bacteroidia; o__Bacteroidales; f__Prevotellaceae; g__Prevotella; s__	0	0	0	0	0	0	0	0	0	0	0	0	0	0	0	0	0	0	0	0	0	0	0	0	4.29188	0	0	0	0	0	0	0	0	0.872981	0	0	0	0	0	0	0	0	0	0	0	0	0	0
178	k__Bacteria; p__Actinobacteria; c__Actinobacteria; o__Bifidobacteriales; f__Bifidobacteriaceae; g__Bifidobacterium; s__animalis	0	0	0	0	0	0.113825	0	0	0	0	0	0	0	0	0	0	0.00850774	0	0	0.126953	0	0	0	0	0	0	0	0	0	0	0	0	0	0	0	0.677848	0	0	0	0.0243013	0	0	0.332068	0	0	0	0	0
179	k__Bacteria; p__Firmicutes; c__Erysipelotrichi; o__Erysipelotrichales; f__Erysipelotrichaceae; g__Coprobacillus; s__cateniformis	0.0323154	0	0.0470898	0	0	0	0	0	0	0	0	0	0	0	0	0	0	0.00949668	0.00914578	0	0	0	0	0	0	0	0	0	0.018031	0	0.0166542	0	0	0	0	0	0	0.0839349	0	0	0.0904814	0	0	0	0	0	0.132814	0
180	k__Bacteria; p__Firmicutes; c__Clostridia; o__Clostridiales; f__Lachnospiraceae; g__Blautia; s__	0	0	0	0	0	0	0.00900333	0	0	0	0	0	0	0	0.0167252	0.00844096	0	0	0	0	0	0.011636	0	0	0	0	0	0	0.036062	0.093251	0.00832709	0.125323	0	0	0	0	0	0.0503609	0	0	0	0	0	0	0	0	0	0
181	k__Bacteria; p__Firmicutes; c__Clostridia; o__Clostridiales; f__; g__; s__	0	0.00732977	0	0.195759	0	0.0175116	0	0	0.189129	0.245143	0.118906	0.0990589	0	0.175009	0	0.346079	0.153139	0	0.00914578	0	0	0	0	0	0.146805	0	0.0250668	0.242565	0.0450775	0.279753	0	0.0663472	0.209096	0.120035	0.594079	0.347614	0.406434	0	0	0	0	0	0.221379	0	0	0.0176243	0	0
182	k__Bacteria; p__Firmicutes; c__Clostridia; o__Clostridiales; f__Ruminococcaceae; g__; s__	0	0	0	0	0.900289	1.09448	0	0	0.0822301	0.0544761	0	0.354961	0	0	0.0167252	0	0	0	0	0	0	0	0	0	0.0259067	0	0	0	0	0	0	0	0	0.0436491	0	0.00869036	0	0	0.968545	0	0	0	0	0	0	0	1.34585	0
183	k__Bacteria; p__Firmicutes; c__Erysipelotrichi; o__Erysipelotrichales; f__Erysipelotrichaceae; g__[Eubacterium]; s__dolichum	0	0	0	0	0	0	0	0	0	0	0	0	0	0	0	0	0	0	0	0	0.0695341	0	0	0	0	0	0	0	0	0	0.00832709	0.235901	0	0	0	0	0	0	0	0	0	0	0	0	0	0	0	0
184	k__Bacteria; p__Actinobacteria; c__Actinobacteria; o__Bifidobacteriales; f__Bifidobacteriaceae; g__Bifidobacterium; s__bifidum	0.113104	0	0.0659258	0	0.237812	0	0	0.0779606	0	0	0	0.305432	0	0	0	0	0.0595542	0.132953	0	0.205078	0	0	0	0	0	0.244282	0	0	0.00901551	0	0.0499625	0	0	0	0	0	0.0605327	0	0	0.210612	0	0	0.0316256	0	0	0	0	0
185	k__Bacteria; p__Firmicutes; c__Clostridia; o__Clostridiales; f__Ruminococcaceae; g__Faecalibacterium; s__prausnitzii	0	0.0806274	0.00941797	0	0.110413	0.0350232	0.00900333	0.311842	0.0575611	0	0.280279	0.165098	0.0212359	0.122506	0.158889	0	0.0255232	0.303894	0.0365831	0	0	0	0.299	0.017334	0.0259067	0	0.0584893	0.622232	0.135233	0.093251	0	0	0.33978	0.403754	0.58434	0.356305	0.181598	0	0.1244	0.243013	0	0	0.126502	0.0180963	0.0860256	0.0440606	0.0619798	0.0474473
186	k__Bacteria; p__Firmicutes; c__Clostridia; o__Clostridiales; f__Ruminococcaceae; g__Faecalibacterium; s__prausnitzii	0.0484731	1.16543	0.188359	0.473083	0.203839	0	0.126047	0.678257	0	0.435809	0.203839	0.272412	0.0212359	0.00875044	0.183977	0	0.246725	0	1.14322	0.292969	0	0.221084	0.515517	0.0346681	0.388601	0.177659	0.200535	0.0738241	0.252434	0.0349691	0.433009	0.081091	0.278794	0.152772	0.214258	0	0	0	0.0533144	0.00810045	0.135722	0.149603	0.56926	0.253348	0	0.140994	0.132814	0.132853
187	k__Bacteria; p__Firmicutes; c__Clostridia; o__Clostridiales; f__Veillonellaceae; g__Phascolarctobacterium; s__	0	0	0	0	0.0339732	0.0175116	0	0.00779606	0	0.717269	0	0	0	0	0	0	0	0	0	0	0	0	0	0	0	0	0	0	0	0	0	0	0	0	0	0.695229	0	0	0	0.648036	0	0	0	0	0	0	0	0
188	k__Bacteria; p__Firmicutes; c__Clostridia; o__Clostridiales; f__Lachnospiraceae; g__Coprococcus; s__	0	0	0	0	4.57788	0.0350232	0	0	0.871639	0.644634	0	0	0	0	0	0	0.00850774	0	0	0	0	0	0	0	1.13126	0	0	0	0	0	0	0	0	0	0	0	0	0	0	0	0	0	1.77103	0	0	0	0.00885426	0
189	k__Bacteria; p__Bacteroidetes; c__Bacteroidia; o__Bacteroidales; f__Porphyromonadaceae; g__Parabacteroides; s__	0	0	0.14127	0	0.0934262	0	0.08103	0	0	0	0	0	0	0	0.041813	0	0	0	0.0274374	0	0	0	0	0	0	0	0	0	0	0	0	0	0	0	0.00973899	0	0.0172951	0	0	0	0.00904814	0	0	0	0	0	0	0
190	k__Bacteria; p__Firmicutes; c__Clostridia; o__Clostridiales; f__Veillonellaceae; g__Megasphaera; s__	0	0	0	0	0	0	0	0	0	0	0	0	0	0	0	0	0	0	0	0	0	1.01233	0	0	0.00863558	0	0	0	0	0	0	0	0	0.0109123	0	0	0	0.830955	0.257686	0	0	0	0	0	0.0095584	0	0.0619798	0
191	k__Bacteria; p__Firmicutes; c__Clostridia; o__Clostridiales; f__Lachnospiraceae	0	0	0	0	0	0.131337	0	0	0	0	0	0	0	0	0	0	0	0	0	0	0	0	0	0	0	0	0	0	0	0	0	0	0	0	0	0	0	0	0	0	0	0	0	0	0	0	0	0
192	k__Bacteria; p__Bacteroidetes; c__Bacteroidia; o__Bacteroidales	0	0	0	0	0	0	0	0	0	0	0	0	0	0	0	0	0	0	0	0	0	0	0	0	0	0	0	0	0	0	0	0	0	0	0	0	0	0	0	0	0	0	0	0	0	0	0	0
193	k__Bacteria; p__Fusobacteria; c__Fusobacteriia; o__Fusobacteriales; f__Fusobacteriaceae; g__Fusobacterium; s__	0	0	0	0	0	0	0	0	0	0	0	0	0	0	0	0.00844096	0	0	0	0	0	0	0	0	0	0	0	0	0	0	0	0	0	0	0	0	0	0	0	0	0	0	0	0	0	0	0	0
194	k__Bacteria; p__Firmicutes; c__Clostridia; o__Clostridiales; f__Ruminococcaceae; g__Faecalibacterium; s__prausnitzii	0	0.0586381	0.00941797	0	0.0424665	0.0087558	0	0	0	0.0363174	0.0509597	0.0330196	0	0.0175009	0.0919886	0.00844096	0.289263	0	0	0.0195312	0	0	0	0	0.00863558	0	0.0167112	0.0738241	0.0450775	0	0.0333084	0.00737191	0	0	0	0	0.0345901	0	0	0	0.00904814	0.0187003	0	0.00904814	0	0	0.00885426	0
195	k__Bacteria; p__Firmicutes; c__Clostridia; o__Clostridiales; f__[Mogibacteriaceae]; g__; s__	0	0	0.131852	0	0.0169866	0	0.00900333	0	0.016446	0.00907935	0	0	0	0	0.0167252	0	0	0	0	0	0	0	0	0	0	0	0.0501337	0	0	0	0	0.0221157	0	0	0.00973899	0.00869036	0	0	0.00888573	0	0	0.00935016	0	0.0542888	0	0	0	0
196	k__Bacteria; p__Firmicutes; c__Clostridia; o__Clostridiales; f__Ruminococcaceae; g__Oscillospira; s__	0	0	0	0	0	0.227651	0	0	0	0	0.127399	0	0	0	0.0334504	0	0	0	0.00914578	0	0	0	0	0	0	0	0	0	0	0	0	0	0.0435616	0.556526	0	0	0	0	0.319886	0	0.0271444	0	0	0	0	0	0.292191	0
197	k__Bacteria; p__Firmicutes; c__Clostridia; o__Clostridiales; f__Lachnospiraceae; g__Blautia	0	0.425126	0.113016	0	0.186852	0	0	0.506744	0.657841	0	0.815356	0.313687	0	0	0.292691	0.79345	0	0	0	0	0	0.453805	2.05176	0.546022	0	0	0	0.326935	0.315543	0	0	0.30962	0.505315	0.360105	0	0.547493	0.233483	0.19305	0	0	0.470503	0.532959	0.403226	0.162866	0	0.0440606	0.619798	0
198	k__Bacteria; p__Firmicutes; c__Clostridia; o__Clostridiales; f__Lachnospiraceae	0.0242365	0.00732977	0.0282539	0	0.00849329	0.0087558	0.00900333	1.41109	0.0575611	0.108952	0.985222	0.0247647	0	0	0.367955	0	0.0680619	0.123457	0.0640205	0.00976562	0	0.011636	0.0103103	0.0953371	0.215889	0	0.359291	0.0843704	0	0	0.0666167	0.0221157	0.278794	0.0545613	0.457733	0.0782133	0.0259426	0.00839349	0	0.0162009	0.0814332	0.0187003	0	0.705755	0.0191168	0.00881213	0	0.0379579
199	k__Bacteria; p__Firmicutes; c__Erysipelotrichi; o__Erysipelotrichales; f__Erysipelotrichaceae; g__[Eubacterium]; s__dolichum	0.0323154	0.0219893	0.131852	0	0.178359	0	0	0	0	0	0	0	0	0.0700035	0	0	0.110601	0.0854701	0	0.0195312	0.0198669	0.011636	0	0.026001	0	0.0111037	0	0	0.018031	0.0116564	0	0.0147438	0	0	0	0	0.0172951	0.016787	0	0	0	0.0280505	0	0.00904814	0	0	0	0
200	k__Bacteria; p__Bacteroidetes; c__Bacteroidia; o__Bacteroidales; f__Rikenellaceae; g__Alistipes; s__massiliensis	0	0	0	0	0	0	0	0	0	0	0	0	0	0	0	0	0	0	0	0	0	0	0	0	0	0	0	0	0	0	0	0	0	0	0	0	0.916638	0	0	0	0	0	0	0	0	0.0352485	0	0
201	k__Bacteria; p__Bacteroidetes; c__Bacteroidia; o__Bacteroidales; f__Rikenellaceae; g__; s__	0	0	0	0	0	1.34839	0	0	0	0	0	0	0	0	0	0	0	0	0	0	0	0	0	0	0	0	0	0	0	0	0	0	0	0	0	0	0	0	0	0	0	0	0	0	0	0	0	0
202	k__Bacteria; p__Firmicutes; c__Clostridia; o__Clostridiales; f__Lachnospiraceae; g__Roseburia; s__	0.0323154	0.0586381	0.197777	0.00815661	0.0424665	0.0262674	0.0360133	0.537928	0.049338	0.118032	0.110413	0.00825491	0.010618	0.0175009	0.200702	0.422048	0.00850774	0	0	0.0195312	0.218536	0.011636	0	0	0.0259067	0.244282	0.0835561	0.0210926	0	0.0233127	0.0249813	0	0.331068	0	0.0973899	0.208569	0.0778277	0	0.0266572	0.0405022	1.56533	0.374007	0.324162	0.00904814	0.133818	0.114558	0.00885426	0.00948947
203	k__Bacteria; p__Firmicutes; c__Clostridia; o__Clostridiales; f__Veillonellaceae; g__Dialister; s__	0	0	0	0	0	0	0	0	0	0	0	0	0	0	0	0	0	0	0	0	0	0	0	0	0	0	0	0	0	0	0	0	0	0	0	0	0	0	0	0	1.40246	0	0	0	0	0	0	0
204	k__Bacteria; p__Bacteroidetes; c__Bacteroidia; o__Bacteroidales; f__[Barnesiellaceae]; g__; s__	0.0646308	0.139266	0	0.0489396	0	0.0700464	0	0	0	0	0	0	0.0424719	0.0700035	0	0	0	0	0.128041	0	0	0	0	0	0	0	0	0	0	0	0	0	0	0	0	0	0	0.00839349	0	0	0	0	0	0	0	0.0440606	0	0
205	k__Bacteria; p__Firmicutes; c__Clostridia; o__Clostridiales; f__Lachnospiraceae; g__Coprococcus; s__	0	0.30052	0.263703	0	0	0.10507	0	0	0	0.154349	0.433158	0.214628	0	0	0	0	0	0	0	0	0	0	0	0	0	0	0	0.210926	0	0	0	0	0	0	0	0	0	0	0	0	0.063337	0.355306	0	0.0361925	0	0	0	0
206	k__Bacteria; p__Firmicutes; c__Clostridia; o__Clostridiales; f__Ruminococcaceae; g__; s__	0	0	0	0	0	0	0	0	0.509826	0	0	0	0	0.0875044	0	0	0	0	0	0.615234	0	0	0	0	0	0	0	0	0	0	0	0	0	0.403754	0	0	0	0	0	0	0	0	0	0	0.105142	0.643285	0	0
207	k__Bacteria; p__Bacteroidetes; c__Bacteroidia; o__Bacteroidales; f__[Paraprevotellaceae]; g__; s__	0	0	0	0	0	0	0	0	0	0	0	0	0	0	0	0	0	0	0	0	0	0	0	0	0	0	0	0	0	0	0	0	0	0	0	0	0	0	0	0	0	0	0	0	0	0	0	0
208	k__Bacteria; p__Firmicutes; c__Erysipelotrichi; o__Erysipelotrichales; f__Erysipelotrichaceae	0	0	0	0.0163132	0.0169866	0	0	0	0.032892	0	0	0	0	0	0	0	0	0.0664767	0	0.00976562	0.00993345	0	0	0	0	0.344215	0	0	0	0	0	0.0589753	0.0174246	0	0	0	0.0345901	0	0	0	0	0	0	0.00904814	0	0	0	0.0854052
209	k__Bacteria; p__Proteobacteria; c__Alphaproteobacteria; o__RF32; f__; g__; s__	0	0.395807	0	0	0	0	0.00900333	0	0	0	0.297265	0	0	0	0	0	0	0	0	0	0	0	0	0	0.569948	0	0	0	0	0	0	0	0	0	0	0	0	0	0	0	0	0	0	0.787188	0	0	0	0
210	k__Bacteria; p__Bacteroidetes; c__Bacteroidia; o__Bacteroidales; f__Bacteroidaceae; g__Bacteroides; s__ovatus	0.0242365	0.095287	0.0565078	0	0.0169866	0	0.0450167	0.0155921	0.0575611	0	0.0254799	0.0165098	0	0.218761	0.0250878	0.0928505	0.825251	0.626781	0.320102	0.078125	1.04301	0	0	0.00866701	0.00863558	0.854986	0.0752005	0	0	0.151533	0.0749438	0.117951	0.104548	0	0.00973899	0.208569	0.112418	0.016787	0	0.0891049	0.443359	0.0654511	0	0.0180963	0.172051	0.0969334	0.035417	0.132853
211	k__Bacteria; p__Firmicutes; c__Clostridia; o__Clostridiales; f__Ruminococcaceae; g__Ruminococcus; s__	1.09872	0.740306	0	0	0	0	0.29711	0	0.583834	0.108952	0	0.429255	0	0.0525026	0	0	0	0	0	0	0	0	0	0	0.656304	0	0	0	0	0	0	0	0	0.33828	0	0	0	0	0.0355429	0	0	0.691912	2.40354	0.162866	0	0	0.0177085	0
212	k__Bacteria; p__Bacteroidetes; c__Bacteroidia; o__Bacteroidales; f__Bacteroidaceae; g__Bacteroides	0	0	0	0	0	0	0	0	0	0.0453968	0	0	0.10618	0	0	0.00844096	0.45091	0	0	0	0	0	0	0.026001	0	0	0	0	0	0	0	0	0	0	0.029217	0	0	0	0	0	0	0	0	0	0.29631	0	0	0
213	k__Bacteria; p__Firmicutes; c__Clostridia; o__Clostridiales; f__Veillonellaceae; g__Phascolarctobacterium; s__	0	0	0	0	0	0	0	0	1.23345	0	0	0	0	0	0.760997	0	0	0	0	0	0	0	0	0	1.07081	0	0	0	0	0	0	0.199042	0	0	1.28555	0	0	0	0	0	0	0	0	0	0	0	0	0
214	k__Bacteria; p__Firmicutes; c__Clostridia; o__Clostridiales; f__Ruminococcaceae; g__; s__	0	0.0293191	0	0	0	0	0.531197	0	0	0.0726348	0	0.817236	0	0.131257	0.19234	0	0	0	0	0	0.31787	0	0	0	0.284974	0	0	0.0632778	1.9744	0	0	0	0	0.0982104	0.185041	0.217259	0.216188	0	0.115514	0.153908	0.00904814	0.514259	0.925047	0	0.0286752	0.0881213	0.0619798	0
215	k__Bacteria; p__Firmicutes; c__Clostridia; o__Clostridiales; f__Lachnospiraceae; g__Blautia; s__	0.0323154	0.293191	0.131852	0.114192	0.365211	0.157604	0.18907	0.155921	0.0986761	0.0635555	0.399185	0.198118	0.0424719	0.20126	0.0167252	0.270111	0.161647	0.39886	0.164624	0.224609	0.119201	0.0698162	0.0206207	0.104004	0.0949914	0.488563	0.00835561	0.221472	0.270465	0.0349691	0.0416354	0	0.148109	0.0654736	0.272692	0	0.0951228	0.0335739	0.0266572	0.0891049	0.199059	0.486209	0.118596	0.153818	0.114701	0.114558	0.0708341	0.0379579
216	k__Bacteria; p__Bacteroidetes; c__Bacteroidia; o__Bacteroidales; f__Bacteroidaceae; g__Bacteroides	0	0	0.131852	0	0	0	0	0	0	0	0	0.00825491	0	0	0.0083626	0	0	0	0	0	0	0	0.0103103	0.0520021	0.0172712	0	0	0.0632778	0	0	0.091598	0.243273	0.418191	0.0436491	0.019478	0.121665	0.0345901	0.117509	0	0.0162009	0	0.0841515	0	0	0	0	0.0885426	0
217	k__Bacteria; p__Firmicutes; c__Bacilli; o__Lactobacillales; f__Streptococcaceae; g__Streptococcus; s__	0	0.109946	0.0188359	0	0	0	0	0	0	0.00907935	0	0.00825491	0	0	0.0669008	0	0.34031	0.0379867	1.03347	0	0	0	0	0	0	0.0111037	0	0.0527315	0	0	0	0	0	0	0	0	0	0	0	0.00810045	0	0	0.0395319	0	0	0	0	0
218	k__Bacteria; p__Firmicutes; c__Clostridia; o__Clostridiales; f__Lachnospiraceae; g__Blautia; s__	0.0969462	0.175914	0	0	0.0509597	0.0175116	0	0	0.024669	0.172508	0	0.0495295	0	0.00875044	0.041813	0	0.0595542	0	0	0	0	0	0	0	0	0	0.0835561	0.20038	0	0	0	0	0.191671	0	0	0.0173807	0	0	0	0	0.859573	0	0.0395319	0.334781	0	0	0.00885426	0
219	k__Bacteria; p__Verrucomicrobia; c__Verrucomicrobiae; o__Verrucomicrobiales; f__Verrucomicrobiaceae; g__Akkermansia; s__muciniphila	0	0	0	0	0	0	0	0	0	0	0	0	0	0	0	0	0	0	0	0	0	0	0	0	0	0	0	0	0	0	0	0	0	0	0	0	0	0	0	0	0	0	0	0	0	0	3.75421	0
220	k__Bacteria; p__Firmicutes; c__Clostridia; o__Clostridiales; f__Ruminococcaceae; g__Oscillospira; s__	0	0.190574	0	0	0.0849329	0.043779	0	0	0	0	0.059453	0.363216	0	0	0	0	0	0	0	0	0	0	0	0	0	0	0	0	0	0	0	0	0	0	0	0	0	0	0.0799716	0.0486027	0	0	0	0	0	0.105746	0.150522	0
221	k__Bacteria; p__Bacteroidetes; c__Bacteroidia; o__Bacteroidales; f__Prevotellaceae; g__Prevotella; s__	0	0	0	0	0	0	0	0	0	0	0	0	0	0	0	0	0	0	0	0	0	0	0	0	0	0	0	0	0	0	0	0	0	0	0	0	0	0	0	0	0	0	0	0	0	0	0	0
222	k__Bacteria	0	0	0	0	0	0	0	0	0	0	0	0	0	0	0	0	0	0	0	0	0	0	0	0	0	0	0	0	0	0	0	0	0	0	0	0	0	0	0	0	0	0	0	0	0	0	0	0
223	k__Bacteria; p__Firmicutes; c__Bacilli; o__Bacillales; f__Bacillaceae; g__Bacillus; s__coagulans	0	0	0	0	0	0	0	0	0	0	0	0	0	0	0	0	0	0	0	0	0	0	0	0	0	0	0	0	0	0	0	0	0	0	0	0	0	0	0	0.534629	0	0	0	0	0	0	0	0
224	k__Bacteria; p__Firmicutes; c__Clostridia; o__Clostridiales; f__Lachnospiraceae; g__Lachnobacterium; s__	0.121183	0.0293191	0.103598	0	0	0.0262674	0.21608	0.29625	0.049338	0.0544761	0.144386	0.0495295	0.0743258	0.20126	0.0752634	0.126614	0	0.104463	0.118895	0.195312	0	0.0349081	0.0721724	0.190674	0.129534	0.666223	0.0835561	0.116009	0	0.163189	0.0249813	0.287505	0.200383	0.109123	0.019478	0.260711	0.198893	0	0.0533144	0.170109	0.063337	0.187003	0.150221	0	0.133818	0	0	0.132853
225	k__Bacteria; p__Proteobacteria; c__Gammaproteobacteria; o__Pasteurellales; f__Pasteurellaceae; g__Haemophilus; s__parainfluenzae	0	0.0219893	0	0	0	0	0	0	0	0	0	0	0	0	0.284328	0	0.646588	0	0	0.0976562	0	0	0	0	0.00863558	0.0555185	0.00835561	0.5695	0	0	0	0	0	0	0	0.0347614	0.00864753	0	0	0	0	0.00935016	0.0395319	0	0	0.00881213	0.0177085	0.0379579
226	k__Bacteria; p__Firmicutes; c__Clostridia; o__Clostridiales; f__Lachnospiraceae; g__Anaerostipes; s__	0	0.124606	0	0	0	0.297697	0	0	0.024669	0.0181587	0	0.132079	0	0	0	0	0	0	0	0	0	0.0581801	0.154655	0	0.0172712	0	0	0.116009	0.739272	0	0	0.140066	0	0	0	0.338924	0.0691802	0	0	0	0.280492	0	0.268817	0	0	0.0440606	0.00885426	0
227	k__Bacteria; p__Proteobacteria; c__Deltaproteobacteria; o__Desulfovibrionales; f__Desulfovibrionaceae; g__Bilophila; s__	0.0969462	0.0732977	0.131852	0.0815661	0.101919	0	0.0990366	0.0311842	0.115122	0.0635555	0.0849329	0.132079	0.0424719	0	0	0.0590867	0	0.189934	0.0457289	0	0	0.0698162	0	0.294678	0.0604491	0.111037	0	0	0.00901551	0.163189	0.166542	0.088463	0.026137	0.0109123	0	0.0521422	0.164303	0.0671479	0.222143	0	0.171915	0.0935016	0	0.126674	0.047792	0.0440606	0.35417	0
228	k__Bacteria; p__Firmicutes; c__Clostridia; o__Clostridiales; f__; g__; s__	0	0	0	0	0	0	0	0	0	0.354095	0	0	0	0	0	0	0	0	0	0	0	0	0	0	0.414508	0	0	0	0	0	0	0	0	0.0327368	0	0	0	0	0	0	0	0	0	0	0	0	0	0
229	k__Bacteria; p__Firmicutes; c__Clostridia; o__Clostridiales; f__Ruminococcaceae; g__Ruminococcus; s__	0	0	0	0	0.0764396	0	0.0450167	0	0	0.00907935	0	0	0	0.0525026	0	0	0	0	0	0	0	0.0349081	0	0.138672	0	0.122141	0	0.0632778	0	0.174846	0	0.184298	0	0	0.077912	0	0.354549	0	0	0.0486027	0	0.149603	0.0553447	0	0	0	0.239065	0.0284684
230	k__Bacteria; p__Firmicutes; c__Clostridia; o__Clostridiales; f__Ruminococcaceae; g__Oscillospira; s__	0	0	0	0	0.118906	0	0.13505	0.0311842	0	0.0635555	0	0	0	0	0	0.0168819	0	0.02849	0	0.0585938	0	0.11636	0	0	0.0690846	0	0	0	0	0.0815946	0	0.0663472	0	0	0.126607	0	0.0605327	0	0.453172	0	0	0	0	0	0	0	0.47813	0
231	k__Bacteria; p__Bacteroidetes; c__Bacteroidia; o__Bacteroidales; f__S24-7; g__; s__	0	0	0	0	0	0	0	0	0.254913	0	0	0	0	0	0.133802	0	0	0	0	0	0	0	0	0	0	0	0.142045	0.664417	0	1.29386	0	0	0	0	0.214258	0	0	0	0.0266572	0	0	0.701262	0	0	0	0	0	0
232	k__Bacteria; p__Bacteroidetes; c__Bacteroidia; o__Bacteroidales; f__Bacteroidaceae; g__Bacteroides	0	0	0	0	0	0	0	0	0	0	0	0	0	0	0	0	0	0	0	0	0	0	0	0	0	0	0	0	0	0	0	0	0	0	0	0	0	0	0.577572	0	0	0	0	0	0	0	0	0
233	k__Bacteria; p__Firmicutes; c__Clostridia; o__Clostridiales; f__Veillonellaceae; g__Veillonella; s__	0	0	0	0	0	0	0	0	0	0	0	0	0	0	0	0	0	0	0	0	0	0	0	0	0	0	0	0	0	0	0.0416354	0	0	0	0	0	0	0	0	0	0	0	0	0	0	0	0	0
234	k__Bacteria; p__Firmicutes; c__Clostridia; o__Clostridiales; f__Ruminococcaceae	0.0323154	0.0513084	0.0282539	0.0489396	0.0254799	0	0.0360133	0.272862	0.0904531	0.0181587	0.0849329	0	0.0212359	0.0437522	0	0.0168819	0.0425387	0	0.0365831	0.0390625	0.0298003	0.0581801	0.0721724	0.00866701	0.0431779	0.0333111	0.00835561	0.0949167	0.162279	0	0.0333084	0.0294877	0.0348493	0.0218245	0.058434	0.130355	0.0864753	0.0419674	0	0.0324018	0.126674	0.056101	0.134409	0	0.210285	0	0	0.00948947
235	k__Bacteria; p__Bacteroidetes; c__Bacteroidia; o__Bacteroidales; f__Rikenellaceae; g__; s__	0	0.0146595	0	0	0	0.0087558	0.0180067	0	0	0.00907935	0.110413	0	0	0	0	0	0	0	0	0	0	0	0.0515517	0.017334	0	0.0888297	0	0.0105463	0	0.0116564	0.00832709	0	0	0	0.048695	0	0.00864753	0	0.00888573	0	0.0271444	0	0	0	0	0	0	0
236	k__Bacteria; p__Firmicutes; c__Clostridia; o__Clostridiales; f__Ruminococcaceae; g__Oscillospira; s__	0	0.0219893	0.131852	0	0.059453	0	0	0	0	0	0.00849329	0.0165098	0	0	0	0	0	0	0	0	0.00993345	0	0	0.0433351	0.0259067	0	0	0	0	0.0233127	0.0166542	0.0147438	0.0174246	0	0.029217	0.0434518	0.0345901	0.016787	0.0177715	0.0405022	0	0	0.00790639	0.0271444	0	0	0.106251	0
237	k__Bacteria; p__Bacteroidetes; c__Bacteroidia; o__Bacteroidales; f__Prevotellaceae; g__Prevotella; s__	0	0	0	0	0	0	0	0	0	0	0	0	0	0	0	0	0	0	0	0	0	0	0	0	0	0	0	0	0	0	0	0	0	0	0	0	0	0	0	0	0	0	0	0	0	0	0	0
238	k__Bacteria; p__Firmicutes; c__Clostridia; o__Clostridiales; f__Clostridiaceae; g__SMB53; s__	0.0403942	0.234553	0.404973	0	0.0509597	0.0262674	0	0	0	0.00907935	0	0	0	0	0	0.00844096	0.00850774	0	0.34754	0	0	0	0.0103103	0	0.00863558	0	0	0.126556	0.00901551	0	0.0166542	0.0589753	0	0	0	0.0869036	0.112418	0.0587544	0.159943	0	0	0.0187003	0	0	0	0.105746	0.106251	0.00948947
239	k__Bacteria; p__Firmicutes; c__Clostridia; o__Clostridiales; f__Lachnospiraceae	0.00807885	0.00732977	0.0188359	0.0326264	0	0	0.02701	0.0311842	0.00822301	0	0.0254799	0	0.010618	0.0175009	0	0.0590867	0.102093	0.0569801	0	0.0195312	0.0695341	0.0349081	0	0.017334	0	0.222074	0	0.0105463	0.126217	0.174846	0.0499625	0.0368596	0	0	0.00973899	0.0260711	0	0.00839349	0.00888573	0	0	0.0467508	0	0.0361925	0.0191168	0	0.00885426	0
240	k__Bacteria; p__Bacteroidetes; c__Bacteroidia; o__Bacteroidales; f__Rikenellaceae; g__; s__	0	0	0	0	0	0	0.0180067	0	0	0.217904	0	0	0	0	0	0	0	0	0.00914578	0	0	0	0	0	0	0	0	0	0	0	0	0	0	0	0	0	0	0	0	0	0	0	0	0	0	0.0352485	0	0
241	k__Bacteria; p__Firmicutes; c__Clostridia; o__Clostridiales; f__Lachnospiraceae; g__Blautia; s__	0.0161577	0	0	0	0	0.280186	0	0	0.032892	0.0998729	0.110413	0	0.0212359	0.0787539	0	0	0	0.123457	0.0731663	0.0878906	0	0.011636	0	1.30872	0.120898	0.0111037	0.0501337	0.316389	0.0270465	3.12391	0.0333084	0.00737191	0	0.0218245	0	0.0521422	0.0864753	0.0839349	0.0177715	0.00810045	0	0.0841515	0.0395319	0.00904814	0.0191168	0.00881213	0.185939	0.341621
242	k__Bacteria; p__Bacteroidetes; c__Bacteroidia; o__Bacteroidales; f__[Odoribacteraceae]; g__Butyricimonas; s__	0	0.00732977	0	0	0	0	0.126047	0	0	0	0	0	0	0	0.0752634	0	0	0	0	0	0	0	0	0.026001	0	0.122141	0	0	0	0	0.0166542	0	0	0.0109123	0.038956	0	0.0691802	0.0755414	0	0	0.0452407	0.0280505	0	0	0	0.00881213	0.0177085	0
243	k__Bacteria; p__Firmicutes; c__Clostridia; o__Clostridiales; f__Veillonellaceae; g__Dialister; s__	0	0	0	0	0	0	0	0	0	0	0	0	0	0	0	0	0	0	0	0	0	0	0	0	0	0	2.20588	0	0	0	0	0	0	1.38586	0	0	0	0	0	0	0	0	0	0	0	0	0	0
244	k__Bacteria; p__Firmicutes; c__Erysipelotrichi; o__Erysipelotrichales; f__Erysipelotrichaceae; g__[Eubacterium]	0	0	0	0	0	0	0.0450167	0	0.00822301	0.00907935	0	0	0	0	0	0	0	0	0	0	0	0.0349081	0.030931	0.0606691	0	0	0	0	0	0	0	0.906745	0.00871232	0.0218245	0	0	0.00864753	0.201444	0	0	0.00904814	0	0.118596	0.171915	0	0	0	0
245	k__Bacteria; p__Bacteroidetes; c__Bacteroidia; o__Bacteroidales; f__Prevotellaceae; g__Prevotella; s__stercorea	0	0	0	0	0	0	0	0	0	0	0	0	0	0	0	0	0	0	0	0	0	0	0	0	0	0	0	0	0	0	0	0	0	0	0	0	0	0	0	0	1.41151	0	0	0	0	0	0	0
246	k__Bacteria; p__Bacteroidetes; c__Bacteroidia; o__Bacteroidales; f__Rikenellaceae; g__Alistipes; s__indistinctus	0	0	0	0.0244698	0	0	0.0360133	0	0	0	0.00849329	0.0247647	0	0.00875044	0.0250878	0	0	0	0	0	0	0	0	0	0.0172712	0	0	0	0	0	0.0249813	0	0	0	0	0	0	0	0	0	0	0	0	0.171915	0	0	0.106251	0
247	k__Bacteria; p__Bacteroidetes; c__Bacteroidia; o__Bacteroidales	0	0	0	0	0	0	0	0	0	0	0	0	0	0	0	0	0	0	0	0	0.00993345	0	0	0	0	0	0	0	7.05013	0	0	0	0	0	0	0	0	0	0	0	0	0	0	0	0	0	0	0
248	k__Bacteria; p__Firmicutes; c__Clostridia; o__Clostridiales; f__; g__; s__	0	0	0	0	0	0	0	0	0	0.199746	0	0	0	0	0	1.99207	0	0	0	0	0	0	0	0	0	0	0	0	0	0	0	0	0	0	0	0	0	0	0	0	0	0	0	0	0	0	0	0
249	k__Bacteria; p__Firmicutes; c__Clostridia; o__Clostridiales; f__Ruminococcaceae; g__Oscillospira; s__	0	0	0.122434	0	0	0	0.02701	0.171513	0.016446	0	0	0	0	0	0	0	0.212694	0	0	0.15625	0.0496672	0.17454	0.030931	0.251343	0	0	0	0	0.243419	0.093251	0.0749438	0.331736	0	0.0545613	0.00973899	0	0	0.100722	0	0.0324018	0	0	0	0	0.0286752	0.00881213	0.0177085	0.0189789
250	k__Bacteria; p__Bacteroidetes; c__Bacteroidia; o__Bacteroidales; f__Bacteroidaceae; g__Bacteroides; s__coprophilus	0	0	0	0	0	0	0	0	0	0	0	0	0	0	0	0	0	0	0	0	0	0	0	0	0	0	0	0	0	0	0	0	0	0	0	0	0	0	0	0	0	0	0	0	0	0	0	0
251	k__Bacteria; p__Firmicutes; c__Clostridia; o__Clostridiales; f__Lachnospiraceae; g__Coprococcus; s__	0	0	0	0	0	0	0	0	0	0	0	0	0	0	0	0	0.034031	0.00949668	0.00914578	0.00976562	0.0794676	0	0.0103103	0	0	0.0555185	0	0	0.0721241	0	0	0.0368596	0	0	0.00973899	0	0	0	0	0	0	0.00935016	0.0237192	0.00904814	0	0	0	0
252	k__Bacteria; p__Bacteroidetes; c__Bacteroidia; o__Bacteroidales; f__Prevotellaceae; g__Prevotella; s__	0	0	0	0	0	0	0	0	0	0	0	0	0	0	0	0	0	0	0	0	0	0	0	0	0	0	0	0	0	0	0	0	0	0	0	0	0	0	0	0	0	0	0	0	0	0	0	0
253	k__Bacteria; p__Bacteroidetes; c__Bacteroidia; o__Bacteroidales; f__Prevotellaceae; g__Prevotella; s__	0	0	0	0	0	0	3.64635	0	0	0	0	0	0	0	0	0	0	0	0	0	0	0	0	0.355348	0	0	0	0	0	0	0	0	0	0	0	2.7027	0	0	0	0	0	0	0	0	0	0	0	0
254	k__Bacteria; p__Firmicutes; c__Clostridia; o__Clostridiales; f__Lachnospiraceae	0.00807885	0.095287	0.0941797	0.00815661	0.00849329	0.043779	0	0	0.156237	0.127111	0.220826	0.0412746	0.0424719	0.20126	0.0167252	0	1.36975	0.807217	0.109749	0	0	0.0814522	0.381483	0.164673	0.0863558	0	0.100267	0.274204	0	0	0.0416354	0.117951	0.121972	0.0327368	0.136346	0.312853	0.276721	0	0.00888573	0	0.162866	0.0654511	0.142315	0.171915	0	0.0352485	0	0.417537
255	k__Bacteria; p__Bacteroidetes; c__Bacteroidia; o__Bacteroidales; f__Prevotellaceae; g__Prevotella; s__copri	0	0	0	0	0	0	0	0	0	0	0	0	0	0	0	0	0	0	0	0	0	0	0	0	0	0	1.83824	0	0	0	0	0	0	0	0.360343	0	0	0	0	0	0	0	0	0	0	0	0	0
256	k__Bacteria; p__Firmicutes; c__Clostridia; o__Clostridiales; f__Ruminococcaceae; g__; s__	0	0	0	0	0	0.630418	0	0	0	0	0	0	0	0	0	0	0	0	0	0	0	0	0	0	0	0	0	1.28665	0	0	0	0	0	0	0	0	0	0	0	0	0	0	0	0	0	0	0	0
257	k__Bacteria; p__Bacteroidetes; c__Bacteroidia; o__Bacteroidales; f__Rikenellaceae; g__Alistipes; s__massiliensis	0	0	0	0.0244698	0.00849329	0.0087558	0.0180067	0	0.00822301	0	0.0169866	0.0412746	0	0	0	0.0337638	0	0	0.00914578	0	0	0.430533	0	0.17334	0	0	0	0	0	0	0.00832709	0	0	0.0436491	0	0	0	0.0251805	0.0799716	0.0486027	0	0	0	0	0.095584	0.0616849	0.309899	0
258	k__Bacteria; p__Firmicutes; c__Clostridia; o__Clostridiales; f__Lachnospiraceae; g__Anaerostipes; s__	0	0.0293191	0	0	0.00849329	0.0788022	0	0	0.00822301	0.00907935	0	0.115569	0	0	0	0	0	0	0	0	0	0.0232721	0.0412414	0	0.0172712	0	0	0.0316389	0.694194	0	0	0.589753	0	0	0	0.269401	0.242131	0	0	0	1.01339	0	0.332068	0	0	0.0616849	0	0
259	k__Bacteria; p__Bacteroidetes; c__Bacteroidia; o__Bacteroidales; f__Prevotellaceae; g__Prevotella; s__	0	0	0	0	0	0	0	0	0	0	0	0	0	0	0	0	0	0	0	0	0	0	0	0	0	0	0	0	0	0	0	0	0	0	0	0	0	0	0.0266572	0	0	0	0	0	0	0	0	0
260	k__Bacteria; p__Firmicutes; c__Clostridia; o__Clostridiales; f__; g__; s__	0	0	0	0	0	0	0	0	0	0	0	0	0	0	0	0	0	0	0	0	0	0	0	0	0	0	0	0	0	0	0	0	0	0	0	0	0	0	0	0	0	0	0	0	0	0	0	0
261	k__Bacteria; p__Firmicutes; c__Clostridia; o__Clostridiales; f__Ruminococcaceae; g__Ruminococcus; s__callidus	0	0	0	0	0	0.0262674	0	0	0	0	0	0	0	0	0.0585382	0.0844096	0.102093	0	0.192061	0	0	0	0	0	0.0172712	0	0	0	0	0	0.0999251	0	0	0	0.370082	0	0	0	0	0	0	0	0	0	0	0	0.0177085	0
262	k__Bacteria; p__Firmicutes; c__Clostridia; o__Clostridiales; f__; g__; s__	0	0	0.14127	0	0	0.0087558	0	0	0	0.0635555	0	0	0	0	0	0	0	0	0	0	0	0	0	0	0.250432	0	0	0	0	0	0	0	0	0	0.185041	0	0	0	0	0	0	0	0	0	0	0	0	0
263	k__Bacteria; p__Firmicutes; c__Clostridia; o__Clostridiales; f__Lachnospiraceae; g__Coprococcus	0.177735	0.212563	0	0	0	0.315209	0.10804	0	0	0	0.0934262	0	0	0	0.301054	0.303874	0	0	0.118895	0	0.238403	0.0698162	0	0	0	0	0.0334225	0.527315	0.324558	0	0.224831	0.243273	0.182959	0.294631	0	0.225949	0.371844	0	0.1244	0.54273	0	0	0	0	0.0286752	0.105746	0.283336	0.265705
264	k__Bacteria; p__Bacteroidetes; c__Bacteroidia; o__Bacteroidales; f__Bacteroidaceae; g__Bacteroides	0	0	0	0	0	0	0	0	0	0	0	0	0	0	0	0	0	0	0	0	0	0	0	0	0	0	0	0	0	0	0	0	0	0	0	0	0	0	0	0	0	0	0	0	0	0	0	0
265	k__Bacteria; p__Firmicutes; c__Clostridia; o__Clostridiales; f__Ruminococcaceae	0	0.0219893	0	0	0	0.122581	0	0	0.24669	0.181587	0.118906	0.0165098	0	0.148757	0	0	0	0	0.0182916	0	0	0	0	0	0.639033	0	0	0	0	0	0	0	0	0.120035	0.243475	0.643087	1.47873	0	0.0622001	0	0	0.532959	0.474383	0	0	0	0.00885426	0
266	k__Bacteria; p__Firmicutes; c__Clostridia; o__Clostridiales; f__Christensenellaceae; g__; s__	0	0	0	0	0.679463	0.612906	0	0	0	0	0.0424665	0.734687	0	0	0	0	0	0	0	0	0	0	0	0	0	0	0	0	0	0	0	0	0	0	0	0	0	0	0.888573	0	0	0	0	0.00904814	0	0	0.664069	0
267	k__Bacteria; p__Firmicutes; c__Erysipelotrichi; o__Erysipelotrichales; f__Erysipelotrichaceae; g__[Eubacterium]; s__biforme	0	0	0	0	0	0	0	0	0.180906	0	0	0	0	0	0	0	0	0	0	0	0	0	0	0	0	0	0.0584893	0	0	0	0	0.0221157	0	0	0	0	0	0	0.488715	0	0	0	0	0	0	0	0	0
268	k__Bacteria; p__Firmicutes; c__Bacilli; o__Lactobacillales; f__Lactobacillaceae; g__Lactobacillus; s__	0	0	0	0	0	0	0	0	0	0	0	0	0	0	0	0	0.00850774	0	0.210353	0	0	0.011636	0	0	0	0	0	0	0	0	0	0	0	0	0	0	0.00864753	0	0	0.0648036	0	0	0.00790639	0	0	0	0	0
269	k__Bacteria; p__Proteobacteria; c__Deltaproteobacteria; o__Desulfovibrionales; f__Desulfovibrionaceae; g__Desulfovibrio; s__	0	0	0	0	0	0	0	0	0	0	0	0.140333	0	0	0	0	0	0	0	0	0	0	0	0	0.0172712	0	0	0	0	0	0	0	0	0.0872981	0.165563	0	0	0.310559	0	0	0	0	0	0	0	0	0	0
270	k__Bacteria; p__Bacteroidetes; c__Bacteroidia; o__Bacteroidales; f__Prevotellaceae; g__Prevotella; s__copri	0.0323154	0	0	0	0	0	0	0	0	0	0	0	0	0	0.0250878	0	0	0	0	0	0	0	0	0.00866701	0	0	0.0167112	0	0	0	0	0	0	0.0109123	0	0	0	0	0	0	0	0	1.38362	0.0180963	0	0.0440606	0	0
271	k__Bacteria; p__Bacteroidetes; c__Bacteroidia; o__Bacteroidales; f__Bacteroidaceae; g__Bacteroides; s__plebeius	0	0	0	0.0163132	0	0	0	0	0	0	0	0	0	0	0	0	0	0	0	0	0	0	0	0	0	0	0	0	0	0	0.0166542	0	0	0	0	0	0	0	0	0	0	0	0	0	0	0	0	0
272	k__Bacteria; p__Firmicutes; c__Clostridia; o__Clostridiales; f__Lachnospiraceae; g__Coprococcus; s__	0	0.403137	0	0	0.0509597	0.087558	0	1.03688	0.592057	0.245143	0.314252	1.66749	0.371629	0.840042	0.0334504	0	0	0	0.301811	0.0292969	0.109268	0.209448	1.0001	1.23938	0.241796	0	0.409425	0.474583	0.144248	0	0.574569	0	0.426904	0.632911	0	0.747371	0.423729	0	0.355429	0	0.190011	1.09397	0.173941	0.0271444	0.602179	0.0440606	0.398442	0.151831
273	k__Bacteria; p__Firmicutes; c__Clostridia; o__Clostridiales; f__Lachnospiraceae; g__Dorea; s__	0	0.102617	0	0	0	0.0525348	0.0450167	0.155921	0.435819	0.236063	0.059453	0.354961	0	0	0.0669008	0	0.0765697	0.0664767	0.146333	0	0.248336	0.11636	0.350552	0.442018	0.0863558	0	0.0919118	0.116009	0	0	0	0.162182	0	0.261894	0	0.0782133	0.250778	0.0755414	0.00888573	0.194411	0.171915	0	0.0474383	0.226203	0	0.220303	0	0.237237
274	k__Bacteria; p__Actinobacteria; c__Actinobacteria; o__Bifidobacteriales; f__Bifidobacteriaceae; g__Bifidobacterium	0.0242365	0	0	0	0	0	0	0	0	0	0	0	0	0	0	0	0	0	0	0	0.735075	0	0	0	0	0	0	0	0	0.0116564	0	0	0	0	0	0	0	0	0	0	0	0	0	0	0	0	0	0
275	k__Bacteria; p__Firmicutes; c__Bacilli; o__Lactobacillales; f__Lactobacillaceae; g__Lactobacillus; s__salivarius	0	0	0	0	0	0	0	0	0	0	0	0	0	0	0	0	1.35273	0.0949668	1.00604	0	0	0	0	0	0	0	0	0.158194	0	0	0	0	0	0	0	0	0	0	0	1.50668	0	0	0	0	0	0	0	0
276	k__Bacteria; p__Firmicutes; c__Clostridia; o__Clostridiales; f__Lachnospiraceae; g__Dorea; s__formicigenerans	0.266602	0.161255	0.583914	0.367047	0.195346	0.140093	0.549203	0.163717	0.435819	0.163428	0.118906	0.264157	0.191123	0.280014	0.0752634	0.312315	0.0595542	0.161443	0.192061	0.078125	0.248336	0.0349081	0.567069	0.320679	0.172712	0	0.0668449	0.126556	0	0.0699382	0.158215	0.117951	0.156822	0.403754	0.262953	0.217259	0.242131	0.310559	0.72863	0.105306	0.2443	0	0.166034	0.0361925	0.258077	0.0616849	0.0796883	0.0759157
277	k__Bacteria; p__Bacteroidetes; c__Bacteroidia; o__Bacteroidales; f__Bacteroidaceae; g__Bacteroides; s__	0	0.0439786	0	0	0	0	0	0	0	0	0	0	0.0318539	0.0437522	0	0	0	0	0	0	0	0	0	0.0346681	0	0	0	0	0	0	0.14156	0	0	0	0	0.00869036	0	0.00839349	0	0	0	0	0	0	0	0	0	0
278	k__Bacteria; p__Firmicutes; c__Clostridia; o__Clostridiales; f__Veillonellaceae; g__Megasphaera; s__	0	0	0	0	0	0	0	0	0	0.0726348	0	0	0	0	0	0	0	0	0	0	0	0	0	0	0	0	0	0.0316389	0	0	0	0	0	0	0	0	0	0	0.00888573	2.25192	0	0	0	0	0	0	0	0
279	k__Bacteria; p__Firmicutes; c__Clostridia; o__Clostridiales; f__Lachnospiraceae; g__; s__	0.0807885	0.0513084	0.0565078	0.0489396	0.0849329	0.27143	0.153057	0.0623684	0.0575611	0.0907935	0.101919	0.0577844	0	0.0525026	0.142164	0	0	0	0.0914578	0.205078	0	0.0930882	0.030931	0.242676	0.146805	0	0.00835561	0.0210926	0	0	0.0582896	0.0221157	0.0435616	0.250982	0.136346	0.0347614	0.0259426	0.100722	0.266572	0	0.0723851	0.0935016	0.0790639	0	0	0.0881213	0.115105	0.0569368
280	k__Bacteria; p__Bacteroidetes; c__Bacteroidia; o__Bacteroidales; f__[Barnesiellaceae]; g__; s__	0.0242365	0	0	0.0163132	0	0.0525348	0	0	0	0	0	0	0	0	0	0	0	0	0	0	0	0	0	0.0780031	0	0	0	0.0105463	0.00901551	0	0	0.0442315	0.0696986	0.0218245	0	0	0	0.0755414	0.1866	0	0	0.0374007	0	0	0	0	0.106251	0
281	k__Bacteria; p__Proteobacteria; c__Betaproteobacteria; o__Burkholderiales; f__Alcaligenaceae; g__Sutterella; s__	0	0	0	0	0.331238	0	0.0900333	0	0	0	0	0	0	0	0.183977	0	0	0	0	0	0	0	0	0	0.0777202	0	0	0	0	0	0	0.184298	0	0	0.00973899	0.747371	0	0	0	0.0891049	0	0	0	0	0	0	0	0
282	k__Bacteria; p__Bacteroidetes; c__Bacteroidia; o__Bacteroidales; f__[Barnesiellaceae]; g__; s__	0	0	0	0	0	0.10507	0.126047	0	0	0.0635555	0	0.0742942	0	0	0	0	0	0	0	0.380859	0	0	0	0.0346681	0	0	0	0	0	0	0	0.0147438	0.0522739	0	0	0	0.363196	0	0	0	0.0271444	0	0	0	0	0	0	0
283	k__Bacteria; p__Firmicutes; c__Clostridia; o__Clostridiales; f__Veillonellaceae; g__Mitsuokella; s__multacida	0	0	0	0	0	0	0	0	0	0	0	0	0	0	0	0	0	0	0.00914578	0	0	7.85432	0	0	0	0	0.0250668	0	0	0	0	0	0	0	0	0	0	0	0	0	0	0	0	0	0	0	0	0
284	k__Bacteria; p__Bacteroidetes; c__Bacteroidia; o__Bacteroidales; f__Bacteroidaceae; g__Bacteroides; s__plebeius	0.4201	0	0	0.628059	0	0	0	3.04046	0.304251	0.0726348	0	0	0.0212359	0.00875044	0.083626	0	0	0	0	0.742188	0	3.21154	0	0.026001	0.112263	0	0	0	0	0	0	0	0	0	0.00973899	0.0173807	0.224836	0	0	0.00810045	0	0	0.00790639	0	0	0	0.00885426	0
285	k__Bacteria; p__Firmicutes; c__Clostridia; o__Clostridiales; f__Ruminococcaceae; g__; s__	0	0.131936	0	0	0	0.70922	0	0	0	0.108952	0	0	0	0	0	0.0168819	0	0	0	0	0	0	0	0	0	0	0	0	0	0	0	0	0	0	0	0	0	0	0.595344	0	0	0	0	0	0	0	0.292191	0
286	k__Bacteria; p__Bacteroidetes; c__Bacteroidia; o__Bacteroidales; f__Bacteroidaceae; g__Bacteroides; s__	0	0	0	0	0.00849329	0.0087558	0.00900333	0	0	0.0453968	0	0	0	0	0	0	0	0.408357	0	0	0	0.407261	0	0	0	0	0	0.0316389	0	0	0.00832709	0	0	0	0	0	0	0	0	0	0.0723851	0	0.0553447	0	0	0	0.0265628	0
287	k__Bacteria; p__Firmicutes; c__Erysipelotrichi; o__Erysipelotrichales; f__Erysipelotrichaceae; g__Coprobacillus; s__	0	0	0	0	0	0.0087558	0	0	0	0	0	0.115569	0	0	0	0.0675276	0	0.00949668	0	0	0	0	0.061862	0	0	0.266489	0	0	0	0	0	0	0	0	0	0	0	0	0	0	0	0	0.0237192	0.0361925	0	0	0.0265628	0
288	k__Bacteria; p__Firmicutes; c__Bacilli; o__Lactobacillales; f__Enterococcaceae; g__Enterococcus; s__	0	0	0	0	0	0	0	0	0	0.0544761	0	0	0	0	0	0	0	0	0	0	0	0	0	0	0	0	0	0	0	0	0	0	0	0	0	0	0	0	0	0	0	0	0.126502	0	0	0	0.00885426	0
289	k__Bacteria; p__Firmicutes; c__Clostridia; o__Clostridiales; f__Ruminococcaceae	0.0646308	0.0806274	0.00941797	0	0	0	0.0630233	0.00779606	0.0657841	0.0998729	0.110413	0.0165098	0.010618	0	0.0250878	0.0337638	0.102093	0.351377	0	0	0	0	0	0.208008	0	0	0.0668449	0	0.0270465	0.396317	0	0.0663472	0.174246	0.0218245	0	0.00869036	0.0691802	0.00839349	0.0444286	0.00810045	0.00904814	0.0841515	0	0	0.095584	0.00881213	0	0.332131
290	k__Bacteria; p__Tenericutes; c__RF3; o__ML615J-28; f__; g__; s__	0	0	0	0	0	0	0	0	0	0	0	0	0	0	0	0	0	0	0	0	0	0	0	0	0	0	0	0	0	0	0	0	0	0	0	0	0	0	0	0	0	0	0	0	0	0	1.93023	0
291	k__Bacteria; p__Firmicutes; c__Clostridia; o__Clostridiales; f__Ruminococcaceae	0	0.0439786	0.00941797	0	0	0	0.0720266	0	0.156237	0	0	0.0330196	0	0	0	0	0	0.25641	0	0	0	0.0232721	0	0	0.0172712	0	0	0.0316389	0	0	0	0.117951	0.026137	0	0.048695	0.0869036	0.00864753	0.0587544	0	0.00810045	0.14477	0.0841515	0.0711575	0.162866	0.0286752	0.0352485	0.035417	0
292	k__Bacteria; p__Bacteroidetes; c__Bacteroidia; o__Bacteroidales; f__[Paraprevotellaceae]; g__Paraprevotella; s__	0	0	0	0	0	0.0175116	0	0	0	0	0	0	0	0	0	0	0	0	0	0	0	0	0.845448	0	0	0	0	0	0	0	0	0.00737191	0.0348493	0.0109123	0	0	0	0	0	0	0	0.215054	0	0	0	0	0	0
293	k__Bacteria; p__Firmicutes; c__Clostridia; o__Clostridiales; f__Lachnospiraceae	0	0	0	0	0	0.788022	0	0	0.041115	0	0	0	0	0	0	0	0	0	0	0	0	0.0930882	0	0	0	0	0.0167112	0.137102	0	0	0	0	0.331068	0	0.516167	0	0	0	0.293229	0.947752	0	0	0	0	0	0.440606	0	0
294	k__Bacteria; p__Actinobacteria; c__Coriobacteriia; o__Coriobacteriales; f__Coriobacteriaceae; g__Eggerthella; s__lenta	0	0	0.0188359	0	0	0	0.05402	0.0155921	0	0	0.00849329	0	0	0	0	0.0337638	0.0170155	0.02849	0	0.0488281	0	0.011636	0	0.00866701	0	0	0	0.0105463	0	0.0349691	0.0333084	0.0147438	0	0	0	0.00869036	0.0172951	0.016787	0	0	0	0	0	0	0	0	0	0
295	k__Bacteria; p__Bacteroidetes; c__Bacteroidia; o__Bacteroidales; f__Bacteroidaceae; g__Bacteroides	0	0	0.442645	0	0.458638	0.113825	0	0	0	0	0	0	0	0	0	0	0	0.0189934	0	0	0	0	0	0	0	1.31024	0	0	1.09989	0	0	0	0	0	0.019478	0	0	0	0	0	1.05863	0	0	0	0	0	0.168231	0
296	k__Bacteria; p__Actinobacteria; c__Actinobacteria; o__Bifidobacteriales; f__Bifidobacteriaceae; g__Bifidobacterium; s__	0	0	0	0	0	0	0	0	0	0	0	0	0	0	0	0	0	0	0	0	0	0	0	0	0.0172712	0	0	0	0	0	0	0	0	0	0	0	0	0	0	0	0	0	0	0	0	0	0	0
297	k__Bacteria; p__Bacteroidetes; c__Bacteroidia; o__Bacteroidales; f__[Barnesiellaceae]; g__; s__	0	0	0.263703	0	0.0254799	0	0	0.0467763	0	0	0	0.0247647	0	0	0	0	0	0	0.0365831	0	0	0	0	0.00866701	0	0	0	0	0	0	0.149888	0	0	0	0	0	0	0	0	0	0	0	0	0.0814332	0	0	0.221356	0
298	k__Bacteria; p__Tenericutes; c__Mollicutes; o__RF39; f__; g__; s__	0	0.0366488	0	0	0	0.288941	0.08103	0	0	0.0181587	0	0	0	0	0	0	0	0	0	0	0	0	0	0	0	0	0	0	0	0	0	0	0	0	0	0	0	0	0	0	0	0	0	0	0	0	0	0
299	k__Bacteria; p__Firmicutes; c__Clostridia; o__Clostridiales; f__Lachnospiraceae	0.0323154	0.0146595	0.0188359	0	0.0849329	0.131337	0	0	0.106899	0.0453968	0.059453	0.107314	0	0.00875044	0.0083626	0	0.0425387	0	0.0274374	0.0683594	0	0	0.030931	0.017334	0.0949914	0	0.00835561	0.0421852	0	0	0.0499625	0	0.0435616	0.0327368	0.019478	0.0347614	0.0259426	0	0.0355429	0.0648036	0.0271444	0	0.0869703	0	0.0095584	0.0176243	0.035417	0
300	k__Bacteria; p__Firmicutes; c__Clostridia; o__Clostridiales; f__Lachnospiraceae; g__Dorea; s__	0	0	0	0	0	0	0	0	0	0	0	0	0	0	0.0167252	0	0	0.00949668	0.0365831	0	0	0	0	0	0	0	0	0	0	0.0815946	0	0.412827	0	0	0.262953	0	0	0.201444	0	0	0	0	0	0	0	0	0	0
301	k__Bacteria; p__Firmicutes; c__Clostridia; o__Clostridiales; f__Lachnospiraceae	0	0	0	0	0	0	0	0	0	0	0	0	0	0	0	0	0	0	0	0	0.0298003	0.0349081	0	0	0	0.0111037	0	0	0	0	0	0	0.0174246	0	0	0	0	0.3861	0	0.00810045	0	0	0	0	0	0	0	0
302	k__Bacteria; p__Firmicutes; c__Clostridia; o__Clostridiales; f__Veillonellaceae; g__Acidaminococcus; s__	0	0	0	0	0	0	0	0	0	0	0	0	0	0	0	0	0	0	0	0.00976562	0	0	0	0	0.0259067	0	0	0	0	0	0	0	0	0	0	0	0	0	0	0	0	0	0	0	0	0	0	0
303	k__Bacteria; p__Firmicutes; c__Clostridia; o__Clostridiales; f__Lachnospiraceae	0	0.0146595	0.0659258	0	0.00849329	0	0	0	0.16446	0	0.0934262	0	0	0	0.0919886	0	0	0	0.0548747	0	0	0	0	0.832033	0	0	0	0.0421852	0	0	0.091598	0.243273	0	0	0.087651	0	0	0.184657	0.00888573	0	0	0	0	0.208107	0.114701	0	0.106251	0
304	k__Bacteria; p__Firmicutes; c__Clostridia; o__Clostridiales; f__Lachnospiraceae; g__Lachnospira; s__	0.00807885	0.725647	0	0	0.00849329	0.0175116	0	0.319638	0.279582	0.00907935	0	0.0577844	0.010618	0.0875044	0.183977	0.0253229	0.0170155	0.0379867	0.0274374	0.820312	0	0	0.0515517	0.00866701	0.0345423	0	0.0584893	0	1.33429	0	0.566242	0.471802	0	0	0	0	0.0432376	0	0	0.00810045	0	0	0	0.00904814	0.162493	0	0	0
305	k__Bacteria; p__Actinobacteria; c__Coriobacteriia; o__Coriobacteriales; f__Coriobacteriaceae; g__Eggerthella; s__lenta	0.00807885	0	0.00941797	0	0	0	0	0	0	0.0272381	0	0	0	0.00875044	0	0	0.0425387	0	0	0.00976562	0	0	0	0.0346681	0	0	0	0	0.00901551	0.0233127	0	0	0	0.0109123	0	0	0.0951228	0	0	0	0	0	0	0	0	0	0	0.00948947
306	k__Bacteria; p__Firmicutes; c__Clostridia; o__Clostridiales; f__Lachnospiraceae	0.0727096	0.0146595	0	0	0	0.0350232	0.00900333	0.0467763	0.016446	0	0	0.404491	0	0.00875044	0.22579	0	0.178663	0.0189934	0.0823121	0.146484	0	0.581801	0	0	0.354059	0	0.00835561	0.0210926	0	0	0	0	0.0609862	0	0	0	0.129713	0.377707	0.675315	0.785743	0.00904814	0	0.253004	0	0.0286752	0.140994	0.0177085	0.00948947
307	k__Bacteria; p__Bacteroidetes; c__Bacteroidia; o__Bacteroidales; f__Prevotellaceae; g__Prevotella; s__	0	0	0	0	0	0	0	0	0	0	0	0	0	0	0	0	0	0	0	0	0	0	0	0	0	0	0	0	0	0	0.691148	0	0	0	0.574601	0	0	0	0	0	0	0	0	0	0	0	0	0
308	k__Bacteria; p__Firmicutes; c__Erysipelotrichi; o__Erysipelotrichales; f__Erysipelotrichaceae; g__Coprobacillus; s__	0	0	0	0	0	0	0	0	0	0	0	0	0	0	0	0	0	0	0	0	0	0	0	0	0	0	0	0	0	0	0	0	0	0	0	0	0	0	0	0	0	0	0	0	0	0	0	0.0284684
309	k__Bacteria; p__Firmicutes; c__Clostridia; o__Clostridiales; f__Lachnospiraceae	0	0	0.00941797	0.0326264	0	0.0087558	0.00900333	0	0.0986761	0.0181587	0	0	0	0	0	0.0506457	0	0	0.00914578	0.0195312	0	0	0	0.0606691	0.0172712	0	0.00835561	0	0	0	0.00832709	0.0147438	0.026137	0	0.019478	0.0260711	0.0172951	0	0.00888573	0.0162009	0.0542888	0	0	0.0271444	0	0	0	0
310	k__Bacteria; p__Firmicutes; c__Clostridia; o__Clostridiales; f__Lachnospiraceae; g__Blautia; s__	0.121183	0.0219893	0.0470898	0.0489396	0.229319	0.0788022	0.0630233	0.0935527	0.00822301	0.0181587	0.246305	0.0825491	0	0.0612531	0.041813	0.0759686	0.034031	0.0854701	0.0640205	0.0683594	0.0596007	0.0465441	0.0103103	0.0433351	0.0431779	0.188763	0	0.0949167	0.153264	0.0233127	0.0582896	0	0.0435616	0.0109123	0.185041	0.0434518	0.0345901	0.0335739	0.0266572	0.0810045	0.0814332	0.196353	0.0632511	0.063337	0.047792	0.0440606	0.0619798	0.0474473
311	k__Bacteria; p__Firmicutes; c__Clostridia; o__Clostridiales	0	0	0	0	0	0	0	0	0	0.108952	0	0	0	0	0	0	0	0	0	0	0	0	0	0	0	0	0	0	0	0	0	0	0.243945	0	0	0	0	0	0	0	0	0.056101	0	0	0	0	0	0
312	k__Bacteria; p__Firmicutes; c__Clostridia; o__Clostridiales; f__Veillonellaceae; g__Dialister; s__	0	0	0	0	0	0	0	0	0.00822301	0	0.0679463	0.00825491	0.286685	0	0.0334504	0	0.0425387	0.0189934	0	0	0	0.209448	0	0.320679	0.00863558	0	0.0417781	0	0	0	0	0.117951	0	0.109123	0.077912	0.0260711	0.00864753	0.109115	0	0.170109	0	0	0.0237192	0	0.200726	0	0	0
313	k__Bacteria; p__Bacteroidetes; c__Bacteroidia; o__Bacteroidales; f__Prevotellaceae; g__Prevotella; s__copri	0.258523	0	0	0	0	0	0	0	0	0	0	0	0	0	0.0083626	0	0	0	0	0	0	0	0	0	0	0	1.39539	0	0	0	0	0	0	3.26277	3.15543	0	0	0	0	0	0	0	0	0.00904814	0	2.15016	0	0
314	k__Bacteria; p__Bacteroidetes; c__Bacteroidia; o__Bacteroidales; f__Bacteroidaceae; g__Bacteroides; s__	0	0	0	0	0	0	0	0	0	0	0	0	0	0	0	0	0	0	0	0	0	0	0	0	0	0	0	0	0	0	0	0	0	0	0	0	0	0	0	0	0	0	0	0	0	0	0	0
315	k__Bacteria; p__Bacteroidetes; c__Bacteroidia; o__Bacteroidales; f__[Paraprevotellaceae]; g__[Prevotella]; s__	0	0	0	0	0	0	0	0	0	0	0	0	0	0	0	0	0	0	0	0	0	0	0	0	0	0	0	0	0	0	0	0	0	0	3.12622	0	0	0	0	0	0	0	0	0	0	0	0	0
316	k__Bacteria; p__Proteobacteria; c__Betaproteobacteria; o__Burkholderiales; f__Alcaligenaceae; g__Sutterella; s__	0	0	0	0	0	0	0	0	0	0	0	0	0	0	0	0	0	0	0	0	0	0	0	0	0	0	0	0	0	0	0	0	0	0	0	0	0	0	0	0	0	0	0	0	0	0	0	0
317	k__Bacteria; p__Firmicutes; c__Erysipelotrichi; o__Erysipelotrichales; f__Erysipelotrichaceae; g__[Eubacterium]; s__	0	0	0	0	0	0	0	0	0	0.00907935	0	0	0	0	0	0	0	0	0	0	0	0	0	0	0	0	0	0	0	0	0	0.0147438	0	0	0	0	0	0	0	0.00810045	0	0	0	0	0	0	0	0
318	k__Bacteria; p__Firmicutes; c__Bacilli; o__Lactobacillales; f__Lactobacillaceae; g__Lactobacillus; s__zeae	0	0	0	0	0	0	0	0	0	0	0	0	0	0	0	0	0	0	0.00914578	0	0	0	0	0.0606691	0	0	0	0	0	0	0	0	0	0	0	0	0.0345901	0	0.0622001	0	0	0.056101	0	0.0542888	0	0	0.168231	0
319	k__Bacteria; p__Firmicutes; c__Clostridia; o__Clostridiales; f__Ruminococcaceae; g__; s__	0	0.102617	0	0	0.00849329	0	0	0	0	0	0.0169866	0	0	0	0	0	0	0	0	0	0	0	0	0	0	0	0.00835561	0	0	0	0	0	0	0	0	0	0.112418	0	0	0.00810045	0	0.00935016	0	0.00904814	0	0	0	0
320	k__Bacteria; p__Bacteroidetes; c__Bacteroidia; o__Bacteroidales; f__[Odoribacteraceae]; g__Odoribacter; s__	0	0	0	0	0	0	0	0	0	0	0	0	0	0	0	0	0	0	0	0	0	0	0	0	0	0	0	0	0	0	0	0	0	0	0	0	0	0	0	0	0	0	0	0	0	0.0616849	0	0
321	k__Bacteria; p__Firmicutes; c__Clostridia; o__Clostridiales; f__Lachnospiraceae	0	0.0293191	0.103598	0	0.0169866	0	0	0	0	0.0181587	0	0.0330196	0	0.0437522	0.0083626	0.109732	0.00850774	0	0.0914578	0	0	0	0	0	0.362694	0	0.0250668	0.48513	0	0	0	0	0	0	0.155824	0	0	0	0	0	0	0	0	0	0	0.0176243	0.00885426	0.00948947
322	k__Bacteria; p__Firmicutes; c__Erysipelotrichi; o__Erysipelotrichales; f__Erysipelotrichaceae; g__Catenibacterium; s__	0	0	0	0	0.288772	0	0	0	0	0	0	0	0	0	0	0	0	0	0	0	0	0	0	0	0	0	0	0	0	0	0	0	0	0	1.51928	0	0	0.91489	0	0	0	0	0	0	0	0	0	0
323	k__Bacteria; p__Proteobacteria; c__Alphaproteobacteria; o__RF32; f__; g__; s__	0	0	0	0	0	0	0	0	0	0	0	0	0	0	0	0	0	0	0	0	0	0	0	0	0	0	0	0	0	0	0	0	0	0	0	0	0	0	0	0	0	0	0	0	0	0	0	0
324	k__Bacteria; p__Firmicutes; c__Clostridia; o__Clostridiales; f__Ruminococcaceae; g__; s__	0	0	0	0	0	0.087558	0.0990366	0.0233882	0	0	0.0169866	0	0	0.00875044	0	0	0	0	0	0.0488281	0	0	0	0	0.0431779	0	0.0250668	0.0210926	0	0	0	0	0	0	0	0.00869036	0	0.00839349	0	0	0	0	0.0158128	0.00904814	0	0.0352485	0.0177085	0
325	k__Bacteria; p__Bacteroidetes; c__Bacteroidia; o__Bacteroidales; f__Prevotellaceae; g__Prevotella; s__	0	0	0	0	0	0	0	0	0	0	0	0	0	0	0	0	0	0	0	0	0	0	0	0	0	0	0	0	0	0	0	0	0	0	0	0	0	0	0	0	0	0	0	0	0	0	0	0
326	k__Bacteria; p__Firmicutes; c__Clostridia; o__Clostridiales; f__Ruminococcaceae; g__Oscillospira; s__	0	0.109946	0	0	0	0.87558	0	0	0	0	0.118906	0	0	0.00875044	0	0.00844096	0	0	0	0	0	0	0	0	0	0	0	0	0	0	0.0333084	0	0	0	0	0	0	0	0	0	0	0	0	0	0	0	0	0.00948947
327	k__Bacteria; p__Bacteroidetes; c__Bacteroidia; o__Bacteroidales; f__Bacteroidaceae; g__Bacteroides; s__plebeius	0	0	0	0	0	0.0087558	0	0	0	0	0	0.173353	2.37842	2.07385	0.200702	0	0	0	0	0	0	0	0	0.017334	0	0	0.0167112	0	0	0	0	0.405455	0	0	0	1.01677	0.501557	0	0	0.0405022	0	0	0.150221	0.0180963	0	0	0	0
328	k__Bacteria; p__Firmicutes; c__Clostridia; o__Clostridiales; f__Lachnospiraceae; g__Coprococcus; s__catus	0	0.168585	0	0	0	0.192628	0	0	0.139791	0	0.339732	0.833746	0	0	0	0	0	0.208927	0	0	0	0	0	0	0.138169	0	0	0	0	0.501224	0	0	0	0	0	0	0	0	0	0	0.470503	0	0	0.162866	0.286752	0	0	0
329	k__Bacteria; p__Actinobacteria; c__Actinobacteria; o__Bifidobacteriales; f__Bifidobacteriaceae; g__Bifidobacterium; s__	0	0	0	0	0	0	0	0	0	0	0	0	0	0	0	0	0	0	0	0	0	0	0	0	0	0	0	0	0	0	0	0	0	0	0	0	0	0	0	0	0	0	0	0	0	0	0	0
330	k__Bacteria; p__Firmicutes; c__Clostridia; o__Clostridiales; f__Lachnospiraceae	0	0.0219893	0	0.0489396	0.00849329	0.0612906	0.08103	0	0.0822301	0.0726348	0.059453	0.107314	0.0424719	0.0962548	0.0167252	0	0	0.11396	0.0182916	0	0	0.011636	0	0.17334	0.0259067	0	0.0668449	0.0632778	0	0.0116564	0	0.0663472	0.121972	0.0763859	0	0.0260711	0	0	0.0444286	0.0405022	0.00904814	0.0467508	0.0553447	0.226203	0.0669088	0.114558	0	0.0189789
331	k__Bacteria; p__Firmicutes; c__Clostridia; o__Clostridiales; f__Lachnospiraceae; g__Coprococcus; s__eutactus	0	0	0	0	0	0	0	0	0	0	0	0	0	0	0	0	0	0	0	0	0	0	0	0	0	0	0	0	0	0	0	0	0	0	0	0	0	0	0	0	0	0	0	0	0	0	0	0
332	k__Bacteria; p__Tenericutes; c__Mollicutes; o__RF39; f__; g__; s__	0	0.645019	0	0	0	0.087558	0	0	0	0	0.908782	2.03071	0	0	0	0	0	0	0	0	0	0	0	0	0.233161	0	0	0.0105463	0	0	0	0	0	0	1.16868	0	0	0	0	0	0	0	0	0	0	0	0	0
333	k__Bacteria; p__Firmicutes; c__Clostridia; o__Clostridiales; f__Christensenellaceae; g__; s__	0	0	0	0	1.01919	0	0	0	0	0	0	0	0	0	0	0	0	0	0.0182916	0	0	0	0	0	0	0	0	0	0	0	0	0	0	0	0	0	0	0	0.630887	0	0	0	0	0	0	0	0	0
334	k__Bacteria; p__Firmicutes; c__Clostridia; o__Clostridiales; f__Lachnospiraceae; g__Lachnospira; s__	0	0.0513084	0	0	0	0.113825	0.0450167	0	0.115122	0.0181587	0	0.00825491	0	0.00875044	0.0167252	0	0	0.0379867	0.402414	0.00976562	0	0	0	0	0	0.21097	0	0.221472	0.387667	0.244784	0.0999251	0	0	0.109123	0	0.156427	0	0	0	0.0810045	0.0995295	0	0.0474383	0	0	0	0.0531256	0.1803
335	k__Bacteria; p__Firmicutes; c__Clostridia; o__Clostridiales; f__Veillonellaceae; g__Mitsuokella	0	0	0	0	0	0	0	0	0	0	0	0	0	0	0	0	0	0	0	0	0	0	0	0	0	0	0	0	0	0	0	0	0	0	0	0	0	0	0	0	0	0	0	0	0	0	0	0
336	k__Bacteria; p__Firmicutes; c__Clostridia; o__Clostridiales; f__Ruminococcaceae; g__Oscillospira; s__	0	0.0146595	0	0	0.0424665	0.0525348	0.00900333	0	0	0.0453968	0.0424665	0	0	0.0262513	0.0250878	0.126614	0	0	0	0	0	0	0.216517	0.026001	0	0	0.0334225	0.147648	0	0	0.0582896	0.0294877	0.0871232	0	0	0	0.155655	0.016787	0	0	0.0904814	0	0.126502	0	0.0191168	0	0	0
337	k__Bacteria; p__Bacteroidetes; c__Bacteroidia; o__Bacteroidales; f__Bacteroidaceae; g__Bacteroides; s__barnesiae	0	0	0	0	0	0.315209	0	0	0	0	0	0	0	0	0	0	0	0	0	0	0	0	0	0	0	0	0	0	0	0	0	0	0	0	0	0	0	0	0	0	0	0	0	0	0	0	0	0
338	k__Bacteria; p__Firmicutes; c__Clostridia; o__Clostridiales; f__Ruminococcaceae; g__Oscillospira; s__	0	0	0.0659258	0.0326264	0.00849329	0.0262674	0.117043	0.0389803	0.131568	0.0363174	0	0.0990589	0	0.0525026	0	0.101291	0.0765697	0.02849	0	0.0683594	0.0596007	0.0349081	0	0.00866701	0.0345423	0	0.00835561	0	0.00901551	0.0233127	0.00832709	0.0589753	0.00871232	0.0436491	0.029217	0.0173807	0.0518852	0.0335739	0.1244	0.0243013	0.00904814	0.0841515	0.0237192	0.0180963	0	0.0440606	0.00885426	0
339	k__Bacteria; p__Firmicutes; c__Clostridia; o__Clostridiales; f__Clostridiaceae	0.0484731	0.0659679	0	0	0	0	0	0	0	0	0.127399	0	0	0	0	0	0	0	0	0	0	0	0	0	0	0	0	0.0105463	0	0	0	0	0	0	0	0	0	0	0	0	0	0	0	0	0	0	0.230211	0
340	k__Bacteria; p__Elusimicrobia; c__Elusimicrobia; o__Elusimicrobiales; f__Elusimicrobiaceae; g__; s__	0	0	0	0	0	0	0	0	0	0	0	0	0	0	0	0	0	0	0	0	0	0	0	0	0	0	0	0	0	0	0	0	0	0	5.08376	0	0	0	0	0	0	0	0	0	0	0	0	0
341	k__Bacteria; p__Firmicutes; c__Clostridia; o__Clostridiales; f__Ruminococcaceae; g__Faecalibacterium; s__prausnitzii	0	0.00732977	0	0	0.0169866	0.0262674	0.00900333	0.00779606	0.00822301	0.0817142	0.127399	0.173353	0	0.0175009	0	0.0168819	0	0.00949668	0.00914578	0	0	0	0.0103103	0.00866701	0.0777202	0.0333111	0.0417781	0	0.396682	0	0.0249813	0	0	0.0436491	0	0	0	0	0.0177715	0	0	0.0467508	0	0.271444	0	0	0.0177085	0.0759157
342	k__Bacteria; p__Firmicutes; c__Clostridia; o__Clostridiales; f__; g__; s__	0	0.0219893	0	0	0.0679463	0	0	0	0.197352	0	0.356718	0.264157	0	0.0700035	0	0	0	0	0	0	0	0	0	0	0.164076	0	0	0.116009	0	0	0	0	0.104548	0.0872981	0	0	0.0778277	0	0.284343	0	0.0361925	0	0.0869703	0.117626	0	0	0	0
343	k__Bacteria; p__Firmicutes; c__Bacilli; o__Lactobacillales; f__Streptococcaceae; g__Lactococcus; s__	0	0	0	0	0	0	0.00900333	0	0	0	0	0	0	0	0	0	0	0	0	0	0.00993345	0	0	0	0	0.0111037	0	0	0	0	0	0	0	0	0	0	0	0	0	0	0	0	0	0	0	0	0	0
344	k__Bacteria; p__Firmicutes; c__Bacilli; o__Lactobacillales; f__Lactobacillaceae; g__Lactobacillus	0	0	0	0	0	0	0	0	0	0	0	0	0	0	0	0	0	0	0.292665	0	0	0	0	0	0	0	0	0	0	0	0	0	0	0	0	0	0	0	0	0.0486027	0	0	0	0	0	0	0	0
345	k__Bacteria; p__Proteobacteria; c__Epsilonproteobacteria; o__Campylobacterales; f__Campylobacteraceae; g__Arcobacter; s__cryaerophilus	0	0	0	0	0	0	0	0	0	0	0	0	0	0	0	0	0	0	0	0	0	0	0	0	0	0	0	0	0	0	0	0	0	0	0	0	0	0	0	0	0	0	0	0	0	0	0.159377	0
346	k__Bacteria; p__Firmicutes; c__Clostridia; o__Clostridiales; f__[Mogibacteriaceae]; g__; s__	0	0.0293191	0	0	0.161373	0.0612906	0	0	0.00822301	0.0453968	0.0509597	0.107314	0	0.0175009	0.041813	0	0	0	0.0182916	0.00976562	0	0	0.0412414	0.0520021	0.0518135	0	0.0417781	0.0105463	0.036062	0	0.116579	0.0737191	0.0522739	0.0654736	0.038956	0	0.0778277	0.0839349	0.0533144	0.0324018	0.0271444	0.00935016	0.0632511	0.117626	0	0.0352485	0.256774	0.0189789
347	k__Bacteria; p__Proteobacteria; c__Gammaproteobacteria; o__Enterobacteriales; f__Enterobacteriaceae	0	0	0	0	0	0	0	0	0	0	0	0	0	0	0	0	0.238217	0	0	0	0.0198669	0	0	0	0	0	0	0	0	0	0	0	0.00871232	0	0	0	0	0.016787	0	0	0	0	0	0	0	0	0	0
348	k__Bacteria; p__Bacteroidetes; c__Bacteroidia; o__Bacteroidales; f__Porphyromonadaceae; g__Parabacteroides; s__	0	0	0.0470898	0	0	0	0	0	0	0.0181587	0	0.0165098	0	0	0	0	0	0	0	0	0	0	0	0	0	0	0	0	0.117202	0	0	0	0	0	0	0	0.0518852	0	0.00888573	0	0.00904814	0	0	0	0	0	0	0
349	k__Bacteria; p__Firmicutes; c__Clostridia; o__Clostridiales	0	0.30052	0	0	0	0	0	0	0	0	0	0.00825491	0	0	0	0	0	0	0	0	0	0	0	0	0	0	0	0.210926	0.018031	0	0	0	0	0	0.146085	0.208569	0	0	0	0	0	0.0654511	0	0.560984	0	0	0.168231	0.0664263
350	k__Bacteria; p__Firmicutes; c__Clostridia; o__Clostridiales; f__Lachnospiraceae	0.0888673	0	0.0659258	0.0734095	0.00849329	0.0087558	0.0450167	0.304046	0.024669	0.154349	0.00849329	0	0.0212359	0.0437522	0	0.0168819	0	0	0	0	0	0.011636	0.0824827	0.0866701	0.0949914	0	0.0417781	0.0949167	0	0.489568	0.0832709	0.235901	0.0696986	0.0436491	0.048695	0.0347614	0.172951	0	0.0888573	0.072904	0	0.0748013	0.0158128	0.0180963	0.0382336	0	0.00885426	0.0379579
351	k__Bacteria; p__Firmicutes; c__Clostridia; o__Clostridiales; f__; g__; s__	0	0	0	0	0	0.0612906	0	0	0	0.0181587	0.237812	0.140333	0	0	0	0	0	0	0	0	0	0	0	0	0	0	0	0	0	0	0	0	0	0	0	0	0	0	0	0	0.0361925	0	0	0	0	0	0	0
352	k__Bacteria; p__Firmicutes; c__Clostridia; o__Clostridiales; f__Clostridiaceae; g__SMB53; s__	0	0	0	0	0.0934262	0	0	0	0.032892	0	0	0	0	0	0	0	0.110601	0	0	0	0	0	0	0	0.0172712	0.0333111	0	0	0	0	0.0249813	0	0	0	0	0	0	0.016787	0	0	0	0	0.474383	0	0.516154	0	0.283336	0.00948947
353	k__Bacteria; p__Firmicutes; c__Clostridia; o__Clostridiales; f__Christensenellaceae; g__; s__	0	0	0	0	0	0	0.00900333	0	0	0	0	0.0330196	0	0	0	0	0	0	0	0	0	0	0	0	0	0	0	0	0	0	0	0	0	0	0	0	0	0	0	0	0	0	0	0.0180963	0	0	0	0
354	k__Bacteria; p__Firmicutes; c__Clostridia; o__Clostridiales; f__Lachnospiraceae; g__Lachnospira; s__	0.0403942	0	0	0	0.195346	0.043779	0	0	0	0	0	0.255902	0.169887	0.647532	0	0.405166	0.535988	0	0	0	0	0	0	0.312012	0.354059	0.488563	0	0	0	0	0	0	0	0	0	0	0	0	0	1.29607	0	0	0	0.370974	0.363219	0	0	0
355	k__Bacteria; p__Firmicutes; c__Clostridia; o__Clostridiales; f__Ruminococcaceae; g__; s__	0	0.0366488	0.00941797	0	0	0.0087558	0	0	0.230244	0	0	0.0742942	0	0	0	0.0337638	0	0.0664767	0	0	0	0	0	0	0.250432	0	0	0.0949167	0.00901551	0.0116564	0.00832709	0.00737191	0	0	0.262953	0	0.147008	0	0.0266572	0	0	0.0280505	0.213472	0	0.0764672	0	0	0
356	k__Bacteria; p__Firmicutes; c__Clostridia; o__Clostridiales; f__Lachnospiraceae	0	0	0.0282539	0	0	0	0.00900333	0.0389803	0.016446	0	0.00849329	0	0	0	0	0.0253229	0.0935852	0.0474834	0.00914578	0	0.0496672	0.011636	0	0	0	0.0333111	0	0.0105463	0.0901551	0.0116564	0.0499625	0	0	0	0.029217	0.00869036	0	0.016787	0.00888573	0.0243013	0	0.00935016	0.00790639	0.0180963	0.0191168	0	0.00885426	0
357	k__Bacteria; p__Firmicutes; c__Clostridia; o__Clostridiales; f__Ruminococcaceae	0	0	0	0	0	0	0	0	0	0	0	0	0	0	0	0	0	0	0	0	0	0	0	0	0	0	0	0	0	0	0	0	0	0	0	0	0	0	0	0	0	0	0	0	0	0	0	0
358	k__Bacteria; p__Firmicutes; c__Clostridia; o__Clostridiales; f__Veillonellaceae; g__Dialister; s__	0	0	0.207195	0.130506	0	0	0	0	0	0	0	0	0	0.00875044	0	0	0	0	0	0.00976562	0	0	0	0	0	0	0	0	0	0	0	0	0	0	0	0	0	0	0	0	0	0	0.0237192	0	0	0.00881213	0	0
359	k__Bacteria; p__Firmicutes; c__Clostridia; o__Clostridiales; f__; g__; s__	0	0	0	0	0	0	0	0	0.0657841	0	0	0	0	0	0.0334504	0	0	0	0	0	0	0	0	0	0	0	0	0.0105463	0	0	0	0	0.026137	0.0218245	0	0	0	0.0251805	0	0	0	0	0	0	0.0191168	0	0	0
360	k__Bacteria; p__Firmicutes; c__Clostridia; o__Clostridiales; f__Ruminococcaceae; g__Oscillospira; s__	0	0.0219893	0.0282539	0.00815661	0.0339732	0.0087558	0.0180067	0.101349	0.00822301	0.00907935	0	0.0330196	0	0.00875044	0.041813	0	0	0.0189934	0.0274374	0	0	0.0814522	0	0.00866701	0	0	0	0	0.0631085	0	0	0	0.0348493	0.0218245	0.00973899	0	0	0	0.0177715	0.113406	0	0	0.0316256	0	0	0	0.035417	0
361	k__Bacteria; p__Firmicutes; c__Clostridia; o__Clostridiales; f__[Mogibacteriaceae]; g__; s__	0	0	0.0470898	0	0.0254799	0	0	0	0.123345	0	0	0	0	0	0	0.0675276	0	0	0	0	0	0	0	0.017334	0.0690846	0	0	0	0	0	0.0416354	0	0	0	0	0	0.112418	0	0	0.0405022	0.0542888	0	0	0	0.0095584	0	0.0177085	0
362	k__Bacteria; p__Bacteroidetes; c__Bacteroidia; o__Bacteroidales; f__Rikenellaceae; g__; s__	0	0	0	0	0.0169866	0	0	0	0	0.00907935	0	0	0	0	0	0	0	0	0	0	0	0	0	0	0	0	0	0	0	0	0	0	0	0	0	0	0	0	0	0	0	0	0	0	0	0	0	0
363	k__Bacteria; p__Bacteroidetes; c__Bacteroidia; o__Bacteroidales; f__Prevotellaceae; g__Prevotella; s__copri	0	0	0	0	0	0.0087558	0.0720266	0	0	0	0	0	0	0	0	0	0	0	0	0	0	0	0	0.017334	0.0863558	0	1.08623	0	0	0	0	0	0	0	0.00973899	0	0	0	0	0	0	0	0.0316256	0.0814332	0	0.00881213	0	0
364	k__Bacteria; p__Bacteroidetes; c__Bacteroidia; o__Bacteroidales; f__Bacteroidaceae; g__Bacteroides	0	0	0	0	0	0	0	0	0	0	0	0	0	0	0	0	0	0.189934	0.0640205	0.0488281	0	0	0	0	0	0	0	0.0105463	0	0.0116564	0	0	0	0	0	0	0	0	0	0	0	0	0	0	0	0	0	0
365	k__Bacteria; p__Firmicutes; c__Clostridia; o__Clostridiales; f__Lachnospiraceae	0.00807885	0.183244	0.0188359	0	0	0	0	0	0.0986761	0	0	0	0	0.113756	0	0	0	0	0	0	0	0	0	0	0	0	0	0.885889	0	0	0	0	0	0	0	0	0	0	0	0	0	0	0	0	0	0	0	0
366	k__Bacteria; p__Firmicutes; c__Clostridia; o__Clostridiales; f__Ruminococcaceae	0	0.0219893	0	0	0	0	0	0	0.148014	0.0998729	0.0254799	0.206373	0	0	0	0	0	0	0	0	0	0	0.0412414	0	0	0	0	0.0843704	0	0	0.0333084	0	0	0	0	0	0	0	0	0	0.0361925	0	0	0	0	0.0176243	0	0
367	k__Bacteria; p__Firmicutes; c__Clostridia; o__Clostridiales; f__Ruminococcaceae; g__Ruminococcus; s__	0	0	0	0	0	0	0	0	0	0	0	0	0	0	0	0	0	0	0	0	0	0	0	0	0	0	0	0	0	0	0	0	0	0	0	0	0	0	0	0	0	0	0	0	0	0	0	0
368	k__Bacteria; p__Firmicutes; c__Clostridia; o__Clostridiales; f__Ruminococcaceae; g__Ruminococcus; s__	0	0	0.0376719	0.0163132	0	0.0350232	0.0450167	0.0233882	0.00822301	0.0181587	0.0254799	0.0495295	0.010618	0	0	0	0.00850774	0.0474834	0	0.00976562	0.0397338	0	0	0.0520021	0	0.0555185	0.0334225	0	0.018031	0	0.0416354	0.0294877	0	0	0	0.00869036	0.0259426	0.0335739	0	0.0405022	0.0361925	0	0.0395319	0.0180963	0	0.0440606	0	0.0189789
369	k__Bacteria; p__Firmicutes; c__Clostridia; o__Clostridiales; f__Ruminococcaceae; g__; s__	0	0	0	0	0	0	0	0	0	0	0	0.00825491	0	0	0	0.0168819	0	0	0	0	0	0	0	0	0.00863558	0.144348	0	0.0105463	0.18031	0	0	0.00737191	0	0	0	0	0	0	0.0533144	0.0162009	0	0.0280505	0	0.00904814	0	0	0	0
370	k__Bacteria; p__Firmicutes; c__Clostridia; o__Clostridiales; f__Ruminococcaceae; g__Oscillospira; s__	0	0	0	0.00815661	0	0.0175116	0.0180067	0.0467763	0	0	0	0	0	0	0	0.109732	0.0595542	0.104463	0	0	0.089401	0	0	0	0	0.077726	0	0	0	0.0699382	0	0	0	0	0	0	0.0259426	0.00839349	0.0177715	0.121507	0	0	0	0	0	0	0	0
371	k__Bacteria; p__Firmicutes; c__Clostridia; o__Clostridiales; f__Ruminococcaceae; g__Oscillospira; s__	0	0	0	0	0	0.516592	0	0	0	0	0	0	0	0	0	0	0	0	0	0	0	0	0	0	0	0	0	0	0	0	0	0	0	0	0	0	0	0	0	0	0	0	0	0	0	0	0	0
372	k__Bacteria; p__Firmicutes; c__Clostridia; o__Clostridiales	0	0	0	0	0	0	0	0	0	0	0	0	0	0	0	0	0	0	0	0	0	0	0	0	0	0	0	0	0	0	0	0	0	0	0	0	0	0	0	0	0	0	0	0	0	0	0	0
373	k__Bacteria; p__Bacteroidetes; c__Bacteroidia; o__Bacteroidales; f__[Paraprevotellaceae]; g__[Prevotella]; s__	0	0	0	0	0	0	0.00900333	0	0	0	0	0	0	0	2.35825	0	0	0	0	0	0	0	0	0	0	0	0	0	0	0	0	0	0	0	0	0	0	0	0	0	0	0	0	0	0	0	0	0
374	k__Bacteria; p__Firmicutes; c__Clostridia; o__Clostridiales; f__Ruminococcaceae	0	0	0	0	0	0	0	0	0	0	0	0	0	0	0	0	0	0	0	0	0	0	0	0	0	0	0	0	0	0	0	0	0	0	0	0	0	0	0	0	0	0	0	0	0	0	0	0
375	k__Bacteria; p__Bacteroidetes; c__Bacteroidia; o__Bacteroidales; f__[Odoribacteraceae]; g__Butyricimonas; s__	0	0.0146595	0	0	0.0339732	0	0.00900333	0	0	0.00907935	0	0	0	0	0.0083626	0.00844096	0	0.11396	0	0	0	0	0	0.00866701	0	0.0666223	0	0	0	0.0116564	0.0333084	0	0	0	0	0	0	0.125902	0.0177715	0	0.00904814	0.0280505	0	0	0	0.0264364	0.0885426	0
376	k__Bacteria; p__Proteobacteria; c__Betaproteobacteria; o__Burkholderiales; f__Alcaligenaceae; g__Sutterella; s__	0	0	0	0	0	0	0	0	0	0	0	0	0	0	0	0	0	0	0	0	0	0	0	0	0	0	0	0	0	0	0	0	0	0	0	0	0	0	0	0	0	0	0	0	0	0	0	0
377	k__Bacteria; p__Bacteroidetes; c__Bacteroidia; o__Bacteroidales; f__Prevotellaceae; g__Prevotella; s__copri	0.0161577	0	0	0	0	0	0	0	0	0	0	0	0	0	0	0	0	0	0	0	0	0	0	0	0.0345423	0	0.225602	0	0	0	0	0	0	0	0.038956	0	0	0	0	0	0	0	0	0	0	0	0	0
378	k__Bacteria; p__Bacteroidetes; c__Bacteroidia; o__Bacteroidales; f__Porphyromonadaceae; g__Parabacteroides; s__	0.00807885	0	0	0	0.0934262	0	0.144053	0.0623684	0	0	0	0	0	0	0.133802	0.26167	0	0	0.283519	0	0.00993345	0.221084	0	0	0.181347	0	0	0	0	0.0233127	0	0.0294877	0	0	0	0.00869036	0	0.125902	0.0799716	0.00810045	0	0.495559	0	0.126674	0	0.00881213	0	0
379	k__Bacteria; p__Actinobacteria; c__Actinobacteria; o__Bifidobacteriales; f__Bifidobacteriaceae; g__Bifidobacterium	0	0	0	0	0.00849329	0	0	0	0	0	0	0	0	0	0	0.00844096	0	0	0	0	0.367537	0	0	0	0	0	0	0	0.00901551	0	0	0	0	0	0	0	0	0	0	0	0	0	0	0	0	0	0	0
380	k__Bacteria; p__Firmicutes; c__Clostridia; o__Clostridiales; f__Lachnospiraceae	0	0	0.00941797	0	0	0	0	0	0.00822301	0	0	0	0	0	0	0	0.00850774	0	0.0182916	0.0292969	0	0	0.103103	0	0	0.133245	0	0	0	0	0	0.125323	0	0	0.029217	0	0	0.00839349	0	0	0	0	0	0	0	0	0	0.00948947
381	k__Bacteria; p__Bacteroidetes; c__Bacteroidia; o__Bacteroidales; f__Bacteroidaceae; g__Bacteroides; s__	0	0	0	0	0	0	0	0	0	0	0	0	0	0	0	0	0	0	0	0	0	0	0	0	0	0	0	0	0	0	0	0	0	0	0	0	0	0	0	0	0	0	0	0	0	0	0	0
382	k__Bacteria; p__Firmicutes; c__Clostridia; o__Clostridiales; f__Lachnospiraceae	0	0	0.320211	0	0	0	0	0	0.271359	0	0.0424665	0	0	0	0	0	0.127616	0.208927	0	0.107422	0	0	0	0	0	0	0	0	0	0	0	0	0	0	0	0	0	0	0	0	0	0	0.0632511	0	0	0	0	0
383	k__Bacteria; p__Firmicutes; c__Clostridia; o__Clostridiales; f__Ruminococcaceae; g__Oscillospira; s__	0	0	0	0	0	0	0.02701	0	0	0	0	0	0	0	0	0	0	0.0664767	0	0	0	0	0	0	0.0259067	0	0	0	0.00901551	0	0	0	0	0	0	0	0	0	0.284343	0	0	0.0187003	0	0.00904814	0	0.00881213	0	0
384	k__Bacteria; p__Bacteroidetes; c__Bacteroidia; o__Bacteroidales; f__[Paraprevotellaceae]; g__[Prevotella]; s__	0	0	0	0	0	0.122581	0	0	0	0	0	0	0	0	0	0	0	0	0	0	0	0	0	0	0	0	0	0	3.58817	0	0	0	0	0	0	0	0	0	0	0	0	0	0	0	0	0	0	0
385	k__Bacteria; p__Firmicutes; c__Clostridia; o__Clostridiales; f__Ruminococcaceae; g__; s__	0	0	0	0	0	0	0	0	0	0.0272381	0	0	0	0	0	0	0	0	0	0	0	0	0	0	0	0.0666223	0	0	0.018031	0	0	0	0	0	0	0	0	0	0	0	0	0	0	0.00904814	0	0	0	0
386	k__Bacteria; p__Firmicutes; c__Clostridia; o__Clostridiales; f__Ruminococcaceae	0	0.00732977	0.0282539	0	0	0.0087558	0	0	0.0575611	0	0	0.0330196	0.010618	0.0262513	0	0.00844096	0	0.0569801	0	0.0878906	0	0	0	0.0780031	0	0.0333111	0	0.0105463	0.018031	0	0.0416354	0.0516034	0.0174246	0.0327368	0.00973899	0	0.0345901	0.0419674	0	0.00810045	0.0271444	0	0.0316256	0	0.0191168	0	0	0
387	k__Bacteria; p__Proteobacteria; c__Gammaproteobacteria; o__Enterobacteriales; f__Enterobacteriaceae	0.0161577	0	0.178941	0.0244698	0	0	0	0.0233882	0.00822301	0	0	0	0	1.30382	0	0	0.195678	0.00949668	6.04536	0	0.0496672	0.162904	0.154655	0	0.00863558	0.199867	0.0417781	0	0.0450775	0.221471	0.091598	0.361224	0.026137	0	0	0	0.216188	0.243411	0.0177715	0	0.0271444	0	0	6.36084	0	0	0.0708341	0
388	k__Bacteria; p__Bacteroidetes; c__Bacteroidia; o__Bacteroidales; f__Prevotellaceae; g__Prevotella; s__copri	0	0	0	0	0	0	0	0	0	0	0	0	0	0	0	0	0	0	0	0	0	0	0	0	0	0	0.142045	0	0	0	0	0	0	0.971192	0.574601	0	0	0	0	0	0	0	0	0	0	0	0	0
389	k__Bacteria; p__Cyanobacteria; c__4C0d-2; o__YS2; f__; g__; s__	0	0	0	0	0	0	0	0	0	0	0	0	0	0	0	0	0	0	0	0	0	0	0	0	0	0	0	0	0	0	0	0	0	0	0	0	0	0	0	0	0	0	0	0	0	0	0	0
390	k__Bacteria; p__Bacteroidetes; c__Bacteroidia; o__Bacteroidales; f__Prevotellaceae; g__Prevotella; s__copri	0	0	0	0	0	0	0	0	0	0	0	0	0	0	0	0	0	0	0	0	0	0	0	0	0	0	0	0	0	0	0	0	0	0.67656	0.496689	0	0	0	0.00888573	0	0	0	0	0	0	0	0	0
391	k__Bacteria; p__Firmicutes; c__Clostridia; o__Clostridiales; f__Ruminococcaceae	0	0.00732977	0	0	0	0.0262674	0	0	0	0.0272381	0	0.115569	0	0	0	0	0	0	0	0	0	0	0	0	0.0259067	0	0	0	0.0901551	0.0116564	0	0	0	0	0	0	0	0	0.0622001	0	0	0.168303	0.0158128	0	0	0.0352485	0	0
392	k__Bacteria; p__Firmicutes; c__Erysipelotrichi; o__Erysipelotrichales; f__Erysipelotrichaceae; g__cc_115; s__	0.00807885	0	0.0282539	0	0.0339732	0	0.00900333	0	0	0.00907935	0	0.0412746	0	0	0	0.00844096	0	0.0474834	0	0	0	0	0	0	0	0.0111037	0	0	0.00901551	0	0.00832709	0	0	0	0	0.00869036	0	0	0.0177715	0	0	0	0.0237192	0.0180963	0.0382336	0	0	0
393	k__Bacteria; p__Firmicutes; c__Clostridia; o__Clostridiales; f__Ruminococcaceae; g__Faecalibacterium; s__prausnitzii	0.0807885	0.146595	0	0.228385	0	0.148849	0.0180067	0	0.0657841	0	0.161373	0.0825491	0.0212359	0.0175009	0.083626	0	0	0	0	0.0195312	0	0.0232721	0.226828	0.026001	0.0431779	0.0111037	0	0.28475	0.108186	0	0	0.0958349	0.00871232	0.0109123	0	0.0173807	0.0691802	0	0	0.105306	0.135722	0	0.0395319	0.0542888	0.0669088	0.0440606	0	0.0189789
394	k__Bacteria; p__Firmicutes; c__Clostridia; o__Clostridiales; f__Lachnospiraceae; g__Dorea; s__	0	0	0	0	0	0	0.00900333	0	0	0	0	0	0	0	0	0	0	0	0	0	0	0	0	0	0	0	0	0	0	0	0	0	0	0	0	0	0	0	0	0	0	0	0	0	0	0	0	0
395	k__Bacteria; p__Firmicutes; c__Clostridia; o__Clostridiales; f__; g__; s__	0	0.102617	0.113016	0	0.0764396	0	0	0	0	0	0	0	0	0	0	0	0	0	0	0	0	0	0	0	0.0777202	0	0	0	0	0	0	0	0.0174246	0	0	0	0.00864753	0	0.0355429	0	0.00904814	0	0	0	0	0	0	0
396	k__Bacteria; p__Firmicutes; c__Clostridia; o__Clostridiales; f__; g__; s__	0	0	0	0	0	0.253918	0	0	0	0	0	0	0	0	0	0	0	0	0	0	0	0	0	0	0	0	0	0	0	0	0	0	0	0	0	0	0	0	0	0	0	0	0	0	0	0	0	0
397	k__Bacteria; p__Firmicutes	0	0	0	0	0	0	0	0	0	0	0	0	0	0	0	0	0	0	0	0	0	0	0	0	0	0	0	0	0	0	0	0	0	0	0	0	0	0	0	0	0	0	0	0	0	0	0	0
398	k__Bacteria; p__Firmicutes; c__Bacilli; o__Lactobacillales; f__Enterococcaceae; g__Enterococcus; s__	0	0	0	0	0	0	0	0	0	0	0	0	0	0	0	0	0	0	0	0	0	0	0	0	0	0	0	0	0	0	0	0	0	0	0	0	0	0	0	0	0	0	0	0	0	0	0	0
399	k__Bacteria; p__Firmicutes; c__Clostridia; o__Clostridiales; f__Clostridiaceae; g__02d06; s__	0	0.0586381	0	0	0	0	0	0	0	0	0	0.00825491	0	0	0	0	0.0170155	0	0	0	0	0	0	0	0	0	0.00835561	0	0	0	0	0	0	0	0	0	0	0.0335739	0	0	0	0	0.00790639	0	1.06098	0	0.132814	0.00948947
400	k__Bacteria; p__Firmicutes; c__Clostridia; o__Clostridiales; f__; g__; s__	0	0	0	0	0	0	0	0	0	0	0	0	0	0	0	0	0	0	0	0	0	0	0.0103103	0	0	0	0	0	0	0	0	0	0	0	0	0	0	0	0	0	0	0	0	0	0	0	0	0
401	k__Bacteria	0	0	0	0	0	0.998161	0	0	0	0	0	0	0	0	0	0	0	0	0	0	0	0	0	0	0	0	0	0	0	0	0	0	0	0	0	0	0	0	0	0	0	0	0	0	0	0	0	0
402	k__Bacteria; p__Bacteroidetes; c__Bacteroidia; o__Bacteroidales; f__Bacteroidaceae; g__Bacteroides	0	0	0	0	0	0	0	0	0	0	0	0	0	0	0	0	0	0	0	0	0	0	0	0	0	0	0	0	0	0	0	0	0	0	0	0	0	0	0	0	0	0	0	0	0	0	0	0
403	k__Bacteria; p__Firmicutes; c__Clostridia; o__Clostridiales; f__Lachnospiraceae	0	0	0.0847617	0	0	0	0.00900333	0	0	0.00907935	0	0	0	0	0	0	0.144632	0	0.0274374	0.078125	0	0	0.0206207	0	0	0	0.0250668	0	0.00901551	0	0.0166542	0.0368596	0	0	0	0	0	0.00839349	0	0.00810045	0	0.0187003	0	0	0	0	0.035417	0
404	k__Bacteria; p__Bacteroidetes; c__Bacteroidia; o__Bacteroidales; f__Prevotellaceae; g__Prevotella; s__stercorea	0	0	0	0	0	0	0	0	0	0	0	0.0330196	0	0	0	0	0	0	0	0	0	0	0	0	0	0	0	0	0	0	0	0	0	0	0	0	0	0	0	0	0	0	0	0	0	0	0	0
405	k__Bacteria; p__Firmicutes; c__Erysipelotrichi; o__Erysipelotrichales; f__Erysipelotrichaceae; g__cc_115; s__	0	0.0146595	0	0	0	0	0.00900333	0	0	0	0.0254799	0.140333	0	0	0	0	0	0	0	0	0	0	0	0	0.00863558	0	0	0	0	0	0	0	0	0	0	0	0	0	0	0	0	0	0	0	0	0.0352485	0	0
406	k__Bacteria; p__Firmicutes; c__Bacilli; o__Lactobacillales; f__Lactobacillaceae; g__Lactobacillus; s__mucosae	0	0	0	0	0	0	0	0	0	0	0	0	0	0	0	0	0.0765697	0	0	0	0	0	0	0	0	0	0	0	0	0	0	0	0	0	0	0	0	0	0	0.194411	0	0	0	0	0	0	0	0
407	k__Bacteria; p__Firmicutes; c__Clostridia; o__Clostridiales; f__; g__; s__	0	0	0	0	0	0.175116	0	0	0	0	0	0	0	0	0	0	0	0	0	0	0	0	0	0	0	0	0	0	0	0	0	0	0	0	0	0	0	0	0	0	0	0	0	0	0	0	0	0
408	k__Bacteria; p__Firmicutes; c__Clostridia; o__Clostridiales; f__Ruminococcaceae; g__Oscillospira; s__	0	0	0.00941797	0	0	0.0087558	0.00900333	0.0233882	0	0	0.00849329	0	0	0	0	0	0	0	0	0	0.00993345	0	0	0	0	0	0	0	0.0270465	0	0	0	0	0.0109123	0	0.00869036	0.00864753	0	0.00888573	0	0	0.0280505	0.0158128	0.00904814	0	0	0.00885426	0
409	k__Bacteria; p__Tenericutes; c__Mollicutes; o__Anaeroplasmatales; f__Anaeroplasmataceae; g__; s__	0	0	0	0	0	0	0	0	0	0	0	0	0	0	0	0	0	0	0	0	0	0	0	0	0	0	0	0	0	0	0	0	0	0	0	0	0	0	0	0	0	0	0	0	0	0	0	0
410	k__Bacteria; p__Fusobacteria; c__Fusobacteriia; o__Fusobacteriales; f__Fusobacteriaceae; g__Fusobacterium; s__	0	0	0	0	0	0	0	0	0	0	0	0	0	0	0	0	0	0	0	0	0	0	0	0	0	0	0	0	0	0	0	0	0	0	0	0	0	0	0	0	0	0	0	0	0	0	0	0
411	k__Bacteria; p__Firmicutes; c__Clostridia; o__Clostridiales; f__; g__; s__	0	0	0.0941797	0	0.0169866	0	0	0	0	0	0	0	0	0	0	0.0253229	0	0.0189934	0	0.00976562	0	0	0	0	0.00863558	0.111037	0	0	0	0	0	0.0221157	0	0	0	0.00869036	0	0	0	0	0	0.00935016	0	0	0	0	0	0
412	k__Bacteria; p__Proteobacteria; c__Deltaproteobacteria; o__Desulfovibrionales; f__Desulfovibrionaceae; g__Desulfovibrio; s__D168	0	0	0	0	0	0	0	0	0	0	0	0	0	0	0	0	0	0	0	0	0	0	0	0	0	0	0	0	0	0	0	0	0	0	0	0	0	0	0.613115	0	0	0	0	0	0	0	0	0
413	k__Bacteria; p__Bacteroidetes; c__Bacteroidia; o__Bacteroidales; f__Rikenellaceae; g__; s__	0	0.0146595	0	0.00815661	0.0424665	0	0.02701	0	0	0.0272381	0.0254799	0	0	0	0	0	0	0.02849	0	0	0	0.0232721	0.0206207	0.0520021	0.0172712	0	0	0	0	0.0116564	0.0499625	0	0	0.0327368	0	0	0.0518852	0	0.00888573	0.0162009	0.0271444	0.0467508	0	0	0	0	0.681778	0
414	k__Bacteria; p__Firmicutes; c__Clostridia; o__Clostridiales; f__Ruminococcaceae; g__Ruminococcus; s__	0	0	0	0	0	0	0	0	0	0	0	0	0	0	0	0	0	0	0	0	0	0	0	0	0	0	0	0	0	0	0	0	0	0	0	0	0	0	0	0	0	0	0	0	0	0	0	0
415	k__Bacteria; p__Firmicutes; c__Clostridia; o__Clostridiales; f__Ruminococcaceae; g__Faecalibacterium; s__prausnitzii	0	0.00732977	0	0	0.101919	0	0.225083	0	0.0904531	0	0.059453	0.00825491	0.0424719	0	0	0	0.0680619	0.275404	0	0	0.00993345	0.197812	0.0103103	0.17334	0.112263	0	0.0752005	0.0632778	0.00901551	0.0349691	0.0666167	0.00737191	0.418191	0.0109123	0	0.112975	0.00864753	0	0	0.234913	0.0452407	0	0	0.00904814	0.0095584	0.0528728	0.0442713	0
416	k__Bacteria; p__Actinobacteria; c__Coriobacteriia; o__Coriobacteriales; f__Coriobacteriaceae; g__; s__	0	0	0	0	0	0	0	0	0	0	0	0	0	0	0	0	0	0	0	0	0	0	0	0	0	0	0	0	0.054093	0	0	0	0	0	0	0	0	0	0	0.0324018	0	0	0	0	0	0	0	0
417	k__Bacteria; p__Firmicutes; c__Clostridia; o__Clostridiales; f__[Mogibacteriaceae]; g__; s__	0	0	0	0	0.00849329	0	0	0	0	0	0.0339732	0	0	0	0.0250878	0	0	0	0	0	0	0	0	0	0	0	0	0	0	0	0	0	0	0	0	0	0	0	0	0	0	0	0.0237192	0	0	0	0	0
418	k__Bacteria; p__Firmicutes; c__Clostridia; o__Clostridiales; f__Lachnospiraceae	0	0	0	0	0	0	0	0	0	0	0	0	0	0	0	0	0	0	0	0	0	0	0	0	0	0	0	0	0.054093	0	0	0	0	0	0	0	0	0	0	0	0	0	0	0	0	0	0	0
419	k__Bacteria; p__Bacteroidetes; c__Bacteroidia; o__Bacteroidales; f__Bacteroidaceae; g__Bacteroides	0	0	0	0	0	0	0	0	0	0	0	0	0	0	0	0	0	0	0	0	0	0	0	0	0	0	0	0	0	0	0	0	0	0	0	0	0	0	0	0	0	0	0	0	0	0	0	0
420	k__Bacteria; p__Bacteroidetes; c__Bacteroidia; o__Bacteroidales; f__Bacteroidaceae; g__Bacteroides; s__	0	0	0	0	0.0169866	0	0	0	0	0	0.127399	0	0	0	0	0	0	0	0	0	0	0	0	0	0	0.0222074	0	0	0	0	0	0	0	0	0	0	0	0	0	0	0.00904814	0	0	0	0	0	0	0
421	k__Bacteria; p__Firmicutes; c__Clostridia; o__Clostridiales; f__Lachnospiraceae	0	0	0.14127	0	0	0	0	0	0.024669	0.00907935	0	0	0	0.0262513	0	0	0	0	0	0	0	0	0.0103103	0.147339	0	0	0	0.0632778	0	0	0.0166542	0.0294877	0.11326	0	0.146085	0.46928	0.10377	0	0	0	0.00904814	0	0.0395319	0	0	0	0	0
422	k__Bacteria; p__Firmicutes; c__Clostridia; o__Clostridiales; f__[Mogibacteriaceae]; g__; s__	0	0	0.0188359	0	0	0.0350232	0.0450167	0	0	0.00907935	0	0.0165098	0	0	0.0083626	0	0	0	0	0	0	0.0232721	0	0	0	0.0222074	0	0	0.00901551	0	0	0.0221157	0	0.0109123	0	0	0	0	0.0355429	0.0243013	0	0	0.0395319	0	0.0095584	0.0440606	0.0619798	0
423	k__Bacteria; p__Cyanobacteria; c__4C0d-2; o__YS2; f__; g__; s__	0	0	0	0	0	0.0087558	0	0	0	0	0	0	0	0	0	0	0	0	0	0	0	0	0	0	0.0431779	0	0	0	0	0	0	0	0	0	0	0	0	0	0	0	0	0	0	0.00904814	0	0	0	0
424	k__Bacteria; p__Firmicutes; c__Clostridia; o__Clostridiales; f__Lachnospiraceae	0	0.00732977	0.0659258	0	0.00849329	0	0.02701	0.0545724	0	0.108952	0	0.00825491	0.010618	0.0175009	0.0083626	0.0168819	0	0	0	0	0	0.0349081	0.030931	0.0346681	0	0	0.0167112	0.0105463	0	0	0	0.184298	0.00871232	0.0218245	0.058434	0.0173807	0.00864753	0	0.0444286	0.0162009	0.00904814	0.0187003	0.0316256	0.00904814	0.0191168	0	0	0
425	k__Bacteria; p__Firmicutes; c__Clostridia; o__Clostridiales	0	0	0	0	0	0.288941	0	0	0	0	0	0.123824	0	0	0	0	0	0	0	0	0	0	0	0	0	0	0	0	0	0	0	0	0	0	0	0	0	0	0	0	0	0	0	0	0	0	0	0
426	k__Bacteria; p__Firmicutes; c__Clostridia; o__Clostridiales; f__Lachnospiraceae	0	0	0	0	0	0	0	0	0	0	0	0	0	0	0	0	0	0	0	0	0	0	0	0	0	0	0	0	0	0	0	0	0	0	0	0	0	0	0	0	0	0	0	0	0	0	0	0
427	k__Bacteria; p__Firmicutes; c__Clostridia; o__Clostridiales; f__Lachnospiraceae; g__[Ruminococcus]; s__	0	0	0	0	0	0.0262674	0	0.00779606	0.0822301	0.0453968	0	0	0.0955617	0	0.083626	0.00844096	0	0.265907	0.0731663	0	0	0.127996	0	0	0	0	0.0752005	0.0105463	0	0	0.158215	0	0.0435616	0.196421	0	0	0	0.621118	0.364315	0.0972053	0.0723851	0.0187003	0	0	0.0095584	0	0	0
428	k__Bacteria; p__Bacteroidetes; c__Bacteroidia; o__Bacteroidales; f__Bacteroidaceae; g__Bacteroides; s__uniformis	0	0.857583	0	0	0	0	0	0	0	0.571999	0	0	0	0	0	0	0	0	0	0	0	0	0	0	0	0	0	0	0	0	0	0	0	0	0	0	0	0	0	0	0	0	0	0	0	0	0	0
429	k__Bacteria; p__Actinobacteria; c__Coriobacteriia; o__Coriobacteriales; f__Coriobacteriaceae; g__; s__	0	0	0.150688	0	0.0934262	0.0175116	0.05402	0	0	0.14527	0	0.0165098	0	0	0	0.0253229	0	0	0	0	0	0	0	0	0	0	0	0.0210926	0	0	0.00832709	0	0	0	0	0	0	0	0.0266572	0	0	0.0467508	0	0	0	0	0.00885426	0
430	k__Bacteria; p__Firmicutes; c__Clostridia; o__Clostridiales; f__Ruminococcaceae	0	0.0586381	0	0	0.00849329	0	0	0	0.024669	0.0363174	0.0339732	0	0	0	0.0083626	0	0	0	0.0274374	0	0	0	0	0	0	0	0	0.0210926	0	0	0	0	0	0	0	0	0	0	0	0	0.0361925	0	0	0	0	0.070497	0	0
431	k__Bacteria; p__Bacteroidetes; c__Bacteroidia; o__Bacteroidales; f__S24-7; g__; s__	0	0	0	0	0	0	0	0	0	0	0	0	0	0	0	0	0	0	0	0	0	0	0	0	0	0	0	0	0	0	0	0	0	0	0	0	0	0	0	0	0	0	0	0	0	0	0	0
432	k__Bacteria; p__Bacteroidetes; c__Bacteroidia; o__Bacteroidales; f__[Paraprevotellaceae]; g__[Prevotella]; s__	0	0	0	0	0	0	0	0	0	0	0	0	0	0	0	0	0	0	0	0	0	0	0	0	0	0	0	0	0	0	0	0	0	0	0	0	0	0	0	0	0	0	0	0	0	0	0	0
433	k__Bacteria; p__Firmicutes; c__Clostridia; o__Clostridiales; f__; g__; s__	0.161577	0	0.0847617	0	0	0	0.05402	0.202697	0	0	0	0	0	0	0	0	0.102093	0.408357	0	0.214844	0	0	0	0.866701	0	0.188763	0	0	0	0	0	0.0147438	0	0	0.00973899	0	0	0.016787	0	0	0	0.140252	0	0	0	0	0	0.0284684
434	k__Bacteria; p__Actinobacteria; c__Coriobacteriia; o__Coriobacteriales; f__Coriobacteriaceae; g__Collinsella; s__	0	0	0	0	0	0	0	0	0	0	0	0	0	0	0	0	0	0	0	0	0	0	0	0.00866701	0.0259067	0	0	0	0	0	0	0	0	0	0	0	0	0.495216	0	0	0	0.0280505	0	0	0	0	0	0
435	k__Bacteria; p__Firmicutes; c__Clostridia; o__Clostridiales; f__; g__; s__	0	0	0	0	0	0	0	0	0	0.41765	0	0	0	0	0	0	0	0	0	0	0	0	0	0	0	0	0	0	0	0	0	0	0	0	0	0	0	0	0	0	0	0	0	0	0	0	0	0
436	k__Bacteria; p__Firmicutes; c__Clostridia; o__Clostridiales; f__Lachnospiraceae	0.0323154	0.0146595	0	0.0326264	0	0.0087558	0.117043	0.0935527	0.024669	0.108952	0.059453	0.00825491	0.116798	0.0525026	0.117076	0.126614	0	0	0.00914578	0.0195312	0	0.383989	0.206207	0.104004	0.0259067	0	0.00835561	0.0210926	0	0.314722	0.091598	0.243273	0.0784109	0.0218245	0.029217	0.00869036	0.121065	0	0.0177715	0.00810045	0.0542888	0.224404	0.0237192	0.0180963	0.162493	0.0440606	0.0177085	0.0379579
437	k__Bacteria; p__Firmicutes; c__Clostridia; o__Clostridiales; f__Ruminococcaceae; g__Faecalibacterium; s__prausnitzii	0	0.432456	0.00941797	0	0	0.0087558	0.00900333	0	0.00822301	0.226984	0	0	0	0.00875044	0	0.0253229	0.00850774	0.00949668	0.118895	1.5918	0	0	0.897	0	0.0172712	0.133245	0.20889	0	0	0.0582819	0	0	0	0.0763859	0.019478	0	0.0778277	0	0	0	0	0.00935016	0.181847	0.0271444	0	0.0176243	0.0442713	0.0189789
438	k__Bacteria; p__Firmicutes; c__Clostridia; o__Clostridiales; f__[Mogibacteriaceae]; g__; s__	0	0.0146595	0	0	0	0	0	0.0155921	0	0	0.0169866	0	0	0	0	0	0	0.11396	0	0	0	0	0	0	0	0	0.00835561	0.0105463	0	0	0.0249813	0.0663472	0	0	0.029217	0.00869036	0	0.134296	0	0	0	0	0	0	0	0	0.0177085	0
439	k__Bacteria; p__Firmicutes; c__Clostridia; o__Clostridiales; f__Ruminococcaceae; g__Oscillospira; s__	0	0	0	0	0.0424665	0	0	0	0.0740071	0	0	0	0	0	0	0	0	0	0	0	0	0	0	0	0	0	0	0	0	0	0	0	0	0	0	0	0	0	0	0	0	0	0	0	0	0	0	0
440	k__Bacteria; p__Firmicutes; c__Clostridia; o__Clostridiales; f__Clostridiaceae	0	0	0	0	0	0	0	0	0	0	0	0	0	0	0	0	0	0	0	0	0	0	0	0	0	0	0	0	0	0	0	0	0	0	0	0	0	0	0	0	0	0	0	0	0	0	0	0
441	k__Bacteria; p__Bacteroidetes; c__Bacteroidia; o__Bacteroidales; f__Rikenellaceae; g__; s__	0	0	0	0	0	0	0	0	0	0	0	0	0	0	0	0	0	0	0	0	0	0	0	0	0	0	0	0	0	0	0	0	0	0	0	0	0	0	0	0	0	0	0	0	0	0	0	0
442	k__Bacteria; p__Firmicutes; c__Clostridia; o__Clostridiales; f__Lachnospiraceae	0	0	0	0	0.0169866	0	0.02701	0	0	0.00907935	0.00849329	0	0	0.0175009	0.0167252	0.00844096	0.0170155	0	0	0.00976562	0	0.0232721	0	0.00866701	0	0.0666223	0	0	0.171295	0.0815946	0.0249813	0.0368596	0	0.0109123	0.038956	0.0347614	0	0.016787	0.00888573	0.0162009	0.0180963	0.00935016	0.00790639	0	0	0	0.0177085	0
443	k__Bacteria; p__Bacteroidetes; c__Bacteroidia; o__Bacteroidales	0.0161577	0	0	0	0	0	0	0	2.82871	0	0	0	0	0	0	0	0	0	0	0	0	0	0	0	0	0	0	0	0	0	0	0	0	0	0	0	0	0	0	0	0	0	0	0	0	0	0	0
444	k__Bacteria; p__Bacteroidetes; c__Bacteroidia; o__Bacteroidales	0	0	0	0	0	0	0	0	0	0	0	0	0	0	0	0	0	0	0	0	0	0	0	0	0	0	0	0	3.11035	0	0	0	0	0	0	0	0	0	0	0	0	0	0	0	0	0	0	0
445	k__Bacteria; p__Firmicutes; c__Clostridia; o__Clostridiales	0	0.0146595	0	0	0	0	0	0	0	0	0	0.00825491	0	0	0	0	0	0	0	0	0	0	0	0	0	0	0	0	0	0	0.0666167	0	0	0	0	0	0	0	0	0	0	0	0	0	0	0	0	0
446	k__Bacteria; p__Bacteroidetes; c__Bacteroidia; o__Bacteroidales; f__Prevotellaceae; g__Prevotella; s__stercorea	0	0	0	0	0	0	0	0	0	0	0	0	0	0	0	0	0	0	0	0	0	0	0	0	0	0	0	0	0	0	0	0	0	0.327368	0	0	0	0	0	0	0	0	0	0	0	0	0	0
447	k__Bacteria; p__Firmicutes; c__Clostridia; o__Clostridiales; f__Lachnospiraceae; g__Blautia	0.0242365	0.0513084	0	0.040783	0.0254799	0.16636	0.0180067	0.0233882	0.0575611	0.0544761	0.101919	0.0495295	0.0424719	0.0262513	0.0167252	0.0506457	0	0	0.155478	0.0390625	0.0397338	0.011636	0	0.0433351	0.0345423	0	0.0334225	0.147648	0	0.0233127	0	0.0516034	0.0174246	0.0327368	0.00973899	0	0.00864753	0	0.0177715	0.0405022	0.0180963	0.00935016	0.0316256	0	0.0286752	0.070497	0.150522	0
448	k__Bacteria; p__Firmicutes; c__Clostridia; o__Clostridiales; f__Clostridiaceae; g__02d06; s__	0	0.00732977	0	0	0	0	0	0	0.230244	0	0	0.00825491	0	0.0175009	0.0167252	0	0	0	0	0	0	0	0	0	0.0345423	0	0	0	0.00901551	0	0	0	0	0	0	0	0	0	0	0	0	0	0	0	0.0573504	0	0.035417	0.0379579
449	k__Bacteria; p__Firmicutes; c__Clostridia; o__Clostridiales	0	0	0	0	0	0	0	0	0	0	0	0	0	0	0	0	0	0	0	0	0	0	0	0	0	0	0	0	0	0	0	0	0	0	0	0	0	0	0	0	0	0	0	0	0	0	0	0
450	k__Bacteria; p__Firmicutes; c__Clostridia; o__Clostridiales; f__Ruminococcaceae; g__; s__	0	0	0	0	0	0	0	0	0	0	0	0	0	0	0	0	0	0	0	0	0	0	0	0	0	0	0	0	0	0	0	0	0	0	0	0	0	0	0	0	0	0	0	0	0	0	0	0
451	k__Bacteria; p__Firmicutes; c__Clostridia; o__Clostridiales; f__Ruminococcaceae; g__Ruminococcus	0	0	0	0	0	0	0	0	0	0	0	0	0	0	0	0	0	0	0	0	0	0	0	0	0	0	0	0	0	0	0	0	0	0	0	0	0	0	0	0	0	0	0	0	0	0	0	0
452	k__Bacteria; p__Bacteroidetes; c__Bacteroidia; o__Bacteroidales; f__[Paraprevotellaceae]; g__Paraprevotella; s__	0	0	0	0	0	0.245162	0	0	0.49338	0	0	0	0	0	0	0	0	0	0	0	0	0.011636	0.0927931	0.528688	0	0	0	0	0	3.04231	0	2.13785	0.757972	0.316456	0.223997	0	0	0	0	0	0	0.0467508	0.450664	0.597177	0	0.317237	0.646361	0
453	k__Bacteria; p__Actinobacteria; c__Coriobacteriia; o__Coriobacteriales; f__Coriobacteriaceae; g__Adlercreutzia; s__	0	0.00732977	0	0	0.0169866	0.0175116	0.0180067	0.0701645	0.016446	0	0.0169866	0.0247647	0	0.0700035	0.0083626	0.00844096	0	0	0.0182916	0	0	0.0232721	0	0.017334	0	0.0111037	0	0	0	0.0116564	0	0.00737191	0.0174246	0.0109123	0	0	0	0	0.0799716	0.0162009	0.0361925	0.00935016	0.0237192	0.0361925	0	0	0.035417	0
454	k__Bacteria; p__Firmicutes; c__Clostridia; o__Clostridiales; f__Ruminococcaceae; g__Faecalibacterium; s__prausnitzii	0	0.0659679	0	0	0.0169866	0	0.531197	0.140329	0.0904531	0.0817142	0.0679463	0.0825491	0.010618	0.113756	0.0083626	0.0675276	0.110601	0.123457	0.0182916	0	0.0794676	0.0465441	0.0721724	0.190674	0.181347	0.266489	0.0752005	0.158194	0.135233	0.0233127	0.0499625	0.117951	0.0174246	0.305543	0	0.173807	0.0259426	0	0	0.162009	0.0542888	0.0467508	0.0395319	0.0452407	0	0.105746	0.159377	0.0189789
455	k__Bacteria; p__Firmicutes; c__Clostridia; o__Clostridiales; f__Ruminococcaceae	0	0	0	0	0	0	0	0	0	0	0	0	0	0	0	0	0	0	0	0	0	0	0	0	0	0	0	0	0	0	0	0	0	0	0	0	0	0	0	0	0	0	0	0	0	0	0	0
456	k__Bacteria	0	0	0	0	0	0	0	0	0	0	0	0	0	0	0	0	0	0	0	0	0	0	0	0	0	0	0	0	0	0	0	0	0	0	0	0	0	0	0	0	0	0	0	0	0	0	0	0
457	k__Bacteria; p__Firmicutes; c__Clostridia; o__Clostridiales; f__Lachnospiraceae; g__Dorea; s__	0	0.0293191	0	0	0	0.210139	0.05402	0.202697	0.106899	0.199746	0.0254799	0.156843	0	0	0.0167252	0	0.0510465	0.246914	0.146333	0	0.427138	0.0581801	0.144345	0.0780031	0.138169	0	0.0167112	0.0316389	0	0	0	0.088463	0	0.0109123	0	0.0173807	0.0518852	0.00839349	0.0266572	0.0648036	0.0361925	0.607761	0.00790639	0.00904814	0	0.00881213	0	0.0379579
458	k__Bacteria; p__Firmicutes; c__Clostridia; o__Clostridiales; f__Lachnospiraceae	0	0	0	0	0	0.0087558	0.02701	0.00779606	0	0	0	0	0	0	0	0	0	0.0474834	0	0.0683594	0	0	0	0	0	0	0	0	0	0	0	0	0	0.0218245	0	0	0	0	0.00888573	0.00810045	0	0.0187003	0	0	0	0.00881213	0	0
459	k__Bacteria; p__Firmicutes; c__Clostridia; o__Clostridiales; f__Veillonellaceae; g__Mitsuokella; s__	0	0	0	0	0	0	0	0	0	0	0	0	0	0	0	0	0	0	0	0	0	0.011636	0	0	0	0	0.0668449	0	0	0	0	0	0	0	0	0	0	0	0	0	0	0	0	0	0	0	0	0
460	k__Bacteria; p__Firmicutes; c__Clostridia; o__Clostridiales; f__Ruminococcaceae; g__Oscillospira; s__	0	0.0732977	0	0	0.0424665	0.472813	0	0	0	0	0	0.371471	0	0	0	0	0	0	0	0	0	0	0	0	0	0	0	0	0	0	0	0	0	0	0	0	0	0	0.151057	0.17821	0	0	0	0	0	0.0176243	0.522401	0
461	k__Bacteria; p__Bacteroidetes; c__Bacteroidia; o__Bacteroidales; f__Bacteroidaceae; g__Bacteroides; s__	0	0	0	0	0	0.0612906	0	0	0	0	0	0	0	0	0	0	0	0	0	0	0	0	0	0	0	0	0	0	0	0	0	0	0	0	0	0	0	0	0	0	0	0	0	0	0	0	0	0
462	k__Bacteria; p__Bacteroidetes; c__Bacteroidia; o__Bacteroidales; f__Bacteroidaceae; g__Bacteroides; s__plebeius	0	0	0	0	0	0	0	0	0	0	0	0	0	0	0	0	0	0	0	0	0	0	0	0	0	0	0	0	0	0	0	1.42278	0	0	0	0	0.510204	0	0.0177715	0.704739	0	0	0	0	0	0	0	0
463	k__Bacteria; p__Firmicutes; c__Clostridia; o__Clostridiales; f__; g__; s__	0	0	0	0	0	0	0	0	0	0	0	0	0	0	0	0	0	0	0	0	0	0	0	0	0	0	0	0	0	0	0	0	0	0	0	0	0	0	0	0	0	0	0	0	0	0	0	0
464	k__Bacteria; p__Firmicutes; c__Clostridia; o__Clostridiales; f__Lachnospiraceae	0	0	0	0	0	0	0	0	0	0	0	0	0	0	0	0	0	0	0	0.0488281	0	0	0	0	0	0	0	0.0421852	0	0	0	0	0	0	0.077912	0	0	0	0	0	0	0	0.00790639	0	0	0	0	0
465	k__Bacteria; p__Firmicutes; c__Clostridia; o__Clostridiales; f__; g__; s__	0	0.00732977	0.160105	0	0	0	0	0	0	0	0	0	0	0	0	0	0	0	0	0	0	0	0	0	0.00863558	0	0	0	0	0	0	0	0.026137	0	0	0	0	0	0	0	0	0	0	0	0	0	0	0
466	k__Bacteria; p__Firmicutes; c__Clostridia; o__Clostridiales; f__Lachnospiraceae; g__Blautia; s__obeum	0.129262	0.234553	0.951215	0.0326264	0.212332	0.0963138	0.558207	0.265066	0.148014	0.0363174	0.186852	0.206373	0.0637078	0.0700035	0.0334504	0.498016	0.0255232	0.0854701	0.00914578	0.0390625	0.25827	0.104724	0.061862	0.0606691	0.0690846	0.766156	0.100267	0.0316389	0	0.0466255	0.233158	0.0589753	0.0435616	0.196421	0.029217	0.338924	0.129713	0.0923284	1.10183	0.0486027	0.14477	0.383357	0.0869703	0.126674	0.200726	0.0528728	0.230211	0.0189789
467	k__Bacteria; p__Firmicutes; c__Clostridia; o__Clostridiales; f__Ruminococcaceae	0	0	0	0	0	0	0	0	0	0	0	0	0	0	0	0	0	0	0	0	0	0	0	0	0	0	0	0	0	0	0	0	0	0	0	0	0	0	0	0	0	0	0	0	0	0	0	0
468	k__Bacteria; p__Firmicutes; c__Clostridia; o__Clostridiales; f__Ruminococcaceae; g__; s__	0	0	0	0	0	0	0	0	0	0	0	0	0	0	0	0	0	0	0	0	0	0	0	0	0	0	0	0	0	0	0	0	0	0	0	0	0	0	0	0	0	0	0	0	0	0	0	0
469	k__Bacteria; p__Proteobacteria; c__Betaproteobacteria; o__Burkholderiales; f__Alcaligenaceae; g__Sutterella; s__	0	0	0	0	0	0	0	0	0	0	0	0	0	0	0	0	0	0	0	0	0	0	0	0	0	0	0	0	0	0	0	0	0	0	0	0	0	0	0	0	0	0	0	0	0	0	0	0
470	k__Bacteria; p__Bacteroidetes; c__Bacteroidia; o__Bacteroidales; f__Prevotellaceae; g__Prevotella; s__	0	0	0	0	0	0	0	0	0	0	0	0	0	0	0	0	0	0	0	0	0	0	0	0	0	0	0	0	0	0	0	0	0	0	0	0	0	0	0	0	0	0	0	0	0	0	0	0
471	k__Bacteria; p__Actinobacteria; c__Coriobacteriia; o__Coriobacteriales; f__Coriobacteriaceae; g__Collinsella; s__aerofaciens	0.0807885	0.0219893	0	0.00815661	0.00849329	0	0	0	0	0	0	0	0	0	0.0083626	0	0	0	0	0	0	0.232721	0	0	0	0	0	0	0	0.0116564	0.0166542	0.081091	0	0.381929	0.00973899	0	0	0.268592	0	0.0324018	0.00904814	0	0.00790639	0	0	0	0.0177085	0.0379579
472	k__Bacteria; p__Firmicutes; c__Clostridia; o__Clostridiales; f__Ruminococcaceae; g__Ruminococcus; s__	0	0	0	0.00815661	0	0	0.0450167	0	0	0	0	0.00825491	0	0	0	0	0	0	0	0	0	0.0232721	0	0	0	0	0	0	0.0450775	0	0	0.00737191	0	0	0	0	0	0	0	0	0	0	0	0	0	0	0	0
473	k__Bacteria; p__Firmicutes; c__Clostridia; o__Clostridiales; f__Lachnospiraceae	0	0.095287	0	0	0.00849329	0.0087558	0	0	0.049338	0.0181587	0.0679463	0.0247647	0	0.0437522	0	0	0	0	0.0274374	0.00976562	0	0	0	0.00866701	0.0345423	0	0.0417781	0.0210926	0	0	0	0	0.026137	0.0109123	0	0.0260711	0.0259426	0	0.0266572	0	0.0814332	0.187003	0	0	0.0191168	0	0.0177085	0
474	k__Bacteria; p__Firmicutes; c__Clostridia; o__Clostridiales; f__Ruminococcaceae; g__Oscillospira; s__	0	0	0.0753438	0.0244698	0	0.0087558	0.0900333	0.0857566	0.0904531	0.00907935	0	0.00825491	0	0.0350018	0.0167252	0	0	0.0949668	0	0.126953	0	0.0232721	0	0.00866701	0.0345423	0	0	0	0.0991706	0.0233127	0.0666167	0	0.0174246	0.0654736	0	0.0347614	0.0691802	0	0.0266572	0	0.0180963	0.0374007	0	0	0.0286752	0.070497	0.0177085	0
475	k__Bacteria; p__Firmicutes; c__Clostridia; o__Clostridiales	0.00807885	0.271201	0.0659258	0	0.110413	0.0612906	0.126047	0.0155921	0.172683	0.0181587	0.220826	0.396236	0	0.0350018	0.250878	0	0	0	0.0365831	0	0	0.0232721	0.0103103	0	0.0518135	0	0	0.274204	0.0991706	0.093251	0.0249813	0.140066	0	0.0436491	0.068173	0.0173807	0.0691802	0.0251805	0.00888573	0.0243013	0.00904814	0.261805	0.0237192	0.0723851	0.286752	0.0881213	0.0177085	0.0189789
476	k__Bacteria; p__Firmicutes; c__Clostridia; o__Clostridiales; f__Ruminococcaceae	0	0	0	0	0	0	0	0	0	0	0	0	0	0	0	0	0	0	0	0	0	0	0	0	0	0	0	0	0	0	0	0	0	0	0	0	0	0	0	0	0	0	0	0	0	0	0	0
477	k__Bacteria; p__Firmicutes; c__Clostridia; o__Clostridiales; f__Lachnospiraceae	0	0	0	0.00815661	0	0	0	0.00779606	0	0	0	0	0	0	0	0.00844096	0	0	0	0	0	0.0465441	0.0206207	0.017334	0	0	0	0	0	0.0349691	0	0.0221157	0.00871232	0	0.019478	0	0	0.0419674	0.0177715	0	0	0	0	0	0	0	0	0
478	k__Bacteria; p__Firmicutes; c__Clostridia; o__Clostridiales; f__Ruminococcaceae	0	0	0	0	0	1.27835	0	0	0	0	0	0	0	0	0	0	0	0	0	0	0	0	0	0	0	0	0	0	0	0	0	0	0	0	0	0	0	0	0	0	0	0	0	0	0	0	0	0
479	k__Bacteria; p__Proteobacteria; c__Alphaproteobacteria; o__RF32; f__; g__; s__	0	0	0	0	0	0	0	0	0.032892	0	0	0	0	0	0	0	0	0	0	0	0	0	0	0	0	0	0	0	0	0	0	0	0	0	0	0	0	0	0	0	0	0.056101	0	0	0	0	0	0
480	k__Bacteria; p__Firmicutes; c__Clostridia; o__Clostridiales; f__Ruminococcaceae; g__Oscillospira; s__	0.0484731	0.0366488	0.0659258	0	0.00849329	0.0087558	0.0180067	0	0.032892	0.00907935	0	0.0247647	0	0	0.0083626	0.0168819	0	0	0.0365831	0	0	0	0	0.0346681	0.0863558	0	0	0.0527315	0	0	0.0416354	0.0294877	0.00871232	0.0654736	0	0	0.0691802	0	0.0177715	0	0.126674	0	0	0	0	0	0.0885426	0
481	k__Bacteria; p__Proteobacteria; c__Gammaproteobacteria; o__Aeromonadales; f__Succinivibrionaceae; g__Succinivibrio; s__	0	0	0	0	0	0	0	0	0	0	0	0	0	0	0	0	0	0	0	0	0	0	0	0	0	0	0	0	0	0	0	0	0	0	0	0	0	0	0	0	0	0	0	0	0	0	0	0.00948947
482	k__Bacteria; p__Actinobacteria; c__Actinobacteria; o__Bifidobacteriales; f__Bifidobacteriaceae; g__Bifidobacterium; s__	0.0646308	0.0439786	0	0.122349	0.0254799	0	0	0.0623684	0	0.163428	0	0	0.010618	0.0175009	0	0.0168819	0.00850774	0.0569801	0	0	0	0	0	0.026001	0	0.0666223	0	0	0.0721241	0	0.108252	0.088463	0	0.141859	0	0.0260711	0.0259426	0	0.00888573	0.0243013	0.0361925	0.402057	0	0	0	0	0	0.00948947
483	k__Bacteria; p__Firmicutes; c__Clostridia; o__Clostridiales; f__Ruminococcaceae; g__; s__	0	0	0	0	0.0254799	0.043779	0	0	0	0	0	0	0	0	0	0	0	0	0	0	0	0	0	0	0	0	0	0	0	0	0	0	0	0	0	0	0	0	0	0	0	0	0	0	0	0	0	0
484	k__Bacteria; p__Firmicutes; c__Clostridia; o__Clostridiales; f__Lachnospiraceae; g__Dorea; s__	0	0	0	0	0.0169866	0	0	0	0	0	0	0	0	0	0	0	0	0	0	0	0	0	0	0	0	0	0	0	0.036062	0	0.00832709	0	0	0	0	0	0	0	0.00888573	0	0.00904814	0.196353	0.0158128	0	0.0095584	0	0	0
485	k__Bacteria; p__Firmicutes; c__Clostridia; o__Clostridiales; f__Ruminococcaceae; g__; s__	0	0	0	0	0	0.043779	0	0	0.0575611	0	0	0	0	0	0	0	0	0	0	0	0	0	0	0	0	0	0	0	0	0	0	0	0	0	0	0	0	0	0.0710858	0	0.00904814	0	0	0.0361925	0	0.00881213	0.0442713	0
486	k__Bacteria; p__Firmicutes; c__Clostridia; o__Clostridiales	0	0	0	0	0	0	0	0	0	0	0	0	0	0	0	0	0	0.02849	0	0	0	0	0	0	0	0	0	0.949167	0	0	0	0	0	0	0	0	0	0	0	0	0	0	0	0	0	0	0	0
487	k__Bacteria; p__Firmicutes; c__Clostridia; o__Clostridiales; f__Veillonellaceae; g__Megasphaera; s__	0	0	0	0	0	0	0	0	0	0	0	0	0	0	0	0	0	0	0	0	0	0	0	0	0	0	0	0	0	0	0	0	0	0	0	0	0	0	0	0	0	0	0	0	0.994074	0	0	0
488	k__Bacteria; p__Firmicutes; c__Clostridia; o__Clostridiales; f__Ruminococcaceae	0	0.0219893	0.00941797	0	0	0.0175116	0	0	0	0.00907935	0	0.0247647	0	0	0	0	0	0	0	0	0	0	0	0	0.0431779	0	0	0	0	0.0233127	0	0.00737191	0	0.0109123	0	0.0173807	0	0	0.0622001	0	0	0	0	0	0	0	0.035417	0
489	k__Bacteria; p__Proteobacteria; c__Betaproteobacteria; o__Burkholderiales; f__Alcaligenaceae; g__Sutterella; s__	0	0	0	0	0	0	0	0	0	0	0	0	0	0	0	0	0	0	0	0	0	0	0	0	0	0	0	0	0	0	0	0	0	0	0	0	0	0	0	0	0	0	0	0	0	0	0	0
490	k__Bacteria; p__Proteobacteria; c__Gammaproteobacteria; o__Enterobacteriales; f__Enterobacteriaceae	0	0	0.0188359	0	0	0	0	0	0	0	0	0	0	0.00875044	0	0	0.0425387	0	0.0457289	0	0.0198669	0	0	0	0	0	0	0	0	0.0116564	0	0.00737191	0	0	0	0	0.0172951	0	0	0	0	0	0	0.0904814	0	0	0	0
491	k__Bacteria; p__Firmicutes; c__Clostridia; o__Clostridiales; f__Lachnospiraceae; g__Lachnospira; s__	0.0242365	0	0	0	0	0	0	0	0	0	0	0.00825491	0	0.105005	0.0083626	0	0.0680619	0.180437	0.100604	0.107422	0	0	0	0.130005	0	0.0222074	0.0334225	0.168741	0	0	0.00832709	0	0.0522739	0	0	0	0.00864753	0	0	0	0.162866	0	0.0395319	0	0	0	0	0
492	k__Bacteria; p__Firmicutes; c__Clostridia; o__Clostridiales; f__Lachnospiraceae; g__; s__	0	0.175914	0	0	0	0	0	0	0	0	0	0	0	0	0	0	0.850774	0	1.53649	0	0	0	0	0	0	0	0	0.949167	0	0	0	0	0	0	0	0	0	0	0	0	0.941006	0.0187003	0	0	0	0	0	0
493	k__Bacteria; p__Bacteroidetes; c__Bacteroidia; o__Bacteroidales; f__Porphyromonadaceae; g__Parabacteroides; s__distasonis	0	0	0.00941797	0.0163132	0.00849329	0.0087558	0.0900333	0	0.041115	0	0	0.0412746	0	0	0.108714	0	0.00850774	0.208927	0	0.0390625	0	0.0232721	0	0	0.0518135	0.2998	0.00835561	0.0105463	0	0.268097	0.0499625	0.00737191	0.775396	0.152772	0.165563	0	0.0432376	0.0251805	0	0.00810045	0.00904814	0.0187003	0.292536	0	0.047792	0.176243	0	0
494	k__Bacteria; p__Firmicutes; c__Clostridia; o__Clostridiales; f__Lachnospiraceae	0.0242365	0	0	0	0	0	0	0	0	0	0	0	0	0	0	0	0	0	0	0	0.0298003	0	0	0	0	0	0	0	0	0	0.0499625	0	0	0	0	0	0	0	0	0	0	0	0	0	0	0	0	0
495	k__Bacteria; p__Firmicutes; c__Clostridia; o__Clostridiales; f__Ruminococcaceae	0	0	0	0	0.161373	0.989405	0	0	0	0	0	0	0	0	0	0	0	0	0	0	0	0	0	0	0	0	0	0	0	0	0	0	0	0	0	0	0	0	0	0	0	0	0	0	0	0	0	0
496	k__Bacteria; p__Bacteroidetes; c__Bacteroidia; o__Bacteroidales	0	0	0	0	0	0	0	0	0.60028	0	0	0	0	0	0	0	0	0	0	0	0	0	0	0	0	0	0	0	0	0	0	0	0	0	0	0	0	0	0	0	0	0	0	0	0	0	0	0
497	k__Bacteria; p__Firmicutes; c__Clostridia; o__Clostridiales; f__[Mogibacteriaceae]; g__; s__	0	0.0513084	0	0	0	0.0087558	0	0	0	0	0	0.115569	0	0	0	0	0	0	0	0	0	0	0	0	0	0	0	0	0	0	0	0	0.0174246	0.152772	0	0	0	0	0	0.0567031	0	0	0.0158128	0	0	0	0.0619798	0
498	k__Bacteria; p__Firmicutes; c__Clostridia; o__Clostridiales; f__Lachnospiraceae; g__Blautia; s__producta	0	0	0	0	0	0	0	0	0	0	0	0	0	0	0	0	0	0.02849	0	0	0	0	0	0	0	0	0	0	0	0.0116564	0	0	0	0	0	0	0	0	0	0	0	0	0	0	0	0	0	0
499	k__Bacteria; p__Firmicutes; c__Clostridia; o__Clostridiales; f__Ruminococcaceae	0	0	0	0	0	0.499081	0	0	0	0	0	0	0	0	0	0	0	0	0.00914578	0	0	0	0	0	0	0	0	0	0	0	0	0	0	0	0	0	0	0	1.03963	0	0	0	0	0	0	0	0	0
500	k__Bacteria; p__Firmicutes; c__Clostridia; o__Clostridiales	0	0	0	0	0.0509597	0.0087558	0.02701	0	0	0	0	0	0	0	0	0	0	0	0	0	0	0	0	0	0.00863558	0	0	0	0	0	0	0	0	0	0	0	0	0	0.0355429	0	0	0	0	0	0	0	0	0
501	k__Bacteria; p__Bacteroidetes; c__Bacteroidia; o__Bacteroidales; f__Prevotellaceae; g__Prevotella; s__	0	0	0	0	0	0	0	0	0	0	0	0	0	0	0	0	0	0	0.00914578	0	0	0	0	0	0	0	1.14472	0	0	0	0	0	0	2.20428	0	0	0	0	0	0	0	0	0	0	0	0	0	0
502	k__Bacteria; p__Bacteroidetes; c__Bacteroidia; o__Bacteroidales; f__Prevotellaceae; g__Prevotella; s__	0	0	0	0	0	0	0	0	0	0	0	0	0	0	0	0	0	0	0	0	0	0	0	0.199341	0	0	0	0	0	0	0	0	0	0	0	0	0	0	0	0	0	0	0	0	0	0	0	0
503	k__Bacteria; p__Firmicutes; c__Clostridia; o__Clostridiales	0	0	0	0.040783	0	0	0	0	0	0	0	0	0	0	0	0	0	0	0	0	0	0	0	0	0	0	0	0	0	0	0	0	0.0435616	0	0	0	0.0691802	0	0	0	0	0	0	0	0	0	0	0.104384
504	k__Bacteria; p__Firmicutes; c__Clostridia; o__Clostridiales; f__Ruminococcaceae	0	0	0	0	0	0	0	0	0	0	0	0	0	0	0	0	0	0	0	0	0	0	0	0	0	1.97646	0	0	0	0	0	0	0	0	0	0	0	0	0	0	0	0	0	0	0	0	0	0
505	k__Bacteria; p__Firmicutes; c__Clostridia; o__Clostridiales; f__Ruminococcaceae; g__Oscillospira; s__	0	0	0.00941797	0	0.00849329	0.0175116	0	0.00779606	0.0657841	0.0181587	0	0	0	0	0.0167252	0.00844096	0	0	0	0	0	0	0	0.0520021	0.0172712	0.0111037	0	0	0.108186	0	0.0166542	0.0221157	0.0435616	0	0.00973899	0.00869036	0	0.00839349	0.00888573	0.0162009	0.00904814	0	0.0158128	0.0180963	0.0191168	0	0	0
506	k__Bacteria; p__Actinobacteria; c__Actinobacteria; o__Bifidobacteriales; f__Bifidobacteriaceae; g__Bifidobacterium; s__	0	0	0	0	0	0	0	0	0	0	0	0	0	0	0	0	0	0	0	0	0	0	0	0	0	0	0	0	0	0	0	0	0	0	0	0	0	0	0	0	0	0	0	0	0	0	0	0
507	k__Bacteria; p__Firmicutes; c__Clostridia; o__Clostridiales; f__Lachnospiraceae; g__Dorea; s__	0	0	0	0	0	0.0262674	0	0	0	0.00907935	0	0	0	0	0	0.0168819	0	0	0	0	0	0	0	0	0	0	0	0	0	0	0.108252	0	0	0	0	0	0	0	0	0	0	0	0	0	0	0	0	0
508	k__Bacteria; p__Firmicutes; c__Bacilli; o__Lactobacillales; f__Lactobacillaceae; g__Lactobacillus; s__	0	0	0	0	0	0	0	0	0	0	0	0	0	0	0	0	0	0	0	0	0	0	0	0	0	0	0	0	0	0	0	0	0	0	0	0	0	0	0	0	0	0	0.173941	0	0	0	0	0
509	k__Bacteria; p__Bacteroidetes; c__Bacteroidia; o__Bacteroidales; f__Bacteroidaceae; g__Bacteroides; s__	0	0	0	0	0	0	0	0	0	0	0	0	0	0	0	0	0	0	0	0	0	0	0	0	0	0	0	0	0	0	0	0	0	0	0	0	0	0	0	0	0	0	0	0	0	0	0	0
510	k__Bacteria; p__Bacteroidetes; c__Bacteroidia; o__Bacteroidales; f__Bacteroidaceae; g__Bacteroides; s__	0	0	0	0	0	0	0	0	0	0	0	0	0	0	0	0	0	0	0	0	0	0	0	0	0	0	0	0	0	0	0	0	0	0	0	0	0	0	0	0	0	0	0	0	0	0	0	0
511	k__Bacteria; p__Firmicutes; c__Clostridia; o__Clostridiales; f__Ruminococcaceae; g__Ruminococcus; s__	0	0	0	0	0	0	0	0	0	0	0	0	0	0	0	0	0	0	0	0	0.0198669	0.0465441	0	0	0.0604491	0	0	0	0.0811396	0	0	0	0	0	0	0	0	0	0.00888573	0	0	0.0187003	0.00790639	0	0	0	0	0
512	k__Bacteria; p__Firmicutes; c__Clostridia; o__Clostridiales; f__Lachnospiraceae; g__Blautia; s__	0.0242365	0.0439786	0.0847617	0.0734095	0.254799	0.0788022	0.0900333	0.109145	0.032892	0.0453968	0.178359	0.140333	0	0.0437522	0.0167252	0.26167	0.0255232	0.294397	0.0914578	0.0585938	0.0397338	0.0814522	0	0.104004	0.0690846	1.01044	0.00835561	0.147648	0.0811396	0.0116564	0.0749438	0.00737191	0.0871232	0.0109123	0.185041	0.00869036	0.0345901	0.016787	0.0355429	0.0810045	0.063337	0.243104	0.0711575	0.0542888	0.047792	0.0969334	0.0177085	0.0189789
513	k__Bacteria; p__Firmicutes; c__Clostridia; o__Clostridiales; f__Lachnospiraceae; g__; s__	0	0	0.103598	0	0.0254799	0	0.05402	0	0	0.00907935	0	0	0	0.0262513	0	0	0	0	0	0.00976562	0	0	0	0	0	0.0666223	0	0	0	0	0	0	0	0.0218245	0	0	0	0	0	0	0	0	0	0	0	0.105746	0	0.00948947
514	k__Bacteria; p__Firmicutes; c__Clostridia; o__Clostridiales; f__Veillonellaceae; g__Megasphaera; s__	0	0	0	0	0.220826	0	0.126047	0	0	0	0	0	0	0	0	0	0	0	0	0	0	0	0	0	0	0	0	0	0	0	0	0	0	0	0.146085	0	0	0	0	0	0	0	0	0	0	0	0	0
515	k__Bacteria; p__Fusobacteria; c__Fusobacteriia; o__Fusobacteriales; f__Fusobacteriaceae; g__Fusobacterium; s__	0	0	0	0	0	0	0	0	0	0	0	0	0	0	0	0	0	0	0	0	0	0	0	0	0	0	0	0	0	0	0	0	0	0	0	0	0	0	0	0	0	0	0	0	0	0	0	0
516	k__Bacteria; p__Firmicutes; c__Clostridia; o__Clostridiales; f__Lachnospiraceae; g__Blautia	0	0	0	0	0	0	0	0.101349	0.00822301	0.626475	0.0169866	0.00825491	0.010618	0	0	0	0	0.180437	0.0274374	0.00976562	0	0	0.0103103	0.017334	0.250432	0	0.00835561	0.0738241	0	0	0.00832709	0	0	0	0	0	0.129713	0	0.0266572	0.00810045	0	0	0	0	0	0.0264364	0	0.0474473
517	k__Bacteria; p__Firmicutes; c__Clostridia; o__Clostridiales; f__; g__; s__	0	0	0	0	0	0	0	0	0	0	0	0	0	0	0	0	0	0	0	0	0	0	0	0	0	0	0	0	0	0	0	0	0	0.0218245	0.301909	0	0	0	0	0	0	0	0	0	0	0	0	0
518	k__Bacteria; p__Firmicutes; c__Clostridia; o__Clostridiales; f__Christensenellaceae; g__; s__	0	0	0	0	0.535077	0	0	0	0	0	0	0	0	0	0	0	0	0	0	0	0	0	0	0	0	0	0	0	0	0	0	0	0	0	0	0	0	0	1.87489	0	0	0	0	0	0	0	0	0
519	k__Bacteria; p__Firmicutes; c__Clostridia; o__Clostridiales; f__Lachnospiraceae	0.0323154	0.00732977	0.0659258	0.0326264	0	0.043779	0.0900333	0.210493	0	0.0726348	0.0424665	0.0247647	0.361011	0.175009	0.0167252	0.0506457	0	0	0.0182916	0	0	0.0581801	0.0824827	0.138672	0.0259067	0	0.0250668	0	0	0.244784	0.0832709	0.132694	0.0522739	0.0654736	0	0.0347614	0.0345901	0.0587544	0.00888573	0	0.00904814	0.00935016	0.0158128	0.0995295	0.105142	0.0264364	0	0.0284684
520	k__Bacteria; p__Firmicutes; c__Clostridia; o__Clostridiales; f__Lachnospiraceae; g__; s__	0	0	0	0	0	0	0	0	0.016446	0	0	0	0	0	0	0.0253229	0.467926	0	0	0	0	0	0	0.182007	0	0	0	0.0316389	0	0	0	0	0	0	0	0	0	0.0587544	0	0	0	0	0	0	0	0	0	0
521	k__Bacteria; p__Proteobacteria; c__Deltaproteobacteria; o__Desulfovibrionales; f__Desulfovibrionaceae; g__Desulfovibrio; s__	0	0	0	0	0	0	0	0	0	0.00907935	0	0	0	0	0	0	0	0	0.00914578	0	0	0	0	0	0	0	0	0	0	0	0	0	0	0	0	0	0	0	0	0	0	0	0	0	0	0	0	0
522	k__Bacteria; p__Firmicutes; c__Clostridia; o__Clostridiales; f__Lachnospiraceae	0	0	0	0	0	0	0	0	0	0	0	0	0	0	0.0083626	0	0	0	0	0.0683594	0	0	0.0103103	0	0	0	0	0	0.0721241	0.0233127	0	0.00737191	0	0	0	0	0	0.0335739	0	0.00810045	0	0	0	0	0	0	0	0
523	k__Bacteria; p__Firmicutes; c__Bacilli; o__Lactobacillales; f__Streptococcaceae; g__Streptococcus; s__	0	0.00732977	0	0	0	0	0	0	0	0	0	0	0	0	0.083626	0.00844096	0.26374	0	0	0	0.0397338	0	0	0	0	0	0	0	0	0	0	0	0	0	0	0.0782133	0	0	0	0	0	0	0	0	0	0	0	0
524	k__Bacteria; p__Firmicutes; c__Clostridia; o__Clostridiales; f__Ruminococcaceae	0	0.124606	0	0	0	0.0175116	0	0	0	0.0181587	0.0339732	0	0	0	0.0083626	0	0	0	0	0	0	0	0	0	0	0	0	0	0	0	0	0	0	0.0436491	0	0	0	0	0.00888573	0	0	0	0.110689	0	0	0	0.185939	0
525	k__Bacteria; p__Bacteroidetes; c__Bacteroidia; o__Bacteroidales; f__; g__; s__	0	0	0	0	0	0	0	0	0	0	0	0	0	0	0	0	0	0	0	0	0	0	0	0	0	0	0	0	0	0	0	0	0	0	0.058434	0	0	0	0	0	0	0	0	0	0	0	0	0
526	k__Bacteria; p__Firmicutes; c__Clostridia; o__Clostridiales; f__Lachnospiraceae	0.0161577	0	0.0188359	0.0163132	0.0169866	0.0087558	0.00900333	0.0623684	0	0	0.0169866	0.0165098	0	0	0	0.0506457	0.127616	0.0949668	0.0182916	0.078125	0.109268	0.104724	0	0.0433351	0	0.366422	0.00835561	0.0210926	0.18031	0.349691	0.0666167	0.0147438	0.026137	0	0.019478	0.00869036	0	0.0419674	0	0	0.00904814	0.0654511	0.00790639	0.0271444	0.0382336	0	0.0265628	0.00948947
527	k__Bacteria; p__Firmicutes; c__Clostridia; o__Clostridiales; f__Lachnospiraceae; g__Dorea; s__	0.00807885	0	0	0	0	0	0	0.0311842	0.016446	0.0272381	0.0339732	0	0	0	0.0167252	0	0	0	0	0	0	0	0	0.104004	0.0172712	0	0.00835561	0.105463	0	0.0349691	0	0.00737191	0	0.0218245	0.019478	0	0.00864753	0.0671479	0.0177715	0	0.0452407	0.00935016	0.0158128	0.0271444	0.0286752	0	0	0
528	k__Bacteria; p__Firmicutes; c__Clostridia; o__Clostridiales; f__Lachnospiraceae; g__Anaerostipes; s__	0	0.0293191	0	0	0	0	0	0	0	0	0	0	0	0	0	0	0	0	0.0365831	0	0	0	0	0	0	0	0	0.0210926	0.0631085	0	0	0	0.0609862	0	0	0	0	0	0	0	0	0.0187003	0	0	0	0	0.0531256	0
529	k__Bacteria; p__Firmicutes; c__Clostridia; o__Clostridiales; f__Lachnospiraceae; g__Lachnospira; s__	0	0.373818	0	0	0	0	0	0	0.131568	0	0	0.00825491	0	0	0.158889	0	0	0	0.0274374	0.488281	0	0	0.0927931	0	0	0	0.108623	0	0.450775	0	0.249813	0.648728	0	0	0	0	0	0	0	0	0	0	0	0	0	0	0	0
530	k__Bacteria; p__Firmicutes; c__Clostridia; o__Clostridiales; f__Eubacteriaceae; g__Pseudoramibacter_Eubacterium; s__	0	0	0	0	0	0	0.02701	0	0	0	0	0	0	0	0	0	0	0	0	0	0	0	0	0	0	0	0	0	0	0	0	0.00737191	0	0	0	0	0	0	0.0355429	0.0243013	0	0	0	0	0	0	0	0
531	k__Bacteria; p__Actinobacteria; c__Actinobacteria; o__Bifidobacteriales; f__Bifidobacteriaceae; g__Bifidobacterium	0.00807885	0	0	0.00815661	0.0169866	0	0.13505	0	0	0	0	0.00825491	0	0	0	0	0.0170155	0	0.246936	0	0	0	0	0	0	0	0.0250668	0	0	0	0	0	0	0	0	0.0260711	0	0.00839349	0	0.00810045	0.0271444	0	0.0158128	0	0	0	0	0
532	k__Bacteria; p__Bacteroidetes; c__Bacteroidia; o__Bacteroidales; f__Prevotellaceae; g__Prevotella; s__	0	0	0	0	0	0	0.24309	0	0	0	0	0	0	0	0	0	0	0	0	0	0	0	0	0.251343	0	0	0	0	0	0	0	0	0	0	0	0.095594	0	0	0	0	0	0	0	0	0	0	0	0
533	k__Bacteria; p__Bacteroidetes; c__Bacteroidia; o__Bacteroidales; f__[Odoribacteraceae]; g__Butyricimonas; s__	0	0	0	0	0	0	0	0	0	0	0	0	0	0	0	0.109732	0	0	0	0	0	0	0	0.00866701	0	0	0	0	0	0	0	0	0	0	0	0	0.0259426	0	0	0	0.00904814	0.0187003	0	0	0	0	0	0
534	k__Bacteria; p__Firmicutes; c__Clostridia; o__Clostridiales; f__Lachnospiraceae; g__Blautia; s__	0.0646308	0.0366488	0.0188359	0.187602	0	0.0175116	0.126047	0.0779606	0.139791	0.317777	0.0424665	0.272412	0.0424719	0.0875044	0	0.43893	0.034031	0.0569801	0.118895	0.439453	0.00993345	0.104724	0.164965	0.199341	0.0518135	0.433045	0.167112	0.0632778	0.0991706	0.0582819	0.0333084	0.162182	0.121972	0.0982104	0.19478	0.0347614	0.155655	0.117509	0.0266572	0.18631	0.135722	0.0654511	0.0632511	0.135722	0.124259	0.0176243	0	0.246726
535	k__Bacteria; p__Firmicutes; c__Clostridia; o__Clostridiales; f__; g__; s__	0	0	0	0	0.059453	0	0.00900333	0	0	0	0	0	0	0	0	0	0	0	0	0	0	0	0	0	0	0.133245	0	0	0.108186	0	0	0.00737191	0	0	0.00973899	0	0	0.00839349	0.0177715	0.0162009	0	0	0	0	0	0	0.00885426	0
536	k__Bacteria; p__Firmicutes; c__Bacilli; o__Lactobacillales; f__Streptococcaceae; g__Streptococcus	0	0	0	0	0	0	0	0	0.00822301	0	0	0	0	0	0	0	0	0	0	0.0292969	0	0	0	0	0	0.133245	0	0	0.00901551	0.0116564	0	0	0	0	0	0	0	0	0	0	0.00904814	0	0.00790639	0	0	0.00881213	0.0265628	0
537	k__Bacteria; p__Bacteroidetes; c__Bacteroidia; o__Bacteroidales; f__Bacteroidaceae; g__Bacteroides	0	0	0	0	0	0	0	0	0	0	0	0	0	0	0	0	0	0	0	0	0	0	0	0	0	0	0	0	0	0	0	0.405455	0	0	0	0	0	0	0	0	0	0	0	0	0	0	0	0
538	k__Bacteria; p__Firmicutes; c__Erysipelotrichi; o__Erysipelotrichales; f__Erysipelotrichaceae; g__; s__	0	0	0.0659258	0	0	0	0	0	0	0	0	0	0	0	0	0	0	0	0	0.0390625	0	0	0	0.17334	0	0	0	0	0	0	0	0	0	0	0	0	0.172951	0.016787	0	0	0.660514	0	0	0	0	0	0.00885426	0
539	k__Bacteria; p__Firmicutes; c__Clostridia; o__Clostridiales; f__Lachnospiraceae	0	0	0	0	0	0	0	0.0389803	0	0	0	0	0	0.00875044	0	0	0	0	0	0	0	0	0	0	0	0	0	0	0	0	0.333084	0	0	0	0	0	0.0172951	0	0	0	0	0	0	0	0	0	0	0
540	k__Bacteria; p__Firmicutes; c__Clostridia; o__Clostridiales	0	0	0	0	0.399185	0.288941	0	0	0	0.0181587	0	0	0	0	0	0	0	0	0	0	0	0	0	0	0	0	0	0	0	0	0	0	0	0	0	0	0	0	0	0	0	0	0	0	0	0	0	0
541	k__Bacteria; p__Firmicutes; c__Clostridia; o__Clostridiales; f__Lachnospiraceae; g__; s__	0.0242365	0	0.0470898	0	0	0.0175116	0.00900333	0	0.00822301	0	0	0	0	0	0	0	0	0	0	0.00976562	0	0	0	0	0	0	0	0	0	0	0.0166542	0	0	0	0	0	0	0	0.0266572	0.00810045	0	0	0	0.0271444	0	0	0	0
542	k__Bacteria; p__Firmicutes; c__Clostridia; o__Clostridiales; f__Lachnospiraceae	0	0	0	0	0	0	0	0	0.0740071	0	0	0	0.010618	0.0262513	0	0	0	0.02849	0.00914578	0	0	0	0.206207	0	0	0	0.00835561	0	0	0	0	0	0.121972	0.0654736	0	0	0	0.016787	0.00888573	0	0	0	0	0	0.124259	0	0	0
543	k__Bacteria; p__Proteobacteria; c__Betaproteobacteria; o__Burkholderiales; f__Alcaligenaceae; g__Sutterella; s__	0	0	0	0	0	0	0	0	0	0	0	0	0	0	0	0	0	0	0	0	0	0	0	0	0	0	0	0.20038	0	0	0	0	0	0	0	0	0	0	0	0	0	0	0	0	0	0	0	0
544	k__Bacteria; p__Firmicutes; c__Clostridia; o__Clostridiales; f__[Mogibacteriaceae]	0	0	0	0	0	0	0.0720266	0	0	0	0	0	0	0	0	0	0	0	0	0	0	0	0	0	0	0	0	0.0210926	0	0	0	0	0	0	0.00973899	0.0521422	0	0	0.106629	0	0	0.0187003	0.0316256	0	0	0	0	0
545	k__Bacteria; p__Firmicutes; c__Bacilli; o__Lactobacillales; f__Enterococcaceae; g__Enterococcus; s__	0.0161577	0	0	0	0	0	0	0	0	0	0	0	0	0	0	0	0.0170155	0	0	0	0	0	0	0	0	0	0	0	0	0	0	0.00737191	0	0	0	0	0.0345901	0.0671479	0	0	0	0	0	0	0	0	0	0
546	k__Bacteria; p__Firmicutes; c__Erysipelotrichi; o__Erysipelotrichales; f__Erysipelotrichaceae; g__Holdemania; s__	0	0	0.00941797	0	0	0	0	0	0	0.00907935	0	0	0	0	0.0083626	0	0	0	0.00914578	0	0	0.0232721	0.0103103	0.00866701	0.00863558	0.0444148	0	0	0	0	0.0416354	0.00737191	0.026137	0	0	0	0.00864753	0.00839349	0	0.0648036	0	0	0.0158128	0	0.0191168	0.00881213	0.0442713	0
547	k__Bacteria; p__Firmicutes; c__Bacilli; o__Bacillales; f__Bacillaceae; g__Bacillus; s__	0.0242365	0	0	0	0	0.0262674	0.0360133	0	0	0	0.0254799	0	0	0	0	0	0	0	0	0	0.178802	0.0349081	0	0	0	0	0	0	0	0.139876	0	0.00737191	0	0.0218245	0.019478	0.0869036	0.0345901	0	0.0266572	0	0	0.0467508	0.0474383	0	0	0	0.106251	0
548	k__Bacteria; p__Firmicutes; c__Erysipelotrichi; o__Erysipelotrichales; f__Erysipelotrichaceae; g__[Eubacterium]; s__	0	0	0	0	0	0	0.0450167	0	0	0	0	0	0	0	0	0	0	0	0	0	0	0	0	0	0	0	0	0	0	0	0	0	0	0	0	0	0	0	0.0177715	0.00810045	0	0	0	0	0	0	0	0
549	k__Bacteria; p__Firmicutes; c__Clostridia; o__Clostridiales; f__Ruminococcaceae	0	0	0.00941797	0	0	0	0	0	0	0	0	0	0	0	0	0	0	0	0	0	0	0	0	0.017334	0	0	0	0	0	0.209815	0	0	0	0	0	0	0	0	0	0	0	0	0	0	0.047792	0	0	0
550	k__Bacteria; p__Firmicutes; c__Clostridia; o__Clostridiales; f__Ruminococcaceae; g__; s__	0	0.095287	0	0	0	0	0	0	0	0	0	0	0	0	0	0	0	0	0	0	0	0	0	0	0	0	0	0	0	0	0	0	0	0	0	0	0	0	0	0	0	0	0	0	0	0	0	0
551	k__Bacteria; p__Firmicutes; c__Clostridia; o__Clostridiales; f__Ruminococcaceae; g__; s__	0	0.0659679	0	0	0.322745	0.0350232	0	0	0	0	0	0	0	0	0	0	0	0	0	0	0	0	0	0	0	0	0	0	0	0	0	0	0	0	0	0	0	0	0.159943	0	0	0	0	0	0	0	0.380733	0
552	k__Bacteria; p__Firmicutes; c__Clostridia; o__Clostridiales; f__; g__; s__	0	0	0	0	0	0	0	0	0	0	0	0	0	0	0	0	0	0	0	0	0	0	0	0	0	0	0	0	0	0	0	0	0.540164	0	0	0	0	0	0	0	0	0	0	0	0	0	0	0
553	k__Bacteria; p__Firmicutes; c__Clostridia; o__Clostridiales; f__Lachnospiraceae; g__Blautia; s__	0	0.00732977	0	0	0.00849329	0.0087558	0	0	0.032892	0.154349	0.0339732	0.0165098	0	0.0350018	0	0	0	0.00949668	0.0182916	0	0	0	0	0.0606691	0.00863558	0	0.00835561	0.0632778	0.414713	0	0.0166542	0.199042	0	0.0109123	0	0	0	0	0.0355429	0.0486027	0.0180963	0	0	0	0.0095584	0.00881213	0	0.0854052
554	k__Bacteria; p__Actinobacteria; c__Actinobacteria; o__Bifidobacteriales; f__Bifidobacteriaceae; g__Bifidobacterium; s__	0.0807885	0.0293191	0	0.0815661	0.0339732	0	0.00900333	0.0467763	0.016446	0.118032	0	0	0.10618	0.227511	0	0.00844096	0.0170155	0.389364	0	0.0878906	0	0	0	0.017334	0.207254	0.244282	0.242313	0	0.054093	0.0466255	0.0416354	0.081091	0	0.0545613	0	0.0521422	0.0864753	0	0.0266572	0.00810045	0.135722	1.00982	0	0	0	0	0	0.00948947
555	k__Bacteria; p__Firmicutes; c__Clostridia; o__Clostridiales; f__Ruminococcaceae	0	0	0	0	0	0	0.00900333	0	0.00822301	0	0	0	0	0	0	0.00844096	0	0	0	0	0	0	0	0	0	0	0	0	0	0	0.00832709	0	0	0	0	0	0	0	0	0	0	0.0280505	0	0	0	0	0	0
556	k__Bacteria; p__Firmicutes; c__Clostridia; o__Clostridiales; f__Ruminococcaceae; g__; s__	0	0	0	0	0.00849329	0	0	0	0	0	0	0	0	0	0	0	0	0	0	0	0	0	0	0	0	0	0	0	0	0	0	0	0	0	0	0	0	0	0	0	0	0.0187003	0	0	0	0	0.00885426	0
557	k__Bacteria; p__Firmicutes; c__Clostridia; o__Clostridiales; f__Lachnospiraceae; g__[Ruminococcus]; s__	0	0	0	0	0	0	0	0	0	0.0181587	0	0	0	0.00875044	0	0	0	0	0	0	0	0	0	0	0	0	0	0	0.0270465	0	0.00832709	0	0	0	0.00973899	0	0	0	0	0.0162009	0	0	0	0	0	0	0	0
558	k__Bacteria; p__Firmicutes; c__Clostridia; o__Clostridiales; f__Lachnospiraceae	0	0	0	0	0	0	0	0	0	0.00907935	0	0.00825491	0	0	0	0	0	0	0	0	0	0	0	0	0	0	0	0	0	0	0	0.00737191	0	0	0	0	0.147008	0	0	0	0.2443	0.196353	0	0.063337	0	0	0	0
559	k__Bacteria; p__Firmicutes; c__Clostridia; o__Clostridiales	0	0	0	0	0	0.0612906	0	0	0	0	0	0	0	0	0	0	0	0	0	0	0	0	0	0	0	0	0	0	0	0	0	0	0	0	0	0	0	0	0	0	0	0.00935016	0	0	0	0	0	0
560	k__Bacteria; p__Firmicutes; c__Clostridia; o__Clostridiales; f__Christensenellaceae; g__; s__	0	0	0	0	0	0	0	0	0	0	0	0	0	0	0	0	0	0	0	0	0	0	0	0	0	0	0	0	0	0	0	0	0	0	0	0	0	0	0	0	0	0	0	0	0	0	0	0
561	k__Bacteria; p__Firmicutes; c__Clostridia; o__Clostridiales; f__Veillonellaceae	0	0	0	0	0	0	0	0	0	0	0	0	0	0	0	0	0	0	0	0	0	0	0	0	0	0	0	0	0	0	0	0	0	0	0	0	0	0	0	0	0	0	0	0	0	0	0	0
562	k__Bacteria; p__Firmicutes; c__Clostridia; o__Clostridiales; f__Ruminococcaceae; g__; s__	0	0	0	0	0	0	0	0	0	0	0	0	0	0	0	0	0	0	0	0	0	0	0	0	0.00863558	0.0555185	0	0	0.0450775	0	0	0	0	0	0	0	0	0	0	0	0	0.0374007	0	0	0	0	0	0
563	k__Bacteria; p__Bacteroidetes; c__Bacteroidia; o__Bacteroidales; f__Prevotellaceae; g__Prevotella; s__	0	0.0146595	0.0188359	0.00815661	0	0	0	0	0	0	0	0	0	0	0	0	0	0	0	0	0	0	0	0	0	0	0	0	0	0	0	0	0	0	0	0	0	0	0	0	0	0	0	0	0	0	0	0
564	k__Bacteria; p__Firmicutes; c__Bacilli; o__Lactobacillales; f__Streptococcaceae; g__Streptococcus; s__anginosus	0	0.0146595	0.00941797	0	0	0	0	0	0	0	0	0	0	0	0	0	0	0	0	0	0	0	0	0	0	0.0333111	0	0	0	0	0	0	0	0	0	0.00869036	0	0	0	0	0	0	0.00790639	0	0	0	0.221356	0
565	k__Bacteria; p__Actinobacteria; c__Actinobacteria; o__Bifidobacteriales; f__Bifidobacteriaceae; g__Bifidobacterium; s__	0	0.0146595	0	0	0.0509597	0.297697	0	0	0	0	0	0	0	0	0	0	0	0	0	0	0	0	0	0	0	0.0222074	0	0	0	0	0.433009	0	0	0	0	0.0521422	4.19405	0	0.0355429	0	0.0452407	0	0	0	0	0.0969334	0.0442713	0
566	k__Bacteria; p__Firmicutes; c__Clostridia; o__Clostridiales; f__Lachnospiraceae	0.0807885	0.0219893	0	0.163132	0	0	0.198073	0.00779606	0.0657841	0.0453968	0.0339732	0.0165098	0.010618	0.0437522	0.041813	0.109732	0	0	0	0	0	0.0232721	0.0721724	0.0346681	0.0604491	0	0.0334225	0.0105463	0	0.664413	0.208177	0.140066	0.0784109	0	0.038956	0.0173807	0.0864753	0	0	0	0.0452407	0.0841515	0.0237192	0.0180963	0.0382336	0.00881213	0.0177085	0.0854052
567	k__Bacteria; p__Bacteroidetes; c__Bacteroidia; o__Bacteroidales; f__S24-7; g__; s__	0	0	0	0	0	0	0	0	0	0	0	0	0	0	0	0	0	0	0	0	0	0	0	0	0	0	0	0	0	0	0	0	0	0	0	0	0	0	0	0	0	0	0	0	0	0	0	0
568	k__Bacteria; p__Cyanobacteria; c__4C0d-2; o__YS2; f__; g__; s__	0	0	0	0	0	0	0	0	0	0	0	0	0	0	0	0	0	0	0	0	0	0	0	0	0	0	0	0	0	0	0	0	0	0	0	0	0	0	0	0	0	0	0	0	0	0	0	0
569	k__Bacteria; p__Actinobacteria; c__Coriobacteriia; o__Coriobacteriales; f__Coriobacteriaceae	0.0242365	0	0	0	0.0849329	0.236407	0	0	0.139791	0	0	0.0495295	0	0	0	0	0	0	0	0.0976562	0	0	0	0	0.0345423	0	0	0	0	0	0.0166542	0	0	0	0.048695	0	0	0	0	0	0	0	0	0	0	0.0176243	0.54011	0
570	k__Bacteria; p__Bacteroidetes; c__Bacteroidia; o__Bacteroidales; f__Rikenellaceae	0	0	0	0	0	0.0612906	0	0	0.00822301	0	0	0	0	0	0	0	0	0	0	0	0	0	0	0	0	0	0	0	0	0	0	0	0	0	0	0	0	0	0	0	0	0	0	0	0	0	0	0
571	k__Bacteria; p__Firmicutes; c__Clostridia; o__Clostridiales; f__Ruminococcaceae; g__Ruminococcus; s__	0	0.00732977	0	0	0	0	0.0630233	0	0	0.0181587	0	0	0	0	0	0	0	0	0	0.0195312	0.0298003	0.0232721	0	0.0520021	0	0	0	0.0105463	0.018031	0	0	0.0294877	0.0348493	0.0109123	0.019478	0	0	0.016787	0.0355429	0	0	0	0	0.00904814	0	0	0.0177085	0.0189789
572	k__Bacteria; p__Firmicutes; c__Clostridia; o__Clostridiales; f__Veillonellaceae; g__Dialister; s__	0	0	0	0	0	0	0	0	0	0	0	0	0	0	0	0	0	0	0	0	0	0	0	0	0	0	0	0	0	0	0	0	0	0	0	0	0	0	0	0	0	0	0	0	0	0	0	0
573	k__Bacteria; p__Bacteroidetes; c__Bacteroidia; o__Bacteroidales; f__Bacteroidaceae; g__Bacteroides; s__barnesiae	0	0	0	0	0	0.183872	0	0	0	0	0	0	0	0	0	0	0	0	0	0	0	0	0	0	0	0	0	0	0	0	0	0	0	0	0	0	0	0	0	0	0	0	0	0	0	0	0	0
574	k__Bacteria; p__Firmicutes; c__Erysipelotrichi; o__Erysipelotrichales; f__Erysipelotrichaceae; g__[Eubacterium]; s__dolichum	0	0	0	0	0	0	0	0	0	0	0	0	0	0	0	0	0.0510465	0	0	0	0	0	0	0	0	0.0444148	0	0	0	0	0	0.125323	0	0	0	0	0	0.00839349	0	0	0	0	0	0	0	0	0	0.0664263
575	k__Bacteria; p__Firmicutes; c__Clostridia; o__Clostridiales; f__; g__; s__	0	0	0	0	0	0.0788022	0.0180067	0	0	0	0.0254799	0.222883	0	0	0	0	0	0	0	0	0	0	0	0	0	0.0111037	0	0	0	0	0	0	0	0	0.029217	0	0	0	0.337658	0	0	0	0	0	0	0	0.12396	0
576	k__Bacteria; p__Firmicutes; c__Clostridia; o__Clostridiales; f__Lachnospiraceae	0.0969462	0.0366488	0	0	0	0.043779	0	0	0	0.0726348	0	0.264157	0	0.122506	0.0334504	0.118173	0	0.02849	0.118895	0	0	0	0	0.0520021	0.0172712	0	0	0.0105463	0	0	0.00832709	0	0	0	0	0.00869036	0.0864753	0	0.0355429	0	0.0542888	0	0.0237192	0	0	0.0528728	0.0531256	0
577	k__Bacteria; p__Firmicutes; c__Clostridia; o__Clostridiales; f__Ruminococcaceae; g__; s__	0	0	0	0.040783	0.00849329	0	0	0	0	0.0181587	0	0	0	0	0	0.00844096	0	0	0	0	0	0	0	0	0.0172712	0	0	0	0.018031	0	0	0.00737191	0	0	0	0	0	0.00839349	0	0.00810045	0	0	0	0	0	0.0176243	0	0
578	k__Bacteria; p__Bacteroidetes; c__Bacteroidia; o__Bacteroidales; f__[Barnesiellaceae]; g__; s__	0	0.0219893	0	0	0	0	0	0	0.049338	0	0	0	0	0	0	0	0	0	0	0	0	0	0	0	0	0	0	0	0	0	0	0	0	0	0	0	0	0	0	0	0	0	0	0	0	0	0	0
579	k__Bacteria; p__Bacteroidetes; c__Bacteroidia; o__Bacteroidales; f__Bacteroidaceae; g__Bacteroides; s__	0	0	0	0	0	0	0	0	0	0	0	0	0	0	0	0	0	0	0	0	0	0	0	0	0	0	0	0	0	0	0	0	0	0	0	0	0	0	0	0	0	0	0	0	0	0	0	0
580	k__Bacteria; p__Firmicutes; c__Clostridia; o__Clostridiales; f__Lachnospiraceae	0.0323154	0	0	0	0	0.0262674	0.0360133	0	0.00822301	0.0181587	0	0	0	0.0175009	0.0167252	0	0	0	0	0	0	0.011636	0.0206207	0	0.0604491	0.199867	0.0167112	0.0421852	0	0.0349691	0.00832709	0	0.026137	0	0.00973899	0.00869036	0.0259426	0	0	0.0162009	0	0.0187003	0.0474383	0	0.0095584	0	0.00885426	0.0379579
581	k__Bacteria; p__Firmicutes; c__Clostridia; o__Clostridiales; f__Veillonellaceae; g__Megasphaera; s__	0	0	0	0	0	0	0	0	0	0	0	0	0	0	0	0	0	0	0	0	0	0	0	0	0	0	0	0	0	0	0	0	0	0	0	0	0	0	0	0	0	0	0	0	0	0	0	0
582	k__Bacteria; p__Firmicutes; c__Clostridia; o__Clostridiales; f__Ruminococcaceae	0	0.183244	0	0	0.0254799	0.0087558	0.0720266	0	0	0	0	0	0	0	0	0	0	0	0	0	0	0	0	0	0	0	0	0.0527315	0.036062	0	0	0	0	0	0.00973899	0	0.00864753	0	0	0	0.00904814	0.00935016	0	0	0	0	0.0619798	0
583	k__Bacteria; p__Bacteroidetes; c__Bacteroidia; o__Bacteroidales	0	0	0	0	0	0	0	0	0	0	0	0	0	0	0	0	0	0	0	0	0	0	0	0	0	0	0	0	0	0	0	0	0	0	0	0	0	0	0	0	0	0	0	0	0	0	0	0
584	k__Bacteria; p__Bacteroidetes; c__Bacteroidia; o__Bacteroidales	0	0	0	0	0	0	0	0	0	0	0	0	0	0	0	0	0	0	0	0	0	0	0	0	0	0	0	0	0	0	0	0	0	0	0	0	0	0	0	0	0	0	0	0	0	0	0	0
585	k__Bacteria; p__Bacteroidetes; c__Bacteroidia; o__Bacteroidales; f__[Paraprevotellaceae]; g__Paraprevotella; s__	0	0	0	0	0.0424665	0	1.72864	0	0	0	0	0	0	0	0.476668	0	0	0	0	0.898437	0	0	0	0	0	0	0	0.126556	0	0	0	0	0	0	0	0	0	0.688266	0	0	0	0	0	0	1.64405	0	0	0
586	k__Bacteria; p__Firmicutes; c__Clostridia; o__Clostridiales; f__Lachnospiraceae; g__Lachnobacterium; s__	0	0.00732977	0	0	0.0339732	0	0	0	0.032892	0.0453968	0.00849329	0.0247647	0	0.0262513	0.0250878	0	0	0	0.0457289	0	0	0	0	0	0.0518135	0	0	0.126556	0.036062	0.0116564	0	0.0737191	0.130685	0.0109123	0	0.0521422	0.0691802	0	0	0	0.0542888	0	0.0316256	0	0.0286752	0.0616849	0	0
587	k__Bacteria; p__Firmicutes; c__Bacilli; o__Lactobacillales; f__Streptococcaceae; g__Streptococcus; s__	0.00807885	0.0219893	0	0.00815661	0.00849329	0	0	0	0	0	0	0	0	0	0	0	0	0	0	0	0	0	0	0.017334	0	0.0111037	0	0	0	0	0	0	0	0	0	0.00869036	0.00864753	0	0.0266572	0	0	0	0.00790639	0	0	0.00881213	0	0
588	k__Bacteria; p__Bacteroidetes; c__Bacteroidia; o__Bacteroidales; f__Prevotellaceae; g__Prevotella; s__copri	0.258523	0	0	0	0	0	2.02575	0	0	0	0	0	0	0	0.0083626	0	0	0	0	0	0	0	0	0.026001	0	0	0.309158	0	0	0	0	0	0	0	0.077912	0	0	0.00839349	0	0	0	0	0.0237192	0.0361925	0	0.149806	0	0
589	k__Bacteria; p__Firmicutes; c__Clostridia; o__Clostridiales; f__Veillonellaceae; g__Phascolarctobacterium; s__	0	0	0	0	0	0	0	0	0	0	0	0	0	0	0	0	0	0	0	0	0	0	0	0	0	0	0	0	0	0	0	0	0	0	0	0	0	0	0	0	0	0	0	0	0	0	0	0
590	k__Bacteria; p__Firmicutes; c__Clostridia; o__Clostridiales; f__Ruminococcaceae; g__Ruminococcus; s__flavefaciens	0	0	0	0	0	0	0	0	0	0	0	0	0	0	0	0	0	0	0	0	0	0	0	0	0	0	0	0	0	0	0	0	0	0	0	0	0	0	0	0	0	0	0	0	0	0	0	0
591	k__Bacteria; p__Firmicutes; c__Erysipelotrichi; o__Erysipelotrichales; f__Erysipelotrichaceae; g__Holdemania; s__	0	0.0293191	0	0	0	0	0.0180067	0	0.024669	0	0.0169866	0	0	0.20126	0.0083626	0	0.0510465	0	0	0	0	0	0	0	0	0	0	0	0	0.0116564	0	0	0.0174246	0	0	0	0	0	0	0	0	0	0	0	0	0	0	0
592	k__Bacteria; p__Firmicutes; c__Bacilli; o__Lactobacillales; f__Streptococcaceae; g__Lactococcus; s__	0	0	0	0	0	0	0	0	0	0	0	0	0	0	0	0	0	0	0	0.00976562	0	0	0	0	0	0	0.00835561	0	0	0	0	0	0	0.0109123	0	0	0	0	0	0	0	0	0	0	0	0	0	0
593	k__Bacteria; p__Firmicutes; c__Clostridia; o__Clostridiales; f__Lachnospiraceae; g__Blautia; s__producta	0	0	0	0	0	0	0	0	0	0	0	0	0	0	0	0	0	0	0	0	0	0	0	0	0	0.222074	0	0	0	0.0233127	0	0	0	0	0	0	0	0	0	0	0	0	0	0	0	0	0	0.0664263
594	k__Bacteria; p__Firmicutes; c__Clostridia; o__Clostridiales; f__Lachnospiraceae	0.0565519	0.0219893	0	0	0	0	0	0	0	0	0	0	0	0	0.0083626	0	0	0	0.00914578	0	0	0	0	0.017334	0	0	0	0	0	0	0	0.0589753	0	0	0	0	0	0.134296	0.0266572	0	0.0542888	0	0	0	0	0.0440606	0	0
595	k__Bacteria; p__Bacteroidetes	0	0	0	0	0	0	0	0	0	0	0	0	0	0	0	0	0	0	0	0	0	0	0	0	0	0	0	0	0	0	0	0	0	0	0	0	0	0	0	0	0	0	0	0	0	0	0.0177085	0
596	k__Bacteria; p__Bacteroidetes; c__Bacteroidia; o__Bacteroidales; f__Bacteroidaceae; g__Bacteroides; s__	0	0	0	0	0	0	0	0	0	0	0	0	0	0	0	0	0	0	0	0	0	0	0	0	0	0	0	0	0	0	0	0	0	0	0	0	0	0	0	0	0	0	0	0	0	0	0	0
597	k__Bacteria; p__Bacteroidetes; c__Bacteroidia; o__Bacteroidales; f__[Paraprevotellaceae]; g__[Prevotella]; s__	0	0	0	0	0	0	0	0	0	0	0	0	0	0	0	0	0	0	0	0	0	0	0	0	0	0	0	0	0	0	0	0	0	0	0	0	0	0	0	0	0	0	0	0	0	0	0	0
598	k__Bacteria; p__Firmicutes; c__Clostridia; o__Clostridiales; f__Ruminococcaceae	0	0.0146595	0	0	0.059453	0	0.0900333	0	0	0	0.0424665	0.0330196	0	0	0	0	0	0	0	0	0	0	0	0	0	0.0111037	0	0	0	0	0.0166542	0	0	0.0218245	0	0	0	0	0.231029	0	0	0	0.0158128	0.00904814	0	0.00881213	0	0
599	k__Bacteria; p__Proteobacteria; c__Gammaproteobacteria; o__Enterobacteriales; f__Enterobacteriaceae; g__Edwardsiella; s__	0	0	0	0	0	0	0	0	0	0	0	0	0	0	0	0	0	0	0	0	0	0	0	0	0	0	0	0	0	0	0	0	0	0	0	0	0	0	0	0	0	0	0	0	0	0	0	0
600	k__Bacteria; p__Bacteroidetes; c__Bacteroidia; o__Bacteroidales; f__Prevotellaceae; g__Prevotella; s__copri	0	0	0	0	0	0	0	0	0	0	0	0	0	0	0	0	0	0	0	0	0	0	0	0	0	0	0	0	0	0	0	0	0	0.894806	0.331126	0	0	0	0	0	0	0	0	0	0	0	0	0
601	k__Bacteria; p__Firmicutes; c__Clostridia; o__Clostridiales; f__Christensenellaceae; g__; s__	0	0	0	0	0	0	0	0	0	0	0	0.0247647	0	0	0	0	0	0	0	0	0	0	0	0	0	0	0	0	0	0	0	0	0	0	0	0	0	0	0	0	0	0	0	0	0	0	0	0
602	k__Bacteria; p__Firmicutes; c__Clostridia; o__Clostridiales; f__Veillonellaceae; g__Phascolarctobacterium; s__	0	0	0	0	0	0	0	0	0	0	0	0	0	0	0	0	0	0	0	0	0	0	0	0	0	0	0	0	0	0	0	0	0	0	0	0	0	0	0	0	0	0	0	0	0	0	0	0
603	k__Bacteria; p__Actinobacteria; c__Coriobacteriia; o__Coriobacteriales; f__Coriobacteriaceae; g__; s__	0	0	0	0.0163132	0	0.0350232	0	0	0	0	0.0339732	0	0	0	0	0	0	0	0	0	0	0	0	0.00866701	0	0	0	0	0	0	0	0.00737191	0	0.0218245	0	0	0	0	0	0	0.00904814	0	0	0	0	0	0	0
604	k__Bacteria; p__Actinobacteria; c__Coriobacteriia; o__Coriobacteriales; f__Coriobacteriaceae; g__; s__	0	0	0	0	0	0	0.0180067	0	0	0	0	0	0	0	0	0	0	0	0	0	0	0	0	0.00866701	0.0518135	0	0.0250668	0	0	0	0.0249813	0	0	0	0	0	0	0.00839349	0	0	0	0	0	0	0	0.00881213	0	0
605	k__Bacteria; p__Firmicutes; c__Clostridia; o__Clostridiales; f__Lachnospiraceae; g__Lachnospira; s__	0	0	0	0	0	0	0	0	0	0	0	0	0	0	0	0	0	0	0	0	0	0	0	0	0	0	0	0	0	0	0	0	0	0	0	0	0	0	0.0444286	0	0	0	0	0	0	0	0	0
606	k__Bacteria; p__Bacteroidetes; c__Bacteroidia; o__Bacteroidales; f__Bacteroidaceae; g__Bacteroides	0	0	0	0	0	0	0	0	0	0	0	0	0	0	0	0	0	0	0	0	0	0	0	0	0	0	0	0	0	0	0	1.57759	0	0	0	0	0	0	0	0	0.0542888	0	0	0	0	0	0	0
607	k__Bacteria; p__Bacteroidetes; c__Bacteroidia; o__Bacteroidales; f__Prevotellaceae; g__Prevotella; s__	0	0	0	0	0	0	0	0	0	0	0	0	0	0	0	0	0	0	0	0	0	0	0	0	0	0	0	0	0	0	0	0	0	0	0	0	0	0	0	0	0	0	0	0	0	0	0	0
608	k__Bacteria; p__Firmicutes; c__Erysipelotrichi; o__Erysipelotrichales; f__Erysipelotrichaceae; g__RFN20; s__	0	0	0	0	0	0	0	0	0	0	0	0	0	0	0	0	0	0	0	0	0	0	0	0	0	0	0	0	0	0	0	0	0	0	0	0	0	0	0	0	0	0	0	0	0	0	0	0
609	k__Bacteria; p__Firmicutes; c__Clostridia; o__Clostridiales; f__Lachnospiraceae; g__[Ruminococcus]	0	0	0.00941797	0	0	0	0.0180067	0	0	0	0	0	0	0	0	0	0	0	0	0	0	0	0.0206207	0	0	0.0111037	0	0	0	0	0	0	0	0	0	0	0	0	0	0	0	0	0	0	0	0	0	0
610	k__Bacteria; p__Firmicutes; c__Erysipelotrichi; o__Erysipelotrichales; f__Erysipelotrichaceae	0	0	0	0	0	0.122581	0	0	0	0	0	0	0	0	0	0	0	0	0	0	0	0	0.28869	0	0	0	0	0	0	0	0	0	0	0	0	0	0	0	0	0	0	0	0	0	0	0	0	0
611	k__Bacteria; p__Firmicutes; c__Clostridia; o__Clostridiales; f__Lachnospiraceae; g__Clostridium; s__citroniae	0.0242365	0	0.113016	0	0	0	0	0.00779606	0	0	0.00849329	0	0	0	0	0	0.00850774	0	0	0	0.0198669	0	0	0.026001	0.00863558	0.0222074	0	0	0	0.0116564	0	0.0442315	0.00871232	0	0.019478	0.0173807	0.0172951	0.0251805	0	0	0	0.0187003	0	0	0.0095584	0	0.00885426	0
612	k__Bacteria; p__Bacteroidetes; c__Bacteroidia; o__Bacteroidales; f__[Barnesiellaceae]; g__; s__	0	0	0	0	0	0.0262674	0.0360133	0	0	0	0	0	0	0	0	0.0675276	0	0	0	0	0	0.0814522	0	0	0.0259067	0	0	0	0.279481	0	0	0	0	0	0	0	0	0	0.00888573	0	0	0.130902	0	0	0	0.0440606	0.0265628	0
613	k__Bacteria; p__Firmicutes; c__Clostridia; o__Clostridiales; f__Ruminococcaceae	0	0	0	0	0	0	0	0	0	0	0	0	0	0	0	0	0	0	0	0	0	0	0	0	0	0	0	0	0	0	0	0	0	0	0	0	0	0	0	0	0	0	0	0	0	0	0	0
614	k__Bacteria; p__Bacteroidetes; c__Bacteroidia; o__Bacteroidales	0	0	0	0	0	0	0	0	0	0	0	0	0	0	0	0	0	0	0	0	0	0	0	0	0	0	0	0	0	0	0	0	0	0	0	0	0	0	0	0	0	0	0	0	0	0	0	0
615	k__Bacteria; p__Firmicutes; c__Clostridia; o__Clostridiales; f__Veillonellaceae	0	0	0	0	0	0	0	0	0	0	0	0	0	0	0	0	0	0	0	0	0	0	0	0	0	0	0	0	0	0	0	0	0	0	0	0	0	0	0	0	0	0	0	0	0	0	0	0
616	k__Bacteria; p__Firmicutes; c__Clostridia; o__Clostridiales; f__Lachnospiraceae	0	0	0	0	0	0	0	0	0	0	0.0169866	0	0	0	0	0	0	0	0	0	0	0	0	0	0.00863558	0	0	0	0	0	0	0	0	0	0	0	0	0	0	0	0.0361925	0	0	0.00904814	0	0	0	0
617	k__Bacteria; p__Firmicutes; c__Clostridia; o__Clostridiales; f__Veillonellaceae; g__Acidaminococcus; s__	0	0	0	0	0	0	0	0	0	0	0	0	0	0	0	0	0	0	0	0	0	0	0	0	0.0863558	0	0	0	0	0	0	0	0	0	0	0	0	0	0	0	0	0	0	0	0	0	0	0
618	k__Bacteria; p__Firmicutes; c__Clostridia; o__Clostridiales; f__Ruminococcaceae; g__; s__	0	0	0	0	0	0	0	0	0	0	0	0	0	0	0	0	0	0	0	0	0	0	0	0	0	0	0	0	0	0	0	0	0	0	0	0	0	0	0	0	0	0	0	0	0	0	0	0
619	k__Bacteria; p__Firmicutes; c__Clostridia; o__Clostridiales; f__Veillonellaceae; g__Phascolarctobacterium; s__	0	0	0	0	0	0	0	0	0	0	0	0	0	0	0	0	0	0	0	0	0.00993345	0	0	0	0	0	0	0	1.05481	0	0	0	0	0	0	0	0	0	0	0	0	0	0	0	0	0	0	0
620	k__Bacteria; p__Firmicutes; c__Clostridia; o__Clostridiales; f__Lachnospiraceae; g__Blautia; s__	0	0	0.0565078	0	0	0	0	0	0	0	0.00849329	0.00825491	0.010618	0.00875044	0	0	0	0	0	0	0	0	0	0	0	0	0	0.0105463	0.0721241	0	0	0	0	0	0	0	0	0.016787	0.0355429	0	0	0.00935016	0.0316256	0	0	0	0	0
621	k__Bacteria; p__Firmicutes; c__Clostridia; o__Clostridiales; f__; g__; s__	0	0	0	0.00815661	0.00849329	0	0.00900333	0	0	0	0	0.00825491	0	0	0	0	0	0	0	0	0	0	0.030931	0	0	0	0	0	0	0	0	0	0	0	0	0	0	0	0	0	0	0	0	0	0	0	0	0
622	k__Bacteria; p__Firmicutes; c__Clostridia; o__Clostridiales; f__; g__; s__	0	0	0	0	0	0.376499	0	0	0	0	0	0	0	0	0	0	0	0	0	0	0	0	0	0	0	0	0	0	0	0	0	0	0	0	0	0	0	0	0	0	0	0	0	0	0	0	0	0
623	k__Bacteria; p__Bacteroidetes; c__Bacteroidia; o__Bacteroidales; f__Bacteroidaceae; g__Bacteroides	0	0	0	0	0	0.823045	0	0	0.879862	0	0	0	0	0	0	0	0	0	0	0	0	0	0	0	0	0	0	0	0	0	0	0	0	0	0	0	0	0	0	0	0	0	0	0	0	0	0	0
624	k__Bacteria; p__Firmicutes; c__Clostridia; o__Clostridiales; f__; g__; s__	0	0	0	0	0	0.0087558	0	0	0	0	0	0	0	0	0	0	0	0	0	0	0	0	0	0	0.00863558	0	0	0	0	0	0	0	0	0.163684	0	0	0	0	0	0	0.00904814	0	0.221379	0	0	0	0	0
625	k__Bacteria; p__Tenericutes; c__RF3; o__ML615J-28; f__; g__; s__	0	0	0	0	0	0.0175116	0	0	0	0	0	0.47053	0	0	0	0	0	0	0	0	0	0	0	0	0	0	0	0	0	0	0	0	0	0	0	0	0	0	0	0	0	0	0	0	0	0	0	0
626	k__Bacteria; p__Firmicutes; c__Clostridia; o__Clostridiales; f__Lachnospiraceae; g__Blautia; s__producta	0	0	0	0	0	0	0	0	0	0	0	0	0	0	0	0	0	0	0	0	0.00993345	0	0	0	0	0	0	0	0	0	0	0	0	0	0	0.0173807	0	0	0	0	0	0	0	0.00904814	0	0	0	0
627	k__Bacteria; p__Bacteroidetes; c__Bacteroidia; o__Bacteroidales; f__Prevotellaceae; g__Prevotella; s__	0	0	0	0	0	0	0	0	0	0	0	0	0	0	0	0	0	0	0	0	0	0	0	0	0	0	0	0	0	0	0	0	0	0	0	0	0	0	0	0	0	0	0	0	0	0	0	0
628	k__Bacteria; p__Firmicutes; c__Clostridia; o__Clostridiales; f__Ruminococcaceae	0	0.0366488	0	0	0	0.0175116	0	0	0.041115	0.0544761	0.152879	0.0412746	0	0.148757	0	0	0	0	0.256082	0	0	0	0	0	0.00863558	0	0	0.210926	0	0	0	0	0	0	0	0	0.112418	0	0	0	0.0361925	0.355306	0.387413	0	0	0	0.699486	0
629	k__Bacteria; p__Firmicutes; c__Clostridia; o__Clostridiales; f__Veillonellaceae; g__Phascolarctobacterium; s__	0	0	0	0	0	0	0	0	0	0	0	0	0	0	0	0	0	0	0	0	0	0	0	0	0	0	0	0	0	0	0	0	0	0	0	0	0	0	0	0	0	0	0	0	0	0	0	0
630	k__Bacteria; p__Firmicutes; c__Clostridia; o__Clostridiales; f__Lachnospiraceae	0	0.0219893	0.0565078	0	0	0.0175116	0.02701	0	0	0	0.0509597	0.0165098	0	0	0	0	0	0	0	0.00976562	0	0.011636	0	0.026001	0.00863558	0	0.0250668	0.0316389	0	0	0	0	0.0696986	0.0327368	0	0	0.0345901	0	0	0	0.0361925	0.0280505	0	0	0	0.0440606	0	0.00948947
631	k__Bacteria; p__Firmicutes; c__Clostridia; o__Clostridiales; f__Lachnospiraceae; g__Anaerostipes; s__	0	0.0219893	0	0	0	0.0087558	0	0	0	0	0	0	0	0	0	0	0	0	0	0	0	0	0	0	0	0	0	0	0	0	0	0	0	0	0	0	0	0	0	0	0	0	0	0	0	0	0	0
632	k__Bacteria; p__Firmicutes; c__Clostridia; o__Clostridiales; f__Ruminococcaceae; g__; s__	0	0	0	0	0	0	0	0	0	0	0	0	0	0	0	0	0	0	0	0	0	0	0	0	0	0	0	0	0	0	0	0	0	0	0	0	0	0	0	0	0	0	0	0	0	0	0	0
633	k__Bacteria; p__Firmicutes; c__Clostridia; o__Clostridiales; f__[Mogibacteriaceae]; g__; s__	0	0	0	0	0	0	0.0360133	0	0	0	0	0	0	0	0	0	0	0.0664767	0	0	0	0	0	0	0	0	0	0	0	0	0	0	0	0	0	0.0173807	0	0	0	0	0	0	0	0	0	0	0	0
634	k__Bacteria; p__Bacteroidetes; c__Bacteroidia; o__Bacteroidales; f__Bacteroidaceae; g__Bacteroides; s__	0	0	0	0	0	0	0	0	0	0	0	0	0	0	0	0	0	0	0	0	0	0	0	0	0	0	0	0	0	0	0	0	0	0	0	0	0	0	0	0	0	0	0	0	0	0	0	0
635	k__Bacteria; p__Firmicutes; c__Clostridia; o__Clostridiales; f__Ruminococcaceae; g__; s__	0	0	0	0	0	0.367744	0	0	0	0	0.0169866	0	0	0	0	0	0	0	0.118895	0	0	0	0	0	0	0	0	0.48513	0	0	0	0	0	0	0	0	0	0	0	0	0	0	0	0	0	0.0176243	0	0
636	k__Bacteria; p__Firmicutes; c__Clostridia; o__Clostridiales; f__Lachnospiraceae; g__Roseburia; s__faecis	0	0	0.0470898	0	0.0424665	0.0087558	0	0	0	0.00907935	0.0509597	0.0825491	0	0	0	0	0	0	0	0	0	0	0	0	0.0777202	0	0	0	0	0	0	0	0	0	0	0	0	0	0.0444286	0	0.00904814	0.00935016	0	0	0	0	0.0177085	0
637	k__Bacteria; p__Firmicutes; c__Clostridia; o__Clostridiales; f__Clostridiaceae; g__SMB53; s__	0.00807885	0.0293191	0.00941797	0	0.0169866	0	0	0	0	0	0.00849329	0	0	0	0	0.0253229	0	0	0.137187	0	0	0	0	0	0	0	0	0.0421852	0.018031	0	0	0.0442315	0	0	0.00973899	0	0.0432376	0.0503609	0.0533144	0	0	0.00935016	0	0	0	0.00881213	0.0265628	0
638	k__Bacteria; p__Firmicutes; c__Clostridia; o__Clostridiales; f__Ruminococcaceae; g__Butyricicoccus; s__pullicaecorum	0	0	0	0	0	0	0	0	0	0	0	0	0	0	0	0	0	0	0	0	0	0	0	0	0	0	0	0	0	0	0	0	0	0	0	0	0	0	0	0	0	0	0	0	0	0	0	0.0189789
639	k__Bacteria; p__Actinobacteria; c__Coriobacteriia; o__Coriobacteriales; f__Coriobacteriaceae; g__Collinsella; s__stercoris	0	0	0	0	0	0	0	0.00779606	0	0	0	0	0	0	0	0	0	0	0	0	0	0	0.30931	0	0	0	0	0	0	0	0	0	0	0	0	0	0	0	0	0	0	0	0	0	0	0	0	0
640	k__Bacteria; p__Bacteroidetes; c__Bacteroidia; o__Bacteroidales; f__Prevotellaceae; g__Prevotella; s__copri	0	0	0	0	0	0	0	0	0	0	0	0	0	0	0	0	0	0	0	0	0	0	0	0	0	0	0	0	0	0	0	0	0	2.00786	0	0	0	0	0.00888573	0	0	0	0	0	0	0	0	0
641	k__Bacteria; p__Fusobacteria; c__Fusobacteriia; o__Fusobacteriales; f__Fusobacteriaceae; g__Fusobacterium; s__	0	0	0	0	0	0	0	0	0	0	0	0	0	0	0	0	0	0	0	0	0	0	0	0	0	0	0	0	0	0	0	0	0	0	0	0	0	0	0	0	0	0	0	0	0	0	0	0
642	k__Bacteria; p__Firmicutes; c__Clostridia; o__Clostridiales; f__Ruminococcaceae; g__; s__	0	0	0	0	0	0	0	0	0	0	0	0	0	0	0	0	0	0	0	0	0	0	0	0	0	0	0	0	0	0	0	0	0	0	0	0	0	0	0	0	0	0	0	0	0	0	0	0
643	k__Bacteria; p__Firmicutes; c__Clostridia; o__Clostridiales; f__Ruminococcaceae; g__Ruminococcus	0	0	0	0	0	0	0	0	0	0	0	0	0	0	0	0	0	0	0	0	0	0	0	0	0	0	0	0	0	0	0	0	0	0	0	0	0	0	0	0	0	0	0	0	0	0	0	0
644	k__Bacteria; p__Firmicutes; c__Clostridia; o__Clostridiales	0	0.0146595	0	0	0	0	0	0	0	0	0.0169866	0	0	0	0	0	0	0	0.0182916	0	0	0	0	0	0	0	0	0	0	0	0	0	0.00871232	0	0	0	0.00864753	0	0	0	0	0	0	0.0361925	0	0	0	0
645	k__Bacteria; p__Synergistetes; c__Synergistia; o__Synergistales; f__Synergistaceae; g__Cloacibacillus; s__	0	0	0	0	0	0	0	0	0	0	0	0	0	0	0	0	0	0	0.00914578	0	0	0	0	0	0	0	0	0	0	0	0	0	0	0	0	0	0	0	0	0	0	0	0	0	0	0	0.035417	0
646	k__Bacteria; p__Proteobacteria	0	0	0	0	0	0	0	0	0	0	0	0	0	0	0	0	0	0	0	0	0	0	0	0	0	0	0	0	0	0	0	0	0	0	0	0	0	0	0	0	0	0	0	0	0	0	0	0
647	k__Bacteria; p__Firmicutes; c__Clostridia; o__Clostridiales; f__Lachnospiraceae; g__Blautia; s__	0	0	0	0	0	0	0	0	0	0	0	0	0	0	0.150527	0	0	0	0	0	0	0	0	0	0	0	0	0	0	0	0	0	0	0	0	0	0	0.117509	0	0	0	0	0	0	0	0	0	0
648	k__Bacteria; p__Firmicutes; c__Clostridia; o__Clostridiales; f__Ruminococcaceae; g__Ruminococcus; s__	0	0	0	0	0	0	0	0	0	0	0.00849329	0	0	0	0	0.00844096	0	0	0	0	0	0	0	0.017334	0	0	0	0	0	0	0	0	0	0	0.048695	0	0	0.00839349	0	0	0	0	0	0	0	0	0	0
649	k__Bacteria; p__Firmicutes; c__Bacilli; o__Lactobacillales; f__Carnobacteriaceae; g__Granulicatella; s__	0	0	0	0	0	0.0175116	0	0	0	0	0	0	0	0	0	0	0.00850774	0.00949668	0	0.00976562	0	0	0.030931	0	0	0	0	0.0105463	0	0	0	0	0	0	0	0.0173807	0	0	0.0266572	0	0	0	0	0	0	0	0	0
650	k__Bacteria; p__Firmicutes; c__Clostridia; o__Clostridiales; f__Lachnospiraceae; g__; s__	0	0	0	0	0	0	0	0	0	0	0	0	0	0	0	0	0	0	0	0	0.109268	0.0814522	0.030931	0	0	0	0	0	0.036062	0	0	0	0	0	0	0	0	0	0.00888573	0	0	0	0	0	0	0	0	0
651	k__Bacteria; p__Firmicutes; c__Clostridia; o__Clostridiales; f__Ruminococcaceae; g__; s__	0	0	0	0	0.00849329	0.0963138	0	0	0	0	0	0.00825491	0	0	0.0083626	0	0	0	0	0	0	0	0	0	0	0	0	0	0	0	0	0	0	0	0	0	0	0	0	0	0	0	0	0	0	0	0	0
652	k__Bacteria; p__Firmicutes; c__Clostridia; o__Clostridiales; f__Ruminococcaceae; g__Oscillospira; s__	0	0	0	0	0	0	0	0	0.00822301	0	0	0	0	0	0	0.0590867	0.0425387	0	0	0	0	0	0	0	0.0172712	0.0888297	0	0	0	0	0	0	0	0	0	0	0	0	0	0	0	0.056101	0	0	0	0.0264364	0	0.0379579
653	k__Bacteria; p__Verrucomicrobia; c__Opitutae; o__[Cerasicoccales]; f__[Cerasicoccaceae]; g__; s__	0	0	0	0	0	0	0	0	0	0	0	0	0	0	0	0	0	0	0	0	0	0	0	0	0	0	0	0	0	0	0	0	0	0	0	0	0	0	0	0	0	0	0	0	0	0	0	0
654	k__Bacteria; p__Actinobacteria; c__Coriobacteriia; o__Coriobacteriales; f__Coriobacteriaceae; g__Slackia; s__	0	0	0	0	0	0.0350232	0	0	0.279582	0	0	0	0	0	0	0	0	0	0.0182916	0	0	0	0	0.026001	0.0259067	0	0.00835561	0	0	0	0.0582896	0.0516034	0	0	0.019478	0.199878	0	0.016787	0.168829	0	0	0	0	0	0	0	0.035417	0
655	k__Bacteria; p__Bacteroidetes; c__Bacteroidia; o__Bacteroidales; f__Prevotellaceae; g__Prevotella; s__	0	0	0.103598	0	0	0	0	0.00779606	0	0	0	0.00825491	0	0	0	0	0	0.0189934	0	0.00976562	0.0794676	0	0	0	0	0	0	0	0	0	0	0	0	0	0	0	0	0	0	0	0	0	0	0	0	0	0	0
656	k__Bacteria; p__Bacteroidetes; c__Bacteroidia; o__Bacteroidales	0	0	0	0	0	1.24332	0	0	0	0	0	0	0	0	0	0	0	0	0	0	0	0	0	0	0	0	0	0	0	0	0	0	0	0	0	0	0	0	0	0	0	0	0	0	0	0	0	0
657	k__Bacteria; p__Firmicutes; c__Clostridia; o__Clostridiales; f__Lachnospiraceae	0	0	0	0	0.976728	0	0	0	0	0	0.0169866	0	0	0	0	0.00844096	0	0.0189934	0	0	0	0	0.0103103	0	0.0172712	0	0	0.0210926	0	0	0	0	0	0.0109123	0	0	0	0	0	0	0	0	0	0	0	0	0	0
658	k__Bacteria; p__Bacteroidetes; c__Bacteroidia; o__Bacteroidales; f__Prevotellaceae	0	0	0	0	0	0	0	0	0	0	0	0	0	0	0	0	0	0	0	0	0	0	0	0	0	0	0	0	0	0	0	0	0	0	0	0	0	0	0	0	0	0	0	0	0	0	0	0
659	k__Bacteria; p__Firmicutes; c__Clostridia; o__Clostridiales; f__Christensenellaceae; g__; s__	0	0	0	0	0	0.10507	0	0	0	0	0	0	0	0	0	0	0	0	0	0	0	0	0	0	0	0	0	0	0	0	0	0	0	0	0	0	0	0	0	0	0	0	0	0	0	0	0.47813	0
660	k__Bacteria; p__Firmicutes; c__Clostridia; o__Clostridiales; f__Lachnospiraceae; g__Roseburia	0	0	0	0	0	0	0	0	0	0	0	0	0	0	0	0	0	0	0	0	0	0	0	0	0.00863558	0	0	0.337482	0	0	0	0	0	0	0	0	0	0	0.00888573	0	0	0	0	0	0	0	0	0
661	k__Bacteria; p__Bacteroidetes; c__Bacteroidia; o__Bacteroidales	0	0	0	0	0	0	0	0	0	0	0	0	0	0	0	0	0	0	0	0	0	0	0	0	0	0	0	0	0	0	0	0	0	0	0	0	0	0.00839349	0	0	0	0	0	0	0	0	0	0
662	k__Bacteria; p__Firmicutes; c__Clostridia; o__Clostridiales	0	0	0	0	0.0254799	0	0.02701	0	0	0	0	0	0	0	0	0	0	0	0	0	0	0	0	0	0	0	0	0	0	0	0	0	0	0	0	0.0173807	0	0	0.0710858	0	0	0	0.0158128	0	0	0	0	0
663	k__Bacteria; p__Firmicutes; c__Clostridia; o__Clostridiales; f__Veillonellaceae; g__Veillonella; s__dispar	0	0.0586381	0	0	0	0	0.00900333	0	0	0	0.0169866	0	0	0.0262513	0.0167252	0.00844096	0.655096	0.02849	0.164624	0.0585938	0.00993345	0	0.0206207	0.00866701	0.00863558	0.233178	0	0.0210926	0	0	0	0	0	0	0	0.0260711	0.00864753	0	0	0	0	0	0.00790639	0	0	0	0.00885426	0
664	k__Bacteria; p__Firmicutes; c__Erysipelotrichi; o__Erysipelotrichales; f__Erysipelotrichaceae; g__RFN20; s__	0	0	0	0	0	0	0	0	0	0	0	0	0	0	0	0	0	0	0	0	0	0	0	0	0	0	0	0	0	0	0	0	0	0	0	0	0	0	0	0	0	0	0	0	0	0	0	0
665	k__Bacteria; p__Firmicutes; c__Clostridia; o__Clostridiales; f__; g__; s__	0	0	0	0	0	0	0	0	0	0	0	0	0	0	0	0	0	0	0	0	0	0	0	0	0	0	0	0	0	0	0	0	0	0	0	0	0	0	0	0	0	0	0	0	0	0	0	0
666	k__Bacteria; p__Synergistetes; c__Synergistia; o__Synergistales; f__Dethiosulfovibrionaceae; g__Pyramidobacter; s__piscolens	0	0	0	0	0	0	0	0	0	0	0	0	0	0	0	0	0	0	0	0	0	0	0	0	0	0	0	0	0	0	0	0	0	0	0	0	0	0	0	0	0	0	0	0	0	0	0.150522	0
667	k__Bacteria; p__Firmicutes; c__Clostridia; o__Clostridiales; f__Ruminococcaceae; g__; s__	0	0	0	0	0	0	0	0	0	0	0	0	0	0	0	0	0	0	0	0	0	0	0	0	0	0.0111037	0	0	0	0	0	0	0	0	0.00973899	0	0	0	0	0	0	0	0	0	0	0	0.00885426	0
668	k__Bacteria; p__Firmicutes; c__Bacilli; o__Lactobacillales; f__Streptococcaceae; g__Streptococcus; s__	0	0.0146595	0	0	0.00849329	0	0	0	0	0	0	0	0.010618	0	0	0	0.0255232	0	0.00914578	0	0	0	0.0103103	0.00866701	0.00863558	0.0888297	0	0	0	0	0	0.00737191	0	0	0	0	0	0	0	0	0	0	0	0	0	0	0.0442713	0
669	k__Bacteria	0	0	0	0	0	0	0	0	0	0	0	0	0	0	0	0	0	0	0	0	0	0	0	0	0	0	0	0	0	0	0	0	0	0	0	0	0	0	0	0	0	0	0	0	0	0	0	0
670	k__Bacteria; p__Firmicutes; c__Clostridia; o__Clostridiales; f__Lachnospiraceae	0	0	0	0	0.0339732	0	0.00900333	0	0	0	0	0.0495295	0	0	0	0.0168819	0	0	0	0.00976562	0	0	0	0	0.0345423	0	0	0	0	0	0	0	0	0	0	0	0	0	0.0533144	0	0	0.00935016	0	0	0	0.0616849	0	0
671	k__Bacteria; p__Bacteroidetes; c__Bacteroidia; o__Bacteroidales; f__Prevotellaceae; g__Prevotella; s__	0	0	0	0	0	0	0	0	0	0	0	0	0	0	0	0	0	0	0	0	0	0	0	0	0	0	0	0	0	0	0	0	0	0	0	0	0	0	0	0	0	0	0	0	0	0	0	0
672	k__Bacteria; p__Firmicutes; c__Bacilli; o__Lactobacillales; f__Enterococcaceae	0	0	0	0	0	0	0	0	0	0	0	0	0	0	0	0	0	0	0	0	0	0	0	0	0	0.0222074	0	0	0	0	0	0	0	0	0	0	0	0	0	0	0	0	0	0	0	0	0	0
673	k__Bacteria; p__Firmicutes; c__Clostridia; o__Clostridiales; f__[Mogibacteriaceae]; g__; s__	0	0.00732977	0.0376719	0	0	0.0700464	0	0	0	0.0181587	0.00849329	0	0	0	0	0	0.00850774	0	0.0182916	0	0	0	0	0	0	0	0	0	0	0	0.0832709	0	0.0435616	0.0109123	0	0	0	0	0.00888573	0.0648036	0.0271444	0.0374007	0	0.0452407	0	0	0.035417	0
674	k__Bacteria; p__Proteobacteria; c__Betaproteobacteria; o__Burkholderiales; f__Alcaligenaceae; g__Sutterella; s__	0.799806	0	0.922961	0	0	0.0788022	0	0	0	0	0	0	1.0618	0	0	0	0	0.778727	0	0	0	0	0	2.83411	0	0	0	0	0	0	0	0	0	0.458315	0.915466	0	0	0.91489	0	0.251114	0	0	0	0	0	0	0	0
675	k__Bacteria; p__Bacteroidetes; c__Bacteroidia; o__Bacteroidales; f__Prevotellaceae	0	0	0	0	0	0	0	0	0	0	0	0	0	0	0	0	0	0	0	0	0	0	0	0	0	0	0	0	0	0	0	0	0	0.316456	0	0	0	0	0	0	0	0	0	0	0	0	0	0
676	k__Bacteria; p__Firmicutes; c__Clostridia; o__Clostridiales; f__Lachnospiraceae; g__Blautia; s__	0	0	0	0	0	0	0	0	0	0	0	0	0	0	0	0	0	0	0	0	0	0	0	0	0	0	0	0	0	0	0	0.0221157	0	0	0	0	0	0.142689	0	0	0	0	0	0	0	0	0	0
677	k__Bacteria; p__Firmicutes; c__Clostridia; o__Clostridiales; f__Ruminococcaceae; g__Oscillospira; s__	0	0	0	0	0	0.0087558	0	0	0	0	0	0.00825491	0	0	0	0	0	0	0	0	0	0	0	0	0	0	0	0	0.036062	0	0	0.00737191	0	0	0	0	0	0	0.0177715	0	0	0	0	0	0	0	0	0
678	k__Bacteria; p__Firmicutes; c__Clostridia; o__Clostridiales; f__Ruminococcaceae; g__; s__	0	0	0	0	0	0	0	0	0	0	0	0	0	0	0	0	0	0	0	0	0	0	0	0	0.00863558	0	0	0	0	0	0	0	0	0	0	0	0	0	0	0	0	0	0	0	0	0	0.256774	0
679	k__Bacteria; p__Bacteroidetes; c__Bacteroidia; o__Bacteroidales; f__Bacteroidaceae; g__Bacteroides	0	0.520413	0	0	0.628503	0	0	0	0.0904531	0.00907935	0	0	0	0.00875044	0.0167252	0	0	0	0	0	0	0	0	0.364015	0	0	0	0.0105463	0	0	0.00832709	0	0	0	0.019478	0	0	0	0	0	0.443359	0	0	0	0	0	0	0
680	k__Bacteria; p__Tenericutes; c__Mollicutes; o__RF39; f__; g__; s__	0	0	0	0	0	0	0	0	0	0	0	0	0	0	0	0	0	0	0	0	0	0	0	0	0	0	0	0	0	0	0	0	0	0	0	0	0	0	0	0	0	0	0	0	0	0	0	0
681	k__Bacteria; p__Firmicutes; c__Clostridia; o__Clostridiales; f__[Mogibacteriaceae]; g__; s__	0	0	0	0	0.0339732	0	0	0	0	0	0	0.0330196	0	0	0	0	0	0	0	0	0	0	0	0	0.0172712	0	0	0	0	0	0	0	0	0	0	0	0	0	0.0533144	0	0	0	0	0	0	0	0	0
682	k__Bacteria; p__Firmicutes; c__Clostridia; o__Clostridiales; f__; g__; s__	0	0	0	0	0	0	0	0	0	0	0	0.00825491	0	0	0	0	0	0	0	0	0	0	0	0	0	0	0	0	0	0	0	0.0147438	0	0	0	0	0	0	0	0	0	0	0	0	0	0	0	0
683	k__Bacteria; p__Firmicutes; c__Clostridia; o__Clostridiales; f__Ruminococcaceae; g__Oscillospira; s__	0	0	0	0	0.0679463	0	0	0	0	0	0	0	0	0	0	0	0	0	0	0	0	0	0	0	0	0	0	0	0	0	0	0	0	0	0	0	0	0	0	0	0	0	0	0	0	0	0	0
684	k__Bacteria; p__Firmicutes; c__Clostridia; o__Clostridiales; f__Ruminococcaceae	0	0	0	0	0	0	0	0	0	0	0	0	0	0	0	0	0	0	0	0	0	0	0	0	0	0	0	0	0	0	0	0	0	0	0	0	0	0	0	0	0	0	0	0	0	0	0	0
685	k__Bacteria; p__Proteobacteria; c__Betaproteobacteria; o__Burkholderiales; f__Alcaligenaceae; g__Sutterella; s__	0	0.0439786	0	0	0	0	0.0360133	0.0155921	0.032892	0	0	0	0	0	0	0	0	0	0	0.195312	0	0	0.876379	0	0	0.0222074	0	0	0.279481	0	0	0	0.296219	0	0	0.0869036	0	0	0	0	0	0.056101	0.0790639	0.0452407	0	0.149806	0	0
686	k__Bacteria; p__Firmicutes; c__Clostridia; o__Clostridiales; f__; g__; s__	0	0	0	0	0	0	0	0	0	0	0	0	0	0	0	0	0	0	0.00914578	0	0	0	0	0	0	0	0	0	0	0	0	0	0	0	0	0	0	0	0	0	0	0	0	0	0	0	0	0
687	k__Bacteria; p__Spirochaetes; c__[Brachyspirae]; o__[Brachyspirales]; f__Brachyspiraceae; g__Brachyspira; s__	0	0	0	0	0.552064	0	0	0	0	0	0	0	0	0	0	0.0168819	0	0	0	0	0	0	0	0	0	0	0	0	0	0	0	0	0	0	0	0	0	0	0	0	0	0.177653	0	0.117626	0	0	0	0
688	k__Bacteria; p__Firmicutes; c__Clostridia; o__Clostridiales; f__Christensenellaceae; g__; s__	0	0.0219893	0	0	0.0169866	0	0	0	0	0.0181587	0	0.00825491	0	0	0	0	0	0	0	0	0	0	0	0	0	0	0	0	0	0.0116564	0.00832709	0	0	0	0.00973899	0	0.0259426	0	0.0355429	0	0.00904814	0	0	0	0	0	0.0708341	0
689	k__Bacteria; p__Firmicutes; c__Clostridia; o__Clostridiales	0	0	0.00941797	0	0.0254799	0	0	0	0	0	0	0	0	0	0	0	0	0	0	0	0	0	0	0	0	0	0	0	0.00901551	0	0	0	0	0	0	0	0	0.016787	0	0	0	0	0	0	0.382336	0	0.115105	0
690	k__Bacteria; p__Actinobacteria; c__Actinobacteria; o__Bifidobacteriales; f__Bifidobacteriaceae; g__Bifidobacterium	0.00807885	0	0	0.00815661	0	0	0	0	0	0	0	0	0	0	0	0	0	0	0	0	0.0397338	0	0	0	0	0	0	0	0	0	0	0	0	0	0	0	0	0	0	0	0	0	0	0	0	0	0	0
691	k__Bacteria; p__Bacteroidetes; c__Bacteroidia; o__Bacteroidales; f__Prevotellaceae; g__Prevotella; s__	0	0	0	0	0	0	0	0	0	0	0	0	0	0	0	0	0	0	0	0	0	0	0	0	0	0	0.442848	0	0	0	0	0	0	0.0327368	0	0	0	0	0	0	0	0	0	0	0	0	0	0
692	k__Bacteria; p__Firmicutes; c__Clostridia; o__Clostridiales; f__Veillonellaceae; g__Megasphaera; s__	0	0	0	0	0	0	0	0	0	0	0	0	0	0	0	0	0.00850774	0	0.0182916	0	0	0	0	0	0	0	0	0	0	0	0	0	0	0	0	0	0	0	0	0	0	0	0	0	0	0	0	0
693	k__Bacteria; p__Firmicutes; c__Clostridia; o__Clostridiales; f__Veillonellaceae; g__Megasphaera; s__	0	0	0	0	0	0	0	0	0	0	0	0	0	0	0	0	0	0	0	0	0	0	0	0	0	0	0	0	0	0	0	0	0	0	0	0	0	0	0	0	0	0	0	0	0	0	0	0
694	k__Bacteria	0	0	0	0	0	0	0	0	0	0	0	0	0	0	0	0	0	0	0	0	0	0	0	0	0	0	0	0	0	0	0	0	0	0	0	0	0	0	0	0	0	0	0	0	0	0	0	0
695	k__Bacteria; p__Firmicutes; c__Clostridia; o__Clostridiales; f__Lachnospiraceae	0	0	0	0	0	0	0	0	0	0	0	0	0	0	0.0167252	0	0	0	0	0	0	0	0	0	0	0	0	0	0	0	0	0	0.0522739	0.0654736	0	0	0	0	0	0.194411	0	0	0	0	0	0	0	0
696	k__Bacteria; p__Firmicutes; c__Clostridia; o__Clostridiales	0	0	0	0	0.0169866	0	0.00900333	0	0	0	0.0509597	0	0	0	0	0	0	0	0	0	0	0	0	0	0	0	0	0	0	0	0	0	0	0.0218245	0	0	0	0	0.00888573	0	0	0	0	0	0	0	0	0
697	k__Bacteria; p__Firmicutes; c__Clostridia; o__Clostridiales	0	0	0	0	0	0	0	0	0	0	0	0	0	0	0	0	0	0	0	0	0	0	0	0	0	0	0	0	0	0	0	0	0	0	0	0	0	0	0	0	0	0	0	0	0	0	0	0
698	k__Bacteria; p__Firmicutes; c__Clostridia; o__Clostridiales; f__; g__; s__	0.00807885	0	0	0	0	0	0	0	0	0	0	0	0	0	0	0	0	0	0	0	0	0	0	0	0	0	0	0	0	0	0	0	0	0	0	0	0	0	0	0	0	0	0	0	0	0	0	0
699	k__Bacteria; p__Firmicutes; c__Clostridia; o__Clostridiales	0	0.00732977	0	0	0	0	0	0.0233882	0	0.0272381	0.00849329	0	0	0	0	0	0	0	0.0182916	0	0	0.011636	0	0	0	0	0	0	0	0	0.00832709	0	0.00871232	0	0	0.0173807	0	0.016787	0.0533144	0.0324018	0	0	0	0	0	0	0	0
700	k__Bacteria; p__Actinobacteria; c__Actinobacteria; o__Bifidobacteriales; f__Bifidobacteriaceae; g__Bifidobacterium; s__	0	0	0	0	0	0	0	0	0	0	0	0.346706	0	0	0	0	0	0	0	0	0	0	0	0	0	0	0	0	0	0	0	0	0	0	0	0	0	0	0	0	0	0	0	0	0	0	0	0
701	k__Bacteria; p__Firmicutes; c__Clostridia; o__Clostridiales; f__Lachnospiraceae; g__Roseburia; s__	0.0323154	0.0219893	0	0	0	0	0	0	0	0	0	0	0	0	0.22579	0	0	0	0	0	0	0	0	0	0	0	0	0	0.0270465	0	0	0	0	0	0	0	0	0	0	0	0	0	0	0	0	0	0	0
702	k__Bacteria; p__Firmicutes; c__Clostridia; o__Clostridiales; f__Ruminococcaceae; g__Oscillospira; s__	0	0	0	0	0	0.0175116	0	0	0	0.00907935	0	0.00825491	0	0	0	0	0	0	0	0	0	0	0	0	0	0	0	0	0	0	0	0	0	0	0	0	0	0	0	0	0	0	0	0.0180963	0	0	0.12396	0
703	k__Bacteria; p__Firmicutes; c__Clostridia; o__Clostridiales; f__Christensenellaceae; g__; s__	0	0	0	0	0	0	0	0	0	0	0.0169866	0	0	0	0	0	0	0	0	0	0	0	0	0	0	0	0	0	0	0	0	0	0	0.0218245	0	0	0	0	0	0	0	0	0	0	0	0	0	0
704	k__Bacteria; p__Firmicutes; c__Clostridia; o__Clostridiales; f__Lachnospiraceae; g__Dorea; s__	0	0	0	0	0	0	0	0	0.016446	0	0	0	0	0	0.0083626	0	0.0510465	0	0	0	0	0.011636	0	0	0	0.0333111	0	0	0	0	0	0	0	0	0	0	0	0	0	0	0	0	0	0.117626	0	0	0	0
705	k__Bacteria; p__Firmicutes; c__Clostridia; o__Clostridiales; f__Ruminococcaceae; g__Ruminococcus; s__	0	0	0	0	0	0	0	0	0	0	0	0	0	0	0	0.0168819	0	0	0	0	0	0	0	0	0	0	0	0	0	0	0	0	0	0.0545613	0	0	0	0	0.00888573	0	0	0	0	0	0	0	0	0
706	k__Bacteria; p__Firmicutes; c__Clostridia; o__Clostridiales; f__Veillonellaceae; g__Phascolarctobacterium; s__	0	0	0	0	0	0	0	0	0	0	0	0	0	0	0	0	1.02944	0	0	0	0	0	0	0	0	0	0	0	0	0	0	0	0	0	0	0	0	0	0	0	0	0	0	0	0	0	0	0
707	k__Bacteria; p__Firmicutes; c__Clostridia; o__Clostridiales; f__; g__; s__	0	0	0	0	0	0.0963138	0.00900333	0	0	0	0	0.0165098	0	0	0	0	0	0	0	0	0	0	0	0	0	0	0	0	0	0	0	0	0	0	0	0	0	0	0.0177715	0	0	0	0	0	0	0	0.00885426	0
708	k__Bacteria	0	0.0732977	0	0	0.0169866	0	0	0	0	0.0272381	0	0	0	0	0	0	0	0	0.00914578	0	0	0	0	0	0	0	0	0	0	0	0	0	0	0.0109123	0	0	0	0	0	0	0	0	0	0	0	0	0	0
709	k__Bacteria; p__Bacteroidetes; c__Bacteroidia; o__Bacteroidales; f__[Barnesiellaceae]; g__; s__	0	0.337169	0	0	0.492611	0.0525348	0.441163	0	0	0	0	0	0.010618	0	0	0	0	0	0	0	0	0	0	0.017334	0.129534	0	0	0	0.0991706	0	0.0999251	0	0.00871232	0	0	0	0	0.260198	0.0888573	0	0	0.0841515	0	0	0	0.0969334	0	0
710	k__Bacteria; p__Bacteroidetes; c__Bacteroidia; o__Bacteroidales; f__[Odoribacteraceae]; g__Butyricimonas; s__	0	0.00732977	0.0659258	0	0.0424665	0	0.02701	0	0	0.0181587	0	0	0	0	0	0	0	0	0	0	0	0	0	0	0	0	0	0	0	0.0116564	0	0	0	0	0	0	0.0605327	0	0.0622001	0	0	0	0	0	0	0	0.035417	0
711	k__Bacteria; p__Firmicutes; c__Clostridia; o__Clostridiales; f__Ruminococcaceae; g__Ruminococcus; s__	0	0	0	0	0	0	0	0	0	0	0	0	0	0	0	1.09732	0	0	0.192061	0	0	0	0	0	0	0	0	0	0	0	0	0	0	0	0	0	0	0	0	0	0	0	0	0	0	0	0	0
712	k__Bacteria; p__Proteobacteria; c__Deltaproteobacteria; o__Desulfovibrionales; f__Desulfovibrionaceae; g__Bilophila; s__	0.0565519	0.0146595	0.0659258	0.0326264	0.0169866	0	0.00900333	0.0545724	0.016446	0.0181587	0.0254799	0.0330196	0.010618	0	0.0501756	0.00844096	0	0.0664767	0	0	0.00993345	0.0930882	0	0.0866701	0	0.0333111	0	0	0.0811396	0.0466255	0.108252	0.0294877	0.026137	0	0.058434	0.0260711	0.0951228	0.0251805	0.0888573	0.0405022	0.0452407	0.0374007	0	0.0271444	0.0191168	0.00881213	0.115105	0
713	k__Bacteria; p__Firmicutes; c__Clostridia; o__Clostridiales; f__Ruminococcaceae; g__Ruminococcus	0	0	0	0	0	0	0	0	0	0	0	0	0	0	0	0	0	0	0	0	0	0	0	0	0	0	0	0	0	0	0	0	0	0	0	0	0	0	0	0	0	0	0	0	0	0	0	0
714	k__Bacteria; p__Proteobacteria; c__Betaproteobacteria; o__Burkholderiales; f__Oxalobacteraceae; g__Oxalobacter; s__formigenes	0	0	0	0	0	0.0175116	0.0450167	0	0	0	0	0.0495295	0.0212359	0	0	0	0	0	0	0	0	0	0	0	0	0	0	0	0	0	0	0	0	0	0	0	0	0	0	0	0.00904814	0	0	0	0	0	0.0442713	0
715	k__Bacteria; p__Firmicutes; c__Clostridia; o__Clostridiales; f__Ruminococcaceae; g__Ruminococcus; s__	0	0	0	0	0	0	0	0	0	0	0	0	0	0	0	0	0	0	0	0.0292969	0	0	0	0	0	0	0	0	0	0	0	0	0	0	0.00973899	0	0.00864753	0	0.00888573	0	0	0	0.00790639	0	0	0.0176243	0.00885426	0
716	k__Bacteria; p__Proteobacteria; c__Betaproteobacteria	0	0	0	0	0	0	0	0	0	0	0	0	0	0	0	0	0	0	0	0	0	0	0	0	0	0	0	0	0	0	0	0	0	0	0	0	0	0	0	0	0	0	0	0	0	0	0	0
717	k__Bacteria; p__Firmicutes; c__Clostridia; o__Clostridiales; f__Ruminococcaceae; g__; s__	0	0	0	0	0	0	0	0	0	0.00907935	0	0.00825491	0	0	0	0.00844096	0	0	0	0	0	0	0	0	0	0	0	0	0.00901551	0	0	0	0	0	0	0	0.0259426	0	0.00888573	0	0	0	0.00790639	0	0	0	0.00885426	0
718	k__Bacteria; p__Proteobacteria; c__Betaproteobacteria; o__Burkholderiales; f__Alcaligenaceae; g__Sutterella; s__	0	0	0	0	0	0	0	0	0	0	0	0	0	0	0	0	0	0	0	0	0	0	0	0	0	0	0	0	0	0	0	0	0	0	0	0	0	0	0	0	0	0	0	0	0	0	0	0
719	k__Bacteria; p__Firmicutes; c__Clostridia; o__Clostridiales	0	0	0	0	0.0169866	0.0175116	0.00900333	0	0	0	0	0.00825491	0	0	0	0.00844096	0	0	0	0	0	0	0	0	0	0	0	0	0	0	0	0	0	0.0327368	0	0	0	0	0.0622001	0	0	0	0	0	0	0	0	0
720	k__Bacteria; p__Firmicutes; c__Clostridia; o__Clostridiales; f__Ruminococcaceae; g__; s__	0	0.0513084	0	0	0.00849329	0.140093	0.08103	0.179309	0.016446	0.0907935	0.101919	0.00825491	0	0	0	0.143496	0	0	0	0.195312	0	0	0	0	0.0949914	0	0.0250668	0.0949167	0	0	0	0.0368596	0	0	0	0.0347614	0.0172951	0	0	0	0.0180963	0	0.0316256	0.117626	0	0.0264364	0.0442713	0.0474473
721	k__Bacteria; p__Firmicutes; c__Clostridia; o__Clostridiales; f__Ruminococcaceae; g__; s__	0	0	0	0	0	0	0	0	0	0	0	0	0	0	0	0	0	0	0	0	0	0	0	0	0	0	0	0	0	0	0	0	0	0	0	0	0	0	0	0	0	0	0	0	0	0	0	0
722	k__Bacteria; p__Firmicutes; c__Clostridia; o__Clostridiales; f__Ruminococcaceae; g__Ruminococcus; s__	0	0	0	0	0	0	0	0	0.444042	0	0	0	0	0	0.0585382	0	0	0	0	0	0	0	0	0	0	0	0	0	0	0	0	0	0	0	0	0	0	0.184657	0	0	0	0	0	0	0	0	0	0
723	k__Bacteria; p__Firmicutes; c__Clostridia; o__Clostridiales; f__[Mogibacteriaceae]; g__; s__	0	0.0366488	0	0	0	0.0788022	0	0	0	0	0.0764396	0.0165098	0	0	0.0752634	0	0	0	0	0	0	0	0	0	0	0	0	0	0	0	0	0	0	0	0	0	0	0	0	0	0	0	0	0	0	0	0	0
724	k__Bacteria; p__Firmicutes; c__Bacilli; o__Gemellales; f__Gemellaceae; g__; s__	0	0	0.0282539	0	0	0	0.00900333	0	0	0	0	0	0	0	0	0	0	0	0	0	0	0	0.0103103	0.026001	0	0	0	0	0	0.0116564	0	0	0	0	0	0	0.00864753	0	0.00888573	0	0	0	0	0	0	0	0	0
725	k__Bacteria; p__Firmicutes; c__Clostridia; o__Clostridiales; f__Lachnospiraceae	0	0	0	0	0.00849329	0	0.00900333	0	0	0	0	0.00825491	0	0	0	0.0168819	0	0.0189934	0	0	0	0	0	0	0	0.0222074	0	0	0	0	0	0.00737191	0	0	0	0	0	0	0	0	0	0	0	0	0	0	0.00885426	0
726	k__Bacteria; p__Firmicutes; c__Clostridia; o__Clostridiales; f__; g__; s__	0	0	0	0	0	0	0	0	0	0	0	0	0	0	0	0	0	0	0	0	0	0	0	0	0	0	0	0	0	0	0	0	0	0	0	0	0	0	0	0	0	0	0	0	0	0	0	0
727	k__Bacteria; p__Firmicutes; c__Bacilli; o__Lactobacillales; f__Lactobacillaceae; g__Lactobacillus; s__ruminis	0	0	0	0	0	0	0	0	0	0	0	0	0	0	0	0	0	0	0	0	0	0	0	0	0	0	0	0	0	0	0	0	0	0	0	0	0	0	0	0	0	0	0	0	0	0	0	0
728	k__Bacteria; p__Firmicutes; c__Clostridia; o__Clostridiales; f__Ruminococcaceae	0	0	0	0	0	0	0	0.00779606	0.016446	0	0	0	0	0	0	0	0	0	0	0.0195312	0.0496672	0	0	0	0.0172712	0.0333111	0	0	0.00901551	0.0116564	0	0	0.00871232	0	0	0	0	0.016787	0	0.00810045	0	0.056101	0	0.00904814	0	0.00881213	0	0.00948947
729	k__Bacteria; p__Firmicutes; c__Clostridia; o__Clostridiales; f__Lachnospiraceae; g__Lachnobacterium; s__	0	0.0586381	0	0	0	0.0262674	1.31449	0	0.041115	0	0.246305	0.264157	0	0.0350018	0.217428	0	0.0170155	0.34188	1.34443	0.0390625	0	0	0.0103103	0.0520021	0.0604491	0	0.0584893	0.0210926	0	0	0	0	0.313643	0.0218245	0.233736	0.0695229	0	0.00839349	0.00888573	0.00810045	0.0180963	0.168303	0.0237192	0.0542888	0	0	0.0265628	0
730	k__Bacteria; p__Proteobacteria; c__Betaproteobacteria; o__Burkholderiales; f__Alcaligenaceae; g__Sutterella; s__	0	0	0	0	0	0	0	0	0	0	0	0	0	0	0	0	0	0	0	0	0	0	0	0	0	0	1.10294	0	0	0	0	0	0	0	0	0	0	0	0	0	0	0	0	0	0	0	0	0
731	k__Bacteria; p__Tenericutes; c__Mollicutes; o__RF39; f__; g__; s__	0	0	0	0	0	0	0	0	0	0	0	0	0	0	0	0	0	0	0	0	0	0	0	0	1.03627	0	0	0	0	0	0	0	0	0	0	0	0	0	0	0	0	0	0	0	0	0	0	0
732	k__Bacteria; p__Firmicutes; c__Clostridia; o__Clostridiales; f__Ruminococcaceae; g__Ruminococcus; s__	0	0	0	0	0	0	0	0	0.00822301	0.00907935	0	0	0	0	0	0.00844096	0	0	0	0	0	0	0	0	0	0.0111037	0	0	0	0	0	0	0	0	0	0	0	0	0	0	0	0.00935016	0	0	0	0	0	0
733	k__Bacteria; p__Firmicutes; c__Clostridia; o__Clostridiales; f__Ruminococcaceae; g__Ruminococcus; s__	0	0	0	0	0.00849329	0.0175116	0	0	0	0	0	0	0	0	0	0	0	0	0	0.00976562	0	0	0.0103103	0	0	0	0	0	0	0	0	0.0147438	0.00871232	0	0	0	0	0.00839349	0	0	0.00904814	0	0	0	0	0.0440606	0.0265628	0
734	k__Bacteria; p__Actinobacteria; c__Coriobacteriia; o__Coriobacteriales; f__Coriobacteriaceae; g__Collinsella	0	0	0	0	0	0	0	0	0.00822301	0	0	0	0	0	0	0	0	0	0	0	0	0	0.0103103	0	0	0	0	0	0	0	0	0	0	0	0	0	0	0.100722	0	0	0	0	0	0	0	0	0	0
735	k__Bacteria; p__Firmicutes; c__Clostridia; o__Clostridiales; f__Ruminococcaceae; g__; s__	0	0	0	0	0	0	0	0	0	0	0	0	0	0	0	0	0	0	0	0	0	0	0	0	0	0	0	0	0	0	0	0	0	0	0	0	0	0	0	0	0	0	0	0	0	0	0	0
736	k__Bacteria; p__Firmicutes; c__Bacilli; o__Lactobacillales; f__Streptococcaceae; g__Streptococcus; s__agalactiae	0	0	0	0	0	0	0	0	0	0	0	0	0	0	0.0167252	0	0	0	0	0	0	0	0	0	0	0	0	0	0	0	0	0	0	0	0	0	0	0	0	0	0	0	0	0	0	0	0	0
737	k__Bacteria; p__Tenericutes; c__Mollicutes; o__RF39; f__; g__; s__	0	0	0	0	0	0	0	0	0	0	0	0	0	0	0	0	0	0	0	0	0	0	0	0	0	0	0	0	0	0	0	0	0	0	0	0	0	0	0	0	0	0	0	0	0	0	0	0
738	k__Bacteria; p__Proteobacteria; c__Epsilonproteobacteria; o__Campylobacterales; f__Campylobacteraceae; g__Campylobacter; s__	0	0	0	0	0	0	0	0	0	0	0	0	0	0	0	0	0	0	0	0	0	0	0	0	0	0	0	0	0	0	0	0	0	0	0	0	0	0	0	0	0	0	0	0	0	0	0.00885426	0
739	k__Bacteria; p__Firmicutes; c__Clostridia; o__Clostridiales; f__Ruminococcaceae	0	0	0.0470898	0.0489396	0	0.0087558	0.0630233	0	0	0.0363174	0.0169866	0.0247647	0	0	0.0585382	0	0	0	0.0731663	0.0683594	0.0596007	0.0232721	0.0103103	0	0.0172712	0.0444148	0	0.0210926	0	0.0233127	0.0249813	0	0.026137	0.0218245	0.00973899	0.0608325	0.0259426	0.0503609	0.0888573	0.0405022	0	0.0654511	0.0395319	0.0361925	0	0.0352485	0	0.0474473
740	k__Bacteria; p__Bacteroidetes; c__Bacteroidia; o__Bacteroidales; f__Prevotellaceae; g__Prevotella; s__stercorea	0.0807885	0	0	0	0	0	0	0	0.024669	1.26203	0	0	0	0	0.0250878	0	0	0	0	0	0	0	0	0	0	0	0.275735	0	0	0	0	0	0	0.0982104	0	0	0	0	0	0	0	0	0	0	0	0	0	0
741	k__Bacteria; p__Proteobacteria; c__Gammaproteobacteria; o__Enterobacteriales; f__Enterobacteriaceae; g__Cronobacter	0	0	0	0	0	0	0	0	0	0	0	0	0	0	0	0	0	0	0	0	0	0	0	0	0	0	0	0	0	0	0	0	0	0	0	0	0	0	0	0	0	0	0	0	0	0	0	0
742	k__Bacteria; p__Firmicutes; c__Clostridia; o__Clostridiales; f__Lachnospiraceae	0	0	0	0	0	0	0	0	0	0	0	0	0	0	0	0	0	0	0	0.332031	0	0	0	0	0	0	0	0	0	0	0	0	0	0	0	0	0	0	0	0	0	0	0	0	0	0	0	0
743	k__Bacteria; p__Firmicutes; c__Clostridia; o__Clostridiales; f__[Mogibacteriaceae]	0	0	0	0	0	0	0	0	0	0	0	0	0	0	0	0	0	0	0	0	0	0	0	0	0	0	0	0	0	0	0	0	0	0	0.00973899	0	0	0	0.0266572	0	0	0	0	0	0	0	0	0
744	k__Bacteria; p__Firmicutes; c__Clostridia; o__Clostridiales; f__Ruminococcaceae	0	0	0	0.00815661	0.00849329	0	0.00900333	0	0	0.00907935	0	0	0	0	0	0	0	0	0	0	0.00993345	0	0	0	0	0.0222074	0	0	0	0	0	0	0	0	0	0	0	0	0.00888573	0	0	0	0	0	0	0.00881213	0	0
745	k__Bacteria; p__Firmicutes; c__Clostridia; o__Clostridiales; f__Ruminococcaceae; g__Ruminococcus	0	0	0	0	0	0.744243	0	0	0	0	0	0	0	0	0	0	0	0	0	0	0	0	0	0	0	0	0	0	0	0	0	0	0	0	0	0	0	0	0	0	0	0	0	0	0	0	0	0
746	k__Bacteria; p__Bacteroidetes; c__Bacteroidia; o__Bacteroidales; f__Rikenellaceae; g__; s__	0	0	0	0	0	0.043779	0.00900333	0	0.00822301	0.0635555	0	0.00825491	0	0	0.0167252	0	0	0	0	0	0	0	0.0206207	0	0.00863558	0	0	0	0	0	0	0	0	0.0218245	0.00973899	0	0	0	0.133286	0	0.063337	0.0280505	0	0	0	0	0.0177085	0
747	k__Bacteria; p__Firmicutes; c__Clostridia; o__Clostridiales; f__Ruminococcaceae	0	0	0	0	0	0	0	0	0	0	0	0	0	0	0	0	0	0	0	0	0	0	0	0	0	0	0	0	0	0	0	0	0	0	0	0	0	0	0	0	0	0	0	0	0	0	0	0
748	k__Bacteria; p__Firmicutes; c__Clostridia; o__Clostridiales; f__Lachnospiraceae	0	0	0	0	0	0	0.0180067	0	0	0	0	0	0	0	0	0.0422048	0	0	0	0.00976562	0	0	0	0	0	0	0	0	0	0	0	0	0	0	0	0	0	0	0.0622001	0	0	0	0	0	0	0	0	0
749	k__Bacteria; p__Proteobacteria; c__Deltaproteobacteria; o__Desulfovibrionales; f__Desulfovibrionaceae; g__; s__	0	0	0	0	0.0169866	0	0.02701	0	0	0	0	0.00825491	0	0	0	0	0	0	0	0	0	0	0	0	0.0172712	0	0	0	0	0.0116564	0	0	0	0	0	0	0	0	0.00888573	0	0	0	0	0	0	0	0	0
750	k__Bacteria; p__Firmicutes; c__Clostridia; o__Clostridiales; f__Ruminococcaceae; g__Oscillospira; s__	0	0	0	0	0	0	0	0	0	0	0	0	0	0	0	0	0	0	0	0	0	0	0	0	0	0	0	0	0	0	0	0	0	0	0	0	0	0	0	0	0	0	0.0474383	0	0	0	0	0
751	k__Bacteria; p__Bacteroidetes; c__Bacteroidia; o__Bacteroidales; f__S24-7; g__; s__	0	0	0	0	0	0	0	0	0	0	0	0	0	0	0	0	0	0	0	0	0	0	0	0	0	0	0	0	0	0	0	0	0	0	0	0	0	0	0	0	0	0	0	0	0	0	0	0
752	k__Bacteria; p__Firmicutes; c__Clostridia; o__Clostridiales; f__Ruminococcaceae; g__Ruminococcus; s__	0	0	0	0	0	0	0	0	0	0	0	0	0	0	0	0	0	0	0	0.00976562	0.0198669	0	0	0	0.00863558	0	0	0	0	0	0	0	0	0	0	0	0	0	0	0	0	0	0	0	0	0	0	0
753	k__Bacteria; p__Firmicutes; c__Clostridia; o__Clostridiales; f__Lachnospiraceae; g__Blautia; s__	0	0	0.0188359	0	0.152879	0	0	0	0.0657841	0.0544761	0	0.48704	0.0424719	0.00875044	0	0.0422048	0	0	0	0.0488281	0	0.0349081	0	0.199341	0.112263	0.0333111	0	0.0105463	0	0.373004	0	0	0	0.327368	0	0	0.0172951	0	0	0.0162009	0.00904814	0.0841515	0	0	0	0	0.0177085	0.0759157
754	k__Bacteria; p__Bacteroidetes; c__Bacteroidia; o__Bacteroidales; f__[Paraprevotellaceae]; g__YRC22; s__	0	0	0	0	0	0	0	0	0	0	0	0	0	0	0	0	0	0	0	0	0	0	0	0	0	0	0	0	0	0	0	0	0	0	0	0	0	0	0	0	0	0	0	0	0	0	0	0
755	k__Bacteria; p__Firmicutes; c__Clostridia; o__Clostridiales; f__; g__; s__	0.0484731	0	0	0	0	0	0	0	0	0	0	0	0	0	0	0.109732	0	0.02849	0.0182916	0.0390625	0	0	0	0.0433351	0.0604491	0	0	0.0316389	0	0.0699382	0	0	0.00871232	0	0	0	0	0	0	0	0	0	0.00790639	0	0	0	0	0.00948947
756	k__Bacteria; p__Firmicutes; c__Clostridia; o__Clostridiales; f__Ruminococcaceae; g__Anaerotruncus; s__	0	0	0.0282539	0	0	0	0	0	0	0.0181587	0	0	0	0	0	0	0	0.0379867	0.00914578	0	0	0	0	0	0	0.0111037	0	0	0.00901551	0	0	0	0	0	0.00973899	0	0.0518852	0	0	0	0	0.00935016	0	0	0	0	0.0177085	0
757	k__Bacteria; p__Firmicutes; c__Clostridia; o__Clostridiales; f__Ruminococcaceae; g__; s__	0	0	0	0	0	0	0	0	0	0	0	0	0	0	0	0	0	0	0	0	0	0	0	0	0	0	0	0	0	0	0	0	0	0	0	0	0	0	0	0	0	0	0	0	0	0	0	0
758	k__Bacteria; p__Firmicutes; c__Clostridia; o__Clostridiales; f__Ruminococcaceae; g__Oscillospira; s__	0	0.146595	0.0565078	0	0	0	0	0	0	0	0	0	0	0	0	0.0168819	0	0	0.0914578	0	0	0	0	0	0	0	0	0	0.0721241	0	0.0999251	0	0	0	0	0	0	0	0	0.0810045	0	0	0	0	0	0.105746	0	0.0664263
759	k__Bacteria; p__Firmicutes; c__Clostridia; o__Clostridiales; f__Ruminococcaceae	0	0	0	0	0	0	0	0	0	0	0	0	0	0	0	0	0	0	0	0	0	0	0	0	0	0	0	0	0	0	0	0	0	0	0	0	0	0	0.0533144	0	0	0	0	0	0	0.00881213	0	0
760	k__Bacteria; p__Bacteroidetes; c__Bacteroidia; o__Bacteroidales; f__Prevotellaceae; g__Prevotella; s__copri	0	0	0	0	0	0	0	0	0	0	0	0	0	0	0	0	0	0	0	0	0	0	0	0	0	0	0	0	0	0	0	0	0	0.0218245	0	0	0	0	0	0	0	0	0	0	0	0	0	0
761	k__Bacteria; p__Bacteroidetes; c__Bacteroidia; o__Bacteroidales; f__Prevotellaceae; g__Prevotella; s__pallens	0	0	0.122434	0	0	0	0	0	0	0	0	0	0	0	0	0	0	0	0	0	0	0	0	0	0	0	0	0	0	0	0	0.00737191	0	0	0	0	0	0.0587544	0	0	0	0	0	0	0	0	0	0
762	k__Bacteria; p__Firmicutes; c__Clostridia; o__Clostridiales; f__Ruminococcaceae; g__; s__	0	0	0	0	0.0254799	0.0087558	0	0	0	0	0	0	0	0	0	0.00844096	0	0	0.0182916	0	0	0	0	0	0	0	0	0	0	0	0.0166542	0	0.0522739	0	0	0	0	0	0	0	0	0	0	0.0542888	0	0	0.00885426	0
763	k__Bacteria; p__Firmicutes; c__Clostridia; o__Clostridiales; f__; g__; s__	0	0	0	0	0.0254799	0.0262674	0.0180067	0	0	0.00907935	0.00849329	0.0577844	0	0	0	0	0	0	0	0	0	0	0	0	0	0	0	0	0	0	0	0	0	0	0	0	0	0	0.115514	0	0	0	0	0.00904814	0	0	0.0177085	0
764	k__Bacteria; p__Firmicutes; c__Clostridia; o__Clostridiales; f__Lachnospiraceae; g__Blautia; s__	0.00807885	0.0806274	0.00941797	0.00815661	0.00849329	0.0087558	0.0180067	0	0	0.0181587	0	0.0330196	0.0212359	0	0	0.0337638	0	0.02849	0.0365831	0	0	0.0232721	0	0.00866701	0	0	0.0334225	0.0316389	0	0	0.00832709	0	0.026137	0.0218245	0	0.0173807	0.0259426	0	0	0	0.117626	0.0748013	0	0.0361925	0	0.0176243	0.00885426	0.0189789
765	k__Bacteria; p__Firmicutes; c__Clostridia; o__Clostridiales; f__; g__; s__	0	0.0513084	0	0	0	0.043779	0	0	0	0	0.0764396	0.0330196	0	0.0525026	0	0	0	0	0	0	0	0	0	0.286011	0	0	0.0167112	0	0	0	0.0582896	0	0	0	0	0	0.0345901	0	0	0	0.00904814	0	0	0	0	0.0264364	0.0177085	0
766	k__Bacteria; p__Firmicutes; c__Clostridia; o__Clostridiales	0	0.00732977	0	0	0	0.087558	0	0	0	0	0	0	0	0.00875044	0	0	0	0	0	0	0	0	0	0	0	0	0	0	0	0	0	0	0	0	0	0	0	0	0.00888573	0	0.0180963	0	0	0	0	0	0.0177085	0
767	k__Bacteria; p__Firmicutes; c__Clostridia; o__Clostridiales; f__Lachnospiraceae	0.00807885	0	0.0847617	0	0	0	0.00900333	0.0155921	0	0	0	0	0	0	0	0.00844096	0	0	0	0	0.00993345	0	0.030931	0	0	0.0333111	0	0	0.018031	0.0116564	0.0249813	0	0	0	0	0.0173807	0.00864753	0.016787	0.00888573	0.00810045	0	0	0	0	0	0	0	0
768	k__Bacteria; p__Firmicutes; c__Bacilli; o__Lactobacillales; f__Lactobacillaceae; g__Lactobacillus; s__delbrueckii	0	0	0	0	0	0	0	0	0	0	0	0	0	0	0	0	0.00850774	0	0	0.00976562	0	0	0	0	0.0172712	0	0	0	0	0	0	0	0	0	0	0	0	0	0	0	0	0	0	0.00904814	0	0	0	0
769	k__Bacteria; p__Firmicutes; c__Clostridia; o__Clostridiales; f__Ruminococcaceae; g__Ruminococcus; s__	0	0	0	0	0	0	0	0	0	0	0	0	0	0	0	0	0	0	0	0	0	0	0	0	0	0	0	0	0	0	0	0	0	0	0	0	0	0	0	0	0	0	0	0	0	0	0	0
770	k__Bacteria; p__Firmicutes; c__Clostridia; o__Clostridiales; f__Ruminococcaceae; g__Ruminococcus; s__	0	0	0	0	0	0	0	0	0	0	0	0	0	0	0	0	0	0	0	0	0	0	0	0	0	0	0	0	0	0	0	0	0	0	0	0	0	0	0	0	0	0	0	0	0	0	0	0
771	k__Bacteria; p__Firmicutes; c__Clostridia; o__Clostridiales; f__Ruminococcaceae; g__Oscillospira; s__	0	0	0	0	0	0	0	0	0	0	0	0	0	0	0	0	0	0	0	0	0	0	0	0	0	0	0	0.0210926	0	0	0	0	0	0	0	0	0	0	0	0	0	0	0	0	0	0	0	0
772	k__Bacteria; p__Firmicutes; c__Clostridia; o__Clostridiales; f__; g__; s__	0	0	0	0	0	0	0	0	0	0	0	0	0	0	0	0	0	0	0	0	0	0	0	0	0	0	0	0	0	0	0	0	0	0	0	0	0	0	0	0	0	0	0	0	0	0	0	0
773	k__Bacteria; p__Bacteroidetes; c__Bacteroidia; o__Bacteroidales	0	0	0	0	0	0	0	0	0.666064	0	0	0	0	0	0	0	0	0	0	0	0	0	0	0	0	0	0	0	0	0	0	0	0	0	0	0	0	0	0	0	0	0	0	0	0	0	0	0
774	k__Bacteria; p__Firmicutes; c__Clostridia; o__Clostridiales; f__Ruminococcaceae	0	0	0	0	0.00849329	0	0	0	0	0	0	0	0	0	0	0	0	0	0	0	0	0	0	0	0	0	0	0	0.0811396	0	0	0	0	0	0	0	0	0	0	0	0.0361925	0	0	0	0.0191168	0	0.00885426	0
775	k__Bacteria; p__Firmicutes; c__Clostridia; o__Clostridiales; f__Ruminococcaceae; g__Oscillospira; s__	0	0	0	0	0	0	0	0	0	0	0	0	0	0	0	0	0	0	0	0	0	0	0	0	0	0	0	0	0	0	0	0	0	0	0	0	0	0	0	0	0	0	0	0	0	0	0	0
776	k__Bacteria; p__Firmicutes; c__Clostridia; o__Clostridiales	0	0	0	0	0	0	0	0	0	0	0.00849329	0.0165098	0	0	0	0	0	0	0	0	0	0	0	0	0	0	0	0	0	0.0116564	0	0	0.026137	0	0	0	0	0	0.115514	0	0	0	0	0	0	0	0.150522	0
777	k__Bacteria; p__Firmicutes; c__Clostridia; o__Clostridiales; f__Ruminococcaceae; g__Oscillospira; s__	0	0	0	0	0	0	0	0	0	0	0	0	0	0	0	0	0	0	0	0	0	0	0	0	0	0	0	0	0	0	0	0	0	0	0	0	0	0	0	0	0	0.00935016	0.0474383	0	0	0.0264364	0	0
778	k__Bacteria; p__Bacteroidetes; c__Bacteroidia; o__Bacteroidales; f__Bacteroidaceae; g__Bacteroides; s__ovatus	0.0161577	0.0659679	0.0565078	0.0570962	0.0339732	0.0087558	0.0180067	0	0.32892	0.0817142	0.280279	0.00825491	0	0.0350018	0.0752634	0.0422048	0.0170155	0.0474834	0.384123	0.244141	0.0695341	0.0814522	0	0.182007	0.0431779	0.77726	0.00835561	0.274204	3.31771	2.33127	0.308102	0	0.967067	0	0	0	0	0.478429	0.0355429	0	0.00904814	0.187003	0.118596	0.298588	0.0286752	0.0352485	0.230211	0
779	k__Bacteria; p__Actinobacteria; c__Coriobacteriia; o__Coriobacteriales; f__Coriobacteriaceae; g__Collinsella; s__	0	0	0	0	0	0	0	0	0	0	0	0	0	0	0.0167252	0	0	0	0	0	0	0	0	0	0.0259067	0	0	0	0	0	0	0	0	0.0109123	0.00973899	0	0	0	0.142172	0.072904	0	0	0	0	0	0	0.0531256	0
780	k__Bacteria; p__Firmicutes; c__Clostridia; o__Clostridiales; f__Ruminococcaceae; g__Ruminococcus; s__bromii	0	0	0	0.0163132	0.0509597	0.0262674	0.0180067	0.0155921	0.00822301	0.00907935	0.0169866	0.0330196	0	0.00875044	0	0	0.00850774	0	0	0	0	0	0	0	0.00863558	0	0	0.0210926	0	0	0	0	0	0.0109123	0	0	6.58942	0	0.151057	0	0	0	0.822264	0	0.0191168	0	0	0
781	k__Bacteria; p__Bacteroidetes; c__Bacteroidia; o__Bacteroidales; f__Bacteroidaceae; g__Bacteroides; s__ovatus	0.0807885	0	0	0	0	0	0	0	0	0	0	0	0	0	0	0	0	0	0	0	0	0	0	0	0	0	0	0	0	0	0	0	0	0	0	0	0.00864753	0	0	0	0	0	0	0	0	0	0	0
782	k__Bacteria; p__Firmicutes; c__Clostridia; o__Clostridiales; f__Lachnospiraceae; g__; s__	0	0.0219893	0	0	0.0509597	0.122581	0	0	0.032892	0	0.178359	0.181608	0	0.0175009	0	0	0	0	0	0	0	0	0	0.00866701	0	0	0	0.0316389	0	0	0	0	0	0	0	0.0173807	0	0.016787	0.0355429	0	0.0271444	0	0.00790639	0	0	0.00881213	0.0177085	0
783	k__Bacteria; p__Firmicutes; c__Clostridia; o__Clostridiales; f__Lachnospiraceae; g__Blautia; s__	0	0	0	0	0	0	0	0	0	0	0	0	0	0	0.0919886	0	0	0	0	0	0	0	0	0	0	0	0	0	0	0	0	0	0	0	0.00973899	0	0	0.520396	0	0	0	0	0	0	0	0	0	0
784	k__Bacteria; p__Firmicutes; c__Clostridia; o__Clostridiales; f__; g__; s__	0	0	0	0	0	0	0	0	0	0	0	0	0	0	0	0	0	0	0	0	0	0	0	0	0	0	0	0	0	0	0	0	0	0	0	0	0	0.0419674	0	0	0	0.00935016	0	0	0	0	0	0
785	k__Bacteria; p__Firmicutes; c__Clostridia; o__Clostridiales; f__Christensenellaceae; g__; s__	0	0	0	0	0	0	0	0	0	0	0	0	0	0	0	0	0	0	0	0	0	0	0	0	0	0	0	0	0	0	0	0	0	0	0	0	0	0	0	0	0	0	0	0	0	0	0	0
786	k__Bacteria; p__Firmicutes; c__Clostridia; o__Clostridiales; f__; g__; s__	0	0	0	0	0.0339732	0.0087558	0	0	0	0	0	0.00825491	0	0	0	0	0	0	0	0	0	0	0	0	0	0	0	0	0	0	0	0	0	0	0	0	0	0	0	0	0	0	0	0	0	0	0	0
787	k__Bacteria; p__Cyanobacteria; c__4C0d-2; o__YS2; f__; g__; s__	0	0	0	0	0	0	0	0	0	0	0	0	0	0	0	0	0	0	0	0	0	0	0	0	0	0	0	0	0	0	0	0	0	0	0	0	0	0	0	0	0	0	0	0	0	0	0	0
788	k__Bacteria; p__Firmicutes; c__Erysipelotrichi; o__Erysipelotrichales; f__Erysipelotrichaceae; g__Holdemania; s__	0	0	0	0	0	0	0	0	0.016446	0	0.0424665	0	0	0	0	0.0590867	0	0	0	0	0	0	0	0.0520021	0	0	0	0	0	0	0	0	0	0	0	0	0.0172951	0	0.0266572	0	0	0.00935016	0	0	0	0	0.00885426	0
789	k__Bacteria; p__Cyanobacteria; c__4C0d-2; o__YS2; f__; g__; s__	0	0	0	0	0	0	0	0	0	0	0.305758	0	0	0	0	0	0	0	0	0	0	0	0	0	0	0	0	0	0	0	0	0	0	0	0	0	0	0	0	0	0	0	0	0	0	0	0	0
790	k__Bacteria; p__Firmicutes; c__Bacilli; o__Lactobacillales; f__Lactobacillaceae; g__Lactobacillus; s__reuteri	0	0	0	0	0	0	0	0	0	0	0	0	0	0	0	0	0	0	0	0	0	0	0	0	0	0	0	0	0	0	0	0	0	0	0	0	0	0	0	0	0	0	0	0	0	0	0	0
791	k__Bacteria	0	0	0	0	0	0	0	0	0	0	0	0	0	0	0	0	0	0	0	0	0	0	0	0	0	0	0	0	0	0	0	0	0	0	0	0	0	0	0	0	0	0	0	0	0	0	0	0
792	k__Bacteria; p__Firmicutes; c__Clostridia; o__Clostridiales; f__[Mogibacteriaceae]; g__; s__	0	0.0146595	0	0	0	0	0	0	0	0	0.00849329	0.00825491	0	0	0	0	0	0	0.0182916	0	0	0	0	0.303345	0	0	0	0	0	0	0	0	0	0	0	0	0	0	0.00888573	0	0	0	0	0	0	0	0	0
793	k__Bacteria; p__Firmicutes; c__Clostridia; o__Clostridiales; f__Ruminococcaceae; g__Oscillospira; s__	0	0	0	0	0	0.560371	0	0	0	0	0	0	0	0	0	0	0	0	0	0	0	0	0	0	0	0	0	0	0	0	0	0	0	0	0	0	0	0	0	0	0	0	0	0	0	0	0.0177085	0
794	k__Bacteria; p__Actinobacteria; c__Coriobacteriia; o__Coriobacteriales; f__Coriobacteriaceae; g__Adlercreutzia; s__	0	0	0	0	0.0169866	0.0087558	0.05402	0.00779606	0	0	0.0169866	0.0165098	0	0.0700035	0.0083626	0	0	0	0.0365831	0	0	0	0.0103103	0.017334	0	0.0111037	0	0	0	0	0	0	0	0.141859	0	0	0	0	0.0177715	0.0486027	0.00904814	0.0841515	0.0869703	0.0361925	0	0.0528728	0.0177085	0
795	k__Bacteria; p__Proteobacteria; c__Deltaproteobacteria; o__Desulfovibrionales; f__Desulfovibrionaceae; g__; s__	0	0	0.122434	0	0	0.0175116	0	0	0	0	0.0169866	0	0	0	0	0	0	0	0	0	0	0	0	0	0.00863558	0	0	0	0	0	0	0	0	0	0	0	0	0	0	0	0	0	0	0	0	0	0	0
796	k__Bacteria; p__Actinobacteria; c__Coriobacteriia; o__Coriobacteriales; f__Coriobacteriaceae; g__; s__	0	0	0	0	0	0	0	0	0	0	0	0	0	0	0	0	0	0	0	0	0	0	0	0	0	0	0	0	0	0	0	0	0	0	0	0	0	0	0.0799716	0.0486027	0	0	0	0	0	0	0	0
797	k__Bacteria; p__Firmicutes; c__Clostridia; o__Clostridiales; f__Ruminococcaceae; g__; s__	0	0	0	0	0	0	0	0	0	0	0.0254799	0	0	0	0	0	0	0	0	0	0	0	0	0	0	0	0	0	0	0	0	0	0	0	0	0	0	0	0	0	0	0	0	0	0	0	0	0
798	k__Bacteria; p__Firmicutes; c__Erysipelotrichi; o__Erysipelotrichales; f__Erysipelotrichaceae; g__cc_115; s__	0	0	0	0	0	0	0	0	0	0.0272381	0	0	0	0	0	0	0	0	0	0	0	0	0	0	0	0	0	0	0	0	0	0	0	0	0	0	0	0	0	0	0	0	0	0	0	0	0	0
799	k__Bacteria; p__Firmicutes; c__Clostridia; o__Clostridiales; f__; g__; s__	0	0	0	0	0	0	0	0	0	0.0181587	0	0	0	0	0	0	0	0	0	0	0	0	0	0	0	0	0	0	0.0270465	0	0	0	0	0	0.048695	0	0	0	0	0	0	0	0	0	0	0	0	0
800	k__Bacteria; p__Firmicutes; c__Clostridia; o__Clostridiales; f__Clostridiaceae	0	0	0	0	0	0	0	0	0	0	0	0	0	0	0	0	0	0	0	0	0	0	0	0	0	0	0	0	0	0	0	0	0	0	0	0	0	0	0	0	0	0	0	0	0	0	0	0
801	k__Bacteria; p__Bacteroidetes; c__Bacteroidia; o__Bacteroidales	0	0	0	0	0	0	0	0	0	0	0	0	0	0	0	0	0	0	0	0	0	0	0	0	0	0	0	0	0	0	0	0	0	0	0	0	0	0	0	0	0	0	0	0	0	0	0	0
802	k__Bacteria; p__Cyanobacteria; c__Chloroplast; o__Streptophyta; f__; g__; s__	0	0	0	0	0	0	0	0	0	0	0	0	0	0	0.0083626	0	0	0.00949668	0	0	0	0	0.0103103	0	0	0	0	0	0	0	0	0	0	0	0	0	0	0	0	0	0	0	0	0	0	0	0	0
803	k__Bacteria; p__Firmicutes; c__Clostridia; o__Clostridiales; f__Lachnospiraceae	0	0	0	0	0	0	0	0	0	0	0	0	0	0	0	0	0	0	0	0	0	0	0	0	0	0	0	0	0	0	0	0	0	0	0	0	0	0	0	0	0	0	0	0	0	0	0	0
804	k__Bacteria; p__Bacteroidetes; c__Bacteroidia; o__Bacteroidales; f__Bacteroidaceae; g__Bacteroides; s__	0	0.0366488	0.0282539	0	0	0	0	0	0	0	0	0	0	0	0	0	0	0.0664767	0	0.0292969	0	0.0232721	0.0103103	0.026001	0	0	0	0	0	0	0.0166542	0	0	0	0	0	0	0	0	0	0	0	0.00790639	0	0	0.00881213	0.00885426	0
805	k__Bacteria; p__Firmicutes; c__Erysipelotrichi; o__Erysipelotrichales; f__Erysipelotrichaceae; g__; s__	0	0	0	0	0	0	0	0	0	0	0	0	0	0	0	0	0	0	0	0	0	0	0	0	0	0	0	0	0	0	0	0	0	0	0	0	0	0	0	0	0	0	0	0	0	0.0176243	0	0
806	k__Bacteria; p__Firmicutes; c__Clostridia	0	0	0	0	0	0	0	0	0	0	0	0	0	0	0	0	0	0	0	0	0	0	0	0	0	0	0	0	0	0	0	0	0	0	0.038956	0	0	0	0	0	0	0	0	0	0	0	0	0
807	k__Bacteria; p__Firmicutes; c__Clostridia; o__Clostridiales; f__Lachnospiraceae; g__Roseburia; s__	0.00807885	0.124606	0.178941	0	0	0	0	1.01349	0.106899	0.118032	0	0	0	0	0.200702	0.160378	0	0	0	0	0.566206	0.011636	0	0	0.0259067	0	0.108623	0	0	0	0.0166542	0	0	0	0.048695	0.738681	0.00864753	0	0	0.0567031	0.82338	0	0.0553447	0	0.18161	0	0	0
808	k__Bacteria; p__Firmicutes; c__Clostridia; o__Clostridiales	0	0	0	0	0	0	0.0360133	0	0	0	0	0	0	0	0	0	0	0	0	0	0	0	0	0	0	0	0	0	0	0	0	0	0	0	0	0	0	0	0	0	0	0	0	0	0	0	0	0
809	k__Bacteria; p__Firmicutes; c__Clostridia; o__Clostridiales; f__; g__; s__	0	0	0	0	0	0.665441	0	0	0	0	0	0	0	0	0	0	0	0	0.512164	0	0	0	0	0	0.103627	0	0	0.158194	0	0	0	0	0	0.0109123	0	0	0	0	0.151057	0	0.00904814	0	0.0474383	0.0904814	0	0	0	0
810	k__Bacteria; p__Tenericutes; c__Mollicutes; o__RF39; f__; g__; s__	0	0	0	0	0	0.849313	0	0	0	0	0	0	0	0	0	0	0	0	0	0	0	0	0	0	0	0	0	0	0	0	0	0	0	0	0	0	0	0	0	0	0	0	0	0	0	0	0.0973968	0
811	k__Bacteria; p__Proteobacteria; c__Betaproteobacteria; o__Burkholderiales; f__Alcaligenaceae; g__Sutterella; s__	0	0	0	0	0	0	0	0	0	0	0	0	0	0	0	0	0	0	0	0	0	0	0	0	0	0	0	0	0	0	0	0	0	0	0	0	0	0	0	0	0	0	0	0	0	0	0	0
812	k__Bacteria; p__Firmicutes; c__Clostridia; o__Clostridiales; f__; g__; s__	0	0	0.00941797	0.0734095	0	0.0087558	0	0	0.279582	0.0544761	0.0254799	0.0412746	0	0.472524	0	0.0253229	0.00850774	0	0.0182916	0	0	0	0	0	0.0172712	0	0.0501337	0.0421852	0.00901551	0.0116564	0	0	0.139397	0	0.126607	0.00869036	0.0864753	0	0	0	0	0	0.0711575	0	0	0.00881213	0	0
813	k__Bacteria; p__Firmicutes; c__Clostridia; o__Clostridiales; f__Ruminococcaceae; g__; s__	0	0	0	0	0	0	0	0	0	0	0	0	0	0	0	0	0	0	0	0	0	0	0	0	0	0	0	0	0	0	0	0	0	0	0	0	0	0	0	0	0	0	0	0	0	0	0	0
814	k__Bacteria; p__Firmicutes; c__Clostridia; o__Clostridiales; f__Ruminococcaceae; g__Faecalibacterium; s__prausnitzii	0.00807885	0.205233	0.0376719	0	0.0254799	0	0.00900333	0	0.123345	0.13619	0.00849329	0.0577844	0	0.0175009	0.0585382	0.498016	0.119108	0.34188	0.868849	0.15625	0.0695341	0.11636	0.185586	0.00866701	0.310881	0.0222074	0.26738	0.0316389	0.567977	0.0582819	0.14156	0.081091	0.191671	0.0872981	0.029217	0.208569	0.0345901	0	0.00888573	0.00810045	0.190011	0.514259	0.134409	0.180963	0	0	0.115105	0.740178
815	k__Bacteria; p__Firmicutes; c__Clostridia; o__Clostridiales; f__Ruminococcaceae; g__; s__	0	0	0	0	0	0.0262674	0	0	0	0	0	0.0742942	0	0	0	0	0	0	0	0	0	0	0	0	0	0	0	0	0	0	0	0	0.0174246	0	0	0	0	0	0	0	0.063337	0	0	0	0	0	0	0
816	k__Bacteria; p__Firmicutes; c__Clostridia; o__Clostridiales; f__Lachnospiraceae; g__Lachnospira; s__	0	0	0	0	0	0	0	0	0	0.0907935	0.00849329	0.0165098	0	0	0	0	0	0.550807	0.429852	0.498047	0	0	0	0	0	0.810571	0.0584893	0.0105463	0	0	0.316429	0	0	0	0	0.747371	0	0	0	0.0810045	0	0	0.0553447	0.208107	0	0	0.0619798	0
817	k__Bacteria; p__Firmicutes; c__Clostridia; o__Clostridiales; f__Ruminococcaceae	0	0	0	0.00815661	0	0	0.00900333	0	0	0	0	0	0	0	0	0	0	0	0	0	0	0	0	0	0	0	0	0	0	0	0	0	0	0	0	0	0	0	0	0	0	0	0	0	0	0	0	0
818	k__Bacteria; p__Firmicutes; c__Clostridia; o__Clostridiales; f__Ruminococcaceae; g__; s__	0	0	0	0	0	0.043779	0	0	0	0	0	0	0	0	0	0	0	0	0	0	0	0	0	0	0	0	0	0	0	0	0	0	0	0	0	0	0	0	0	0	0	0	0	0	0	0	0	0
819	k__Bacteria; p__Firmicutes; c__Bacilli; o__Lactobacillales; f__; g__; s__	0	0	0	0	0	0.0087558	0	0	0	0	0	0	0	0	0	0	0	0	0	0	0	0	0	0	0	0	0	0	0	0	0	0	0	0	0	0	0	0	0	0.00810045	0	0	0	0.00904814	0	0	0	0
820	k__Bacteria; p__Firmicutes; c__Clostridia; o__Clostridiales; f__Ruminococcaceae; g__; s__	0	0	0	0	0	0	0	0	0	0	0	0	0	0	0	0	0	0	0	0	0	0	0	0	0	0	0	0	0	0	0	0	0	0	0	0	0	0	0	0	0.0361925	0	0	0	0	0	0.858863	0
821	k__Bacteria; p__Actinobacteria; c__Actinobacteria; o__Bifidobacteriales; f__Bifidobacteriaceae; g__Bifidobacterium; s__	0	0	0	0	0	0	0	0	0	0	0	0	0	0	0	0	0	0	0	0	0	0	0	0	0	0	0	0	0	0	0	0	0	0	0	0	0	0	0	0	0	0	0	0	0	0	0	0
822	k__Bacteria; p__Firmicutes; c__Clostridia; o__Clostridiales	0	0.0219893	0	0	0	0.0262674	0	0	0	0	0	0	0	0	0	0	0	0	0	0	0	0	0	0	0	0	0	0	0	0	0	0	0	0	0	0	0	0	0.319886	0	0	0	0	0	0	0	0.0531256	0
823	k__Bacteria; p__Firmicutes; c__Clostridia; o__Clostridiales; f__Lachnospiraceae; g__; s__	0	0	0	0	0	0	0	0	0	0	0	0.0247647	0	0	0	0.00844096	0	0	0	0	0.00993345	0	0	0	0.0259067	0	0	0	0	0	0	0	0	0	0	0	0	0	0.0177715	0	0	0.00935016	0	0	0	0	0	0
824	k__Bacteria; p__Firmicutes; c__Clostridia; o__Clostridiales; f__Ruminococcaceae	0	0	0	0	0	0.0175116	0	0	0	0	0	0	0	0	0	0	0	0	0	0	0	0	0	0	0	0	0	0	0	0	0	0	0	0	0	0	0	0	0	0	0	0	0	0	0	0.0264364	0	0
825	k__Bacteria; p__Firmicutes; c__Clostridia; o__Clostridiales; f__Lachnospiraceae	0	0	0	0	0	0	0	0	0	0	0	0	0	0	0	0	0	0	0	0	0	0	0	0	0	0	0	0	0	0	0	0	0	0.0109123	0	0	0	0	0	0	0	0	0	0	0	0	0	0.0474473
826	k__Bacteria; p__Firmicutes; c__Clostridia; o__Clostridiales; f__Lachnospiraceae	0	0	0	0	0	0	0	0	0	0	0	0	0	0	0	0	0	0	0	0	0	0	0	0	0	0	0	0	0	0	0	0	0	0	0	0	0	0	0	0	0	0	0	0	0.42057	0	0	0
827	k__Bacteria; p__Firmicutes; c__Clostridia; o__Clostridiales; f__Lachnospiraceae; g__Clostridium; s__citroniae	0	0	0	0	0	0	0	0.00779606	0	0.00907935	0	0	0	0	0	0.0168819	0	0.0189934	0	0	0	0	0	0	0	0.0111037	0	0	0	0	0.00832709	0.00737191	0	0	0	0	0	0.0251805	0	0.0243013	0.0542888	0.00935016	0	0.00904814	0	0	0	0
828	k__Bacteria; p__Firmicutes; c__Clostridia; o__Clostridiales; f__; g__; s__	0	0	0	0	0	0	0	0	0	0	0	0	0	0	0	0	0	0	0	0	0	0	0	0	0	0	0	0	0	0	0	0.0516034	0.0348493	0	0	0	0	0.0419674	0	0	0	0	0	0	0.0764672	0	0	0
829	k__Bacteria; p__Firmicutes; c__Clostridia; o__Clostridiales; f__Christensenellaceae; g__; s__	0	0	0	0	0	0.0087558	0.0180067	0	0	0	0	0.0330196	0	0	0	0	0	0	0	0	0	0	0	0	0	0.0111037	0	0	0	0	0	0.00737191	0	0	0	0.00869036	0	0	0.0533144	0.0162009	0	0	0.0158128	0.0271444	0	0.0264364	0	0
830	k__Bacteria; p__Bacteroidetes; c__Bacteroidia; o__Bacteroidales; f__Prevotellaceae; g__Prevotella; s__	0	0	0	0	0	0.218895	0	0	0	0	0	0	0	0	0	0	0	0	0	0	0	0	0	0	0	0	0	0	0	0	0	0	0	0	0	0	0	0	0	0	0	0	0	0	0	0	0	0
831	k__Bacteria; p__Bacteroidetes; c__Bacteroidia; o__Bacteroidales; f__Bacteroidaceae; g__Bacteroides; s__	0	0	0	0	0	0	0	0	0	0	0	0	0	0	0	0	0	0	0.0914578	0	0	0	0	0	0	0	0	0	0	0	0	0	0	0	0	0	0	0	0	0	0	0	0	0	0	0.00881213	0	0
832	k__Bacteria; p__Firmicutes; c__Clostridia; o__Clostridiales	0	0.0146595	0	0	0	0	0	0	0	0	0	0	0	0	0	0	0	0	0	0	0	0	0	0	0	0	0	0	0	0	0	0	0	0	0	0	0	0	0	0	0	0	0	0	0	0	0	0
833	k__Bacteria; p__Firmicutes; c__Clostridia; o__Clostridiales; f__Ruminococcaceae; g__; s__	0	0	0	0	0.00849329	0	0.0180067	0	0	0	0	0.0165098	0	0	0	0	0	0	0	0	0	0	0	0	0	0	0	0	0.00901551	0	0	0	0	0	0	0.00869036	0	0	0.0177715	0	0	0.0187003	0.00790639	0.00904814	0	0.00881213	0	0
834	k__Bacteria; p__Firmicutes; c__Clostridia; o__Clostridiales; f__Veillonellaceae; g__Megasphaera; s__	0	0	0	0	0	0	0	0	0	0	0	0	0	0	0	0	0	0	0	0	0	0	0	0	0.0345423	0	0	0	0	0	0	0	0	0	0	0	0	0	0	0	0	0	0	0	0	0	0	0
835	k__Bacteria; p__Firmicutes; c__Clostridia; o__Clostridiales; f__Ruminococcaceae	0	0	0	0	0	0	0	0	0	0	0	0	0	0	0	0	0	0	0	0	0	0	0	0	0	0	0	0	0	0	0	0	0	0	0	0	0	0	0	0	0	0	0	0	0	0	0	0
836	k__Bacteria; p__Firmicutes; c__Clostridia; o__Clostridiales; f__Ruminococcaceae; g__; s__	0	0	0	0	0	0	0	0	0	0	0	0	0	0	0	0	0	0	0	0	0	0	0	0	0	0	0	0	0	0	0	0	0	0	0	0	0	0	0	0	0	0	0	0	0	0	0	0
837	k__Bacteria; p__Firmicutes; c__Clostridia; o__Clostridiales; f__Ruminococcaceae; g__Ruminococcus; s__	0	0	0	0.0244698	0	0	0	0	0	0.00907935	0	0.00825491	0	0	0	0	0	0	0	0.0292969	0	0	0	0	0	0	0	0	0	0	0	0.00737191	0	0	0	0	0.00864753	0	0	0	0	0	0	0	0	0	0	0.0284684
838	k__Bacteria; p__Firmicutes; c__Clostridia; o__Clostridiales; f__Ruminococcaceae; g__; s__	0	0	0	0	0	0	0	0	0	0.0907935	0	0	0	0	0	0	0	0	0	0	0	0	0	0	0	0	0	0	0	0	0	0	0	0.0982104	0	0	0	0	0	0	0	0	0	0	0	0	0	0
839	k__Bacteria; p__Firmicutes; c__Clostridia; o__Clostridiales; f__Ruminococcaceae; g__Faecalibacterium; s__prausnitzii	0	0.00732977	0	0	0.178359	0.0963138	0.117043	0	0.16446	0	0.0509597	0.189863	0	0.0350018	0.041813	0	0	0.11396	0.0182916	0	0	0	0.0206207	0	0	0	0.0334225	0.643324	0	0.0466255	0.0166542	0	0.130685	0.414666	0.633035	0.347614	0.00864753	0	0	0.0162009	0.00904814	0	0.0237192	0.0180963	0	0.0176243	0.00885426	0.0189789
840	k__Bacteria; p__Actinobacteria; c__Actinobacteria; o__Actinomycetales; f__Micrococcaceae; g__Rothia; s__mucilaginosa	0	0	0	0	0	0	0	0	0	0	0	0.0330196	0	0	0.0083626	0	0	0	0.00914578	0	0	0	0.0103103	0	0	0	0	0	0	0	0	0	0	0	0	0.00869036	0	0	0	0.00810045	0.00904814	0	0.00790639	0	0	0	0	0.0189789
841	k__Bacteria; p__Firmicutes; c__Clostridia; o__Clostridiales; f__[Mogibacteriaceae]; g__; s__	0	0	0	0	0	0	0	0	0	0	0	0	0	0	0	0	0	0	0	0	0	0	0	0	0	0	0	0	0	0	0	0	0	0	0	0	0	0	0	0	0	0	0	0	0	0	0	0
842	k__Bacteria; p__Firmicutes; c__Clostridia; o__Clostridiales; f__; g__; s__	0	0	0	0	0	0	0	0	0	0	0	0	0	0	0	0	0	0	0	0	0	0	0	0	0	0	0	0	0	0	0	0	0	0	0	0	0	0	0	0	0	0	0	0	0	0	0	0
843	k__Bacteria; p__Firmicutes; c__Bacilli; o__Lactobacillales; f__Lactobacillaceae; g__; s__	0	0	0	0	0	0	0	0	0	0	0	0	0	0	0	0	0	0	0	0	0	0	0	0	0	0	0	0	0	0	0	0	0	0	0	0	0	0	0	0.0891049	0	0	0	0	0	0	0	0
844	k__Bacteria; p__Firmicutes; c__Clostridia; o__Clostridiales; f__Christensenellaceae; g__; s__	0	0	0	0	0.059453	0.0175116	0.0180067	0	0	0	0	0.156843	0	0	0	0	0	0	0	0	0	0	0	0	0	0	0	0	0	0	0	0	0	0.0109123	0	0	0	0	0.213258	0	0	0	0	0	0	0	0	0
845	k__Bacteria; p__Firmicutes; c__Clostridia; o__Clostridiales; f__Lachnospiraceae	0	0.0146595	0	0	0	0	0	0	0	0.0817142	0	0.0330196	0	0.341267	0	0	0	0	0.00914578	0	0	0	0	0	0.0863558	0	0	0.0210926	0	0	0	0	0.0435616	0	0	0.00869036	0	0	0	0	0.0180963	0	0.0237192	0	0	0.00881213	0.00885426	0
846	k__Bacteria; p__Firmicutes; c__Clostridia; o__Clostridiales; f__Ruminococcaceae; g__; s__	0	0	0	0	0	0	0	0	0	0	0	0	0	0	0	0	0	0	0	0	0	0	0	0	0	0	0	0	0	0	0	0	0	0	0	0	0	0	0.0266572	0	0	0	0	0	0	0	0	0
847	k__Bacteria; p__Firmicutes; c__Clostridia; o__Clostridiales; f__Lachnospiraceae; g__; s__	0.00807885	0	0.0470898	0	0	0	0	0	0.041115	0	0.0509597	0.0247647	0	0	0	0	0	0.00949668	0.0274374	0	0	0.0698162	0.154655	0.130005	0	0	0	0.0210926	0.036062	0	0.0999251	0.0368596	0	0.0109123	0.029217	0.00869036	0.0172951	0.0251805	0.0177715	0	0.0180963	0	0.00790639	0	0	0.00881213	0	0
848	k__Bacteria; p__Firmicutes; c__Clostridia; o__Clostridiales; f__Lachnospiraceae; g__Blautia; s__	0	0	0.0188359	0	0	0	0	0.00779606	0.024669	0.0272381	0.00849329	0.00825491	0	0	0	0.0844096	0.0255232	0.0189934	0.0365831	0	0	0	0	0	0.0172712	0	0.0334225	0.0421852	0	0	0.00832709	0	0	0.0327368	0	0	0.00864753	0	0	0	0.117626	0.0187003	0.0395319	0.0180963	0	0	0.00885426	0.00948947
849	k__Bacteria; p__Firmicutes; c__Clostridia; o__Clostridiales; f__Clostridiaceae; g__Clostridium	0	0	0	0	0.059453	0	0	0	0	0	0	0.0412746	0	0.00875044	0	0	0	0	0	0	0	0	0	0	0	0	0	0	0	0	0	0	0	0	0	0	0	0	0	0	0	0	0	0	0	0.0528728	0	0
850	k__Bacteria; p__Firmicutes; c__Erysipelotrichi; o__Erysipelotrichales; f__Erysipelotrichaceae; g__[Eubacterium]	0	0	0	0	0	0	0	0	0	0	0	0	0	0	0	0	0	0	0	0	0	0	0	0	0	0	0	0	0	0	0	0	0	0	0	0	0	0	0	0	0	0	0	0	0	0	0	0
851	k__Bacteria; p__Firmicutes; c__Bacilli; o__Lactobacillales; f__Streptococcaceae; g__Lactococcus; s__garvieae	0	0	0	0	0	0	0	0	0	0	0	0	0	0	0	0	0	0	0	0	0	0	0	0	0	0	0	0	0	0	0	0	0	0	0	0	0	0	0	0	0	0	0	0	0	0	0	0
852	k__Bacteria; p__Bacteroidetes; c__Bacteroidia; o__Bacteroidales; f__Bacteroidaceae; g__Bacteroides; s__	0	0	0	0	0	0	0	0	0	0	0	0	0	0	0	0	0	0	0	0	0	0	0	0	0	0	0	0	0	0	0	0	0	0	0	0	0	0	0	0	0	0	0	0	0	0	0	0
853	k__Bacteria; p__Firmicutes; c__Clostridia; o__Clostridiales; f__Ruminococcaceae; g__; s__	0	0	0.00941797	0	0	0	0.387143	0.00779606	0.00822301	0.0544761	0.101919	0	0	0	0	0.0422048	0	0	0.0914578	0.0195312	0	0	0	0.00866701	0.0172712	0	0	0.0105463	0	0	0	0.0221157	0	0	0	0	0.0172951	0	0.00888573	0	0.00904814	0	0	0.0180963	0	0	0	0.0189789
854	k__Bacteria; p__Firmicutes; c__Clostridia; o__Clostridiales; f__Ruminococcaceae; g__Oscillospira; s__	0	0	0	0	0	0.043779	0	0	0	0	0	0	0	0	0	0	0	0	0	0	0	0	0	0	0	0	0	0	0	0	0	0	0.00871232	0.109123	0	0	0	0	0	0	0	0	0	0	0	0	0.0796883	0
855	k__Bacteria; p__Firmicutes; c__Clostridia; o__Clostridiales; f__[Tissierellaceae]; g__Peptoniphilus; s__	0	0.0146595	0	0	0	0	0	0	0	0	0	0	0	0	0	0.0168819	0	0	0	0.00976562	0.0298003	0	0	0	0	0	0	0	0	0	0	0	0	0	0	0	0	0	0	0	0	0	0	0	0	0	0	0
856	k__Bacteria; p__Firmicutes; c__Clostridia; o__Clostridiales; f__Ruminococcaceae; g__Oscillospira; s__	0	0	0	0.00815661	0	0	0	0	0	0	0	0.00825491	0	0	0	0	0	0	0	0.0195312	0	0.011636	0.0515517	0	0	0	0	0	0	0	0	0	0.00871232	0	0	0.00869036	0.0432376	0	0	0	0	0	0.0158128	0.00904814	0	0	0	0.0189789
857	k__Bacteria; p__Firmicutes; c__Clostridia; o__Clostridiales; f__[Tissierellaceae]; g__WAL_1855D; s__	0	0	0.0282539	0	0	0	0	0	0	0	0	0	0	0	0	0	0	0	0	0	0.0794676	0	0	0	0	0	0	0	0	0	0	0	0	0	0	0	0	0	0	0	0	0	0	0	0	0	0	0
858	k__Bacteria; p__Bacteroidetes; c__Bacteroidia; o__Bacteroidales; f__[Odoribacteraceae]; g__Odoribacter; s__	0	0	0	0	0	0	0	0	0	0	0	0	0	0	0	0	0	0	0	0	0	0	0	0	0	0	0	0	0	0	0	0	0	0	0	0	0	0	0	0	0	0	0	0	0	0	0	0
859	k__Bacteria; p__Firmicutes; c__Clostridia; o__Clostridiales	0	0	0	0	0	0	0	0	0	0	0	0	0	0	0	0	0	0	0	0	0	0	0	0	0	0	0	0	0	0	0	0	0	0	0	0	0	0	0	0	0	0	0	0	0	0	0	0
860	k__Bacteria; p__Firmicutes; c__Clostridia; o__Clostridiales; f__Christensenellaceae; g__Christensenella; s__	0	0	0	0	0	0	0	0	0	0	0.00849329	0	0	0	0	0	0	0	0	0	0	0	0	0	0	0	0	0	0	0	0	0	0	0	0	0	0	0	0.00888573	0	0.00904814	0	0	0	0	0	0	0
861	k__Bacteria; p__Bacteroidetes; c__Bacteroidia; o__Bacteroidales; f__Bacteroidaceae; g__Bacteroides; s__fragilis	0	0	0	0	0	0	0.13505	0	0	0	0.0254799	0	0	0	0	0.0253229	0	0	0.00914578	0	0	0.407261	0	0	0	0	0	0	0	0	0	0	0	0	0	0	0	0	0	0	0	0	0	0	0	0	0	0
862	k__Bacteria; p__Firmicutes; c__Clostridia; o__Clostridiales; f__Ruminococcaceae; g__; s__	0	0	0	0	0	0.148849	0	0	0	0	0	0	0	0	0	0	0	0	0	0	0	0	0	0	0	0	0	0	0	0	0	0	0	0	0	0	0	0	0.0177715	0	0	0	0	0	0	0	0.150522	0
863	k__Bacteria; p__Firmicutes; c__Bacilli; o__Lactobacillales; f__Streptococcaceae; g__Streptococcus; s__	0	0	0	0	0	0	0	0	0	0	0	0	0	0	0	0	0.0170155	0	0	0	0.00993345	0	0	0	0	0	0	0	0	0	0	0	0	0	0	0	0	0	0	0	0.00904814	0.0187003	0	0.00904814	0	0	0	0.0189789
864	k__Bacteria; p__Firmicutes; c__Clostridia; o__Clostridiales; f__Ruminococcaceae; g__; s__	0	0	0	0.0978793	0.00849329	0.0087558	0	0	0	0	0.0254799	0.0577844	0	0	0	0	0	0	0.0640205	0	0	0	0	0	0	0	0	0.0316389	0	0.0466255	0	0.0147438	0	0	0.00973899	0	0.0259426	0	0	0	0.00904814	0	0.0553447	0	0	0.00881213	0.0796883	0
865	k__Bacteria; p__Firmicutes; c__Clostridia; o__Clostridiales; f__Ruminococcaceae; g__Oscillospira; s__	0	0	0	0	0	0	0	0.0311842	0	0	0.0254799	0	0.010618	0.0350018	0	0	0	0	0	0	0	0	0	0.121338	0	0	0	0	0	0	0	0	0.0435616	0	0	0	0	0	0	0	0	0.00935016	0	0	0	0.00881213	0	0
866	k__Bacteria; p__Firmicutes; c__Clostridia; o__Clostridiales	0	0.0439786	0	0	0.00849329	0	0.0180067	0	0	0	0	0.0247647	0	0	0	0	0	0	0	0	0	0	0	0	0	0	0	0	0.00901551	0	0	0	0.00871232	0	0	0	0	0	0	0	0	0	0	0	0	0	0	0
867	k__Bacteria; p__Firmicutes; c__Clostridia; o__Clostridiales; f__Ruminococcaceae; g__; s__	0	0	0	0	0	0	0	0	0	0	0	0	0	0	0	0	0	0	0	0	0	0	0	0	0	0	0	0	0	0	0	0	0	0	0	0	0	0	0	0	0	0	0	0	0	0	0	0
868	k__Bacteria; p__Firmicutes; c__Clostridia; o__Clostridiales; f__Clostridiaceae; g__Clostridium; s__perfringens	0	0	0	0	0	0	0	0	0	0	0	0	0	0	0	0	0	0	0	0	0	0	0	0	0	0	0	0	0	0	0	0	0	0	0	0	0	0	0	0	0	0	0	0.063337	0	0	0	0
869	k__Bacteria; p__Firmicutes; c__Clostridia; o__Clostridiales; f__Ruminococcaceae; g__Anaerotruncus; s__	0	0	0	0	0	0	0	0	0	0	0	0	0	0	0	0	0	0	0	0	0	0	0	0	0	0	0	0	0	0	0	0	0	0	0	0	0	0	0	0	0	0	0	0	0	0	0	0
870	k__Bacteria; p__Bacteroidetes; c__Bacteroidia; o__Bacteroidales; f__Porphyromonadaceae; g__Parabacteroides; s__	0	0	0	0	0.186852	0	0	0	0	0	0	0	0	0	0	0	0	0	0	0	0	0	0	0	0	0	0	0	0	0	0	0	0	0.0109123	0.019478	0	0	0.109115	0	0	0	0.0935016	0	0.262396	0	0	0.00885426	0
871	k__Bacteria; p__Bacteroidetes; c__Bacteroidia; o__Bacteroidales; f__Bacteroidaceae; g__Bacteroides; s__	0	0	0	0	0	0	0	0	0	0	0	0	0	0	0	0	0	0	0	0	0	0	0	0	0	0	0	0	0	0	0	0	0	0	0	0	0	0	0	0	0	0	0	0	0	0	0	0
872	k__Bacteria; p__Firmicutes; c__Clostridia; o__Clostridiales; f__Ruminococcaceae	0.0242365	0.00732977	0	0.0815661	0.00849329	0	0	0.0155921	0.016446	0.00907935	0.135893	0	0	0	0.0083626	0	0	0	0	0	0.0298003	0.011636	0.061862	0.017334	0.112263	0	0.0167112	0.0105463	0	0	0	0.088463	0.00871232	0.0218245	0.019478	0.0608325	0	0	0	0.0486027	0.0180963	0.130902	0	0	0.219843	0	0	0
873	k__Bacteria; p__Firmicutes; c__Clostridia; o__Clostridiales; f__Ruminococcaceae; g__Oscillospira; s__	0	0.00732977	0	0	0	0	0.00900333	0.00779606	0.00822301	0	0.0254799	0	0	0.0875044	0.0167252	0	0	0	0	0	0	0	0	0.0953371	0	0	0	0	0	0	0	0	0	0	0	0.0695229	0	0	0	0	0	0.0374007	0.0158128	0	0.0382336	0.0352485	0	0
874	k__Bacteria; p__Firmicutes; c__Clostridia; o__Clostridiales; f__Ruminococcaceae; g__Oscillospira; s__	0	0	0	0	0	0	0	0	0	0	0	0	0	0	0	0	0	0	0	0	0	0	0	0	0	0	0	0	0	0	0	0	0	0	0	0	0	0	0	0	0	0	0	0	0	0	0	0
875	k__Bacteria; p__Actinobacteria; c__Coriobacteriia; o__Coriobacteriales; f__Coriobacteriaceae; g__; s__	0	0	0	0.106036	0	0.0963138	0	0	0	0	0.0169866	0	0	0	0	0	0	0	0	0	0	0	0	0.00866701	0	0	0	0	0	0	0	0.0294877	0	0.109123	0	0	0	0	0	0	0	0	0	0	0	0.0264364	0	0
876	k__Bacteria; p__Firmicutes; c__Clostridia; o__Clostridiales; f__Christensenellaceae; g__; s__	0	0	0	0	0	0.0087558	0	0	0	0	0	0.0247647	0	0	0	0	0	0	0	0	0	0	0	0	0	0	0	0	0	0	0	0	0	0	0	0	0	0	0.0355429	0	0	0	0	0	0	0	0	0
877	k__Bacteria; p__Firmicutes; c__Clostridia; o__Clostridiales; f__Lachnospiraceae; g__Blautia; s__obeum	0.0242365	0.0439786	0.273121	0	0.110413	0.087558	0.18907	0.0545724	0.00822301	0.00907935	0.0424665	0.0495295	0.0212359	0.0262513	0.0083626	0.0928505	0.0425387	0.00949668	0.00914578	0	0.0397338	0.0232721	0.030931	0	0.0172712	0.0111037	0.0250668	0.0210926	0	0.0116564	0.091598	0	0.0958355	0.0109123	0.019478	0.0782133	0.0345901	0.00839349	0.0799716	0.0162009	0.0271444	0.056101	0.0474383	0.135722	0.047792	0.0264364	0.0531256	0
878	k__Bacteria; p__Proteobacteria; c__Gammaproteobacteria; o__Aeromonadales; f__Succinivibrionaceae; g__; s__	0	0	0	0	0	0	0	0	0.271359	0	0	0	0	0	0	0	0	0	0	0	0	0	0	0	0	0	0	0	0	0	0	0	0	0	0	0	0	0	0	0	0	0	0	0	0	0	0	0
879	k__Bacteria; p__Bacteroidetes; c__Bacteroidia; o__Bacteroidales	0	0	0	0	0	0	0	0	0	0	0	0	0	0	0	0	0	0	0	0	0	0	0	0	0	0	0	0	0	0	0	0	0	0	0	0	0	0	0	0	0	0	0	0	0	0	0	0
880	k__Bacteria; p__Firmicutes; c__Clostridia; o__Clostridiales; f__Ruminococcaceae	0	0	0	0	0	0.0175116	0.0630233	0	0.139791	0.0635555	0.00849329	0.00825491	0	0.131257	0.0083626	0	0	0	0	0	0	0	0	0	0	0	0	0.348028	0	0	0.0582896	0	0.0435616	0	0	0.0173807	0	0	0	0	0	0.420757	0.355787	0.00904814	0	0	1.08022	0
881	k__Bacteria; p__Lentisphaerae; c__[Lentisphaeria]; o__Victivallales; f__Victivallaceae; g__; s__	0	0	0	0	0.0849329	0	0	0	0	0	0	0	0	0	0	0	0	0	0	0	0	0	0	0	0	0	0	0	0	0	0	0	0	0	0	0	0	0	0	0	0	0	0	0	0	0	0	0
882	k__Bacteria; p__Firmicutes; c__Clostridia; o__Clostridiales; f__Ruminococcaceae; g__; s__	0	0	0	0	0	0	0	0	0	0	0	0	0	0	0	0	0	0	0	0	0	0	0	0	0	0	0	0	0	0	0	0	0	0	0	0	0	0	0	0	0	0	0	0	0	0	0	0
883	k__Bacteria; p__Firmicutes; c__Clostridia; o__Clostridiales; f__; g__; s__	0.105025	0.293191	0.178941	0.040783	0.178359	0.989405	0.171063	0.366415	0.378258	0.226984	0.552064	0.181608	0	0.140007	0.183977	0.160378	0.127616	0.34188	0.722517	0.15625	0	0.011636	0	0.433351	0.29361	0	0.0668449	0.379667	0.270465	0.0233127	0.0333084	0.0589753	0	0.0436491	0.175302	0.512731	0.0605327	0.0419674	0.0266572	0.105306	0.570033	0.57036	0.0948767	0.407166	0.095584	0.132182	0.212502	0.483963
884	k__Bacteria; p__Firmicutes; c__Clostridia; o__Clostridiales; f__Lachnospiraceae; g__; s__	0	0	0	0	0	0	0	0	0	0	0	0	0	0	0	0	0	0	0	0	0.109268	0	0	0	0	0	0	0	0	0	0.0249813	0	0	0	0	0.0260711	0	0	0	0	0	0	0	0	0	0	0	0
885	k__Bacteria; p__Firmicutes; c__Clostridia; o__Clostridiales	0	0	0	0	0	0.140093	0	0	0	0	0	0	0	0	0	0	0	0	0	0	0	0	0	0	0	0	0	0	0	0	0	0	0	0	0	0	0	0	0	0	0	0	0	0	0	0	0	0
886	k__Bacteria; p__Firmicutes; c__Clostridia; o__Clostridiales; f__[Mogibacteriaceae]; g__; s__	0	0	0	0	0	0	0	0	0	0	0	0.0330196	0	0	0	0	0	0	0	0	0	0	0	0	0	0	0	0	0	0	0	0	0	0	0	0	0	0	0.00888573	0	0	0	0	0.00904814	0	0	0	0
887	k__Bacteria; p__Firmicutes; c__Bacilli; o__Turicibacterales; f__Turicibacteraceae; g__Turicibacter; s__	0	0.0219893	0	0	0.00849329	0	0	0	0	0	0	0	0	0	0	0	0	0	0	0	0	0	0	0	0	0	0	0	0	0	0	0	0	0	0	0	0	0	0.00888573	0	0	0.0280505	0.0158128	0	0.678647	0.00881213	0.035417	0
888	k__Bacteria; p__Firmicutes; c__Clostridia; o__Clostridiales; f__Ruminococcaceae	0	0	0	0	0	1.07696	0	0	0	0	0	0	0	0	0	0	0	0	0	0	0	0	0	0	0	0	0	0	0	0	0	0	0	0	0	0	0	0	0	0	0	0	0	0	0	0	0	0
889	k__Bacteria; p__Firmicutes; c__Clostridia; o__Clostridiales; f__Lachnospiraceae; g__Blautia; s__	0	0	0	0	0	0	0	0	0	0.0181587	0	0	0	0	0	0	0	0.0189934	0	0	0	0	0	0	0.181347	0	0	0	0	0	0	0	0	0	0	0	0	0	0	0	0	0	0	0	0	0	0	0
890	k__Bacteria; p__Firmicutes; c__Clostridia; o__Clostridiales; f__[Tissierellaceae]; g__Parvimonas; s__	0	0	0	0	0	0	0	0	0	0	0	0	0	0	0	0	0	0	0	0	0	0	0	0	0	0	0	0	0	0	0	0	0	0	0	0	0	0	0	0	0	0	0	0	0	0	0	0
891	k__Bacteria; p__Firmicutes; c__Clostridia; o__Clostridiales; f__[Mogibacteriaceae]; g__; s__	0	0	0	0	0	0	0	0	0	0	0	0	0	0	0.125439	0	0	0	0	0	0	0	0	0	0	0	0	0	0	0	0	0	0	0	0	0	0	0	0	0	0	0	0	0	0	0	0	0
892	k__Bacteria; p__Firmicutes; c__Clostridia; o__Clostridiales	0	0	0	0	0	0	0	0	0	0	0	0	0	0	0	0	0	0	0	0	0	0	0	0	0	0	0	0	0	0	0	0	0	0	0	0	0	0	0	0	0	0	0	0	0	0	0	0
893	k__Bacteria; p__Firmicutes; c__Clostridia; o__Clostridiales	0	0	0	0	0	0	0	0	0	0.00907935	0	0	0	0	0	0	0	0	0	0	0	0	0	0	0	0	0	0	0	0	0	0	0	0	0	0	0	0	0	0	0	0	0	0	0	0	0.035417	0
894	k__Bacteria; p__Firmicutes; c__Clostridia; o__Clostridiales; f__Lachnospiraceae	0	0	0	0	0	0	0	0	0	0	0	0	0	0	0	0	0	0	0	0	0	0	0	0	0	0	0	0	0	0	0	0	0	0	0	0	0	0	0	0	0	0	0	0	0	0	0	0
895	k__Bacteria; p__Tenericutes; c__Mollicutes; o__RF39; f__; g__; s__	0	0	0	0	0	0	0	0	0	0.381333	0	0	0	0	0	0	0	0	0	0	0	0	0	0	0	0	0	0.0316389	0	0	0	0	0	0	0	0	0	0	0	0	0	0	0	0	0	0	0	0
896	k__Bacteria; p__Actinobacteria; c__Coriobacteriia; o__Coriobacteriales; f__Coriobacteriaceae; g__; s__	0	0	0	0	0	0	0	0	0	0	0	0.0330196	0	0.0175009	0	0	0	0	0	0	0	0	0	0.00866701	0	0	0	0	0.018031	0	0	0	0	0	0	0	0	0	0	0	0	0	0	0	0	0	0	0
897	k__Bacteria; p__Firmicutes; c__Clostridia; o__Clostridiales; f__Ruminococcaceae; g__; s__	0	0	0	0	0	0	0	0	0	0	0	0	0	0	0	0	0	0	0	0	0	0	0	0	0	0	0	0	0	0	0	0	0	0	0	0	0	0	0	0	0	0	0	0	0	0	0	0
898	k__Bacteria; p__Synergistetes; c__Synergistia; o__Synergistales; f__Synergistaceae; g__Synergistes; s__	0	0	0	0	0	0.087558	0	0	0	0	0	0	0	0	0	0	0	0	0	0	0	0	0	0	0	0	0	0	0	0	0	0	0	0	0	0	0	0	0	0	0	0	0	0	0	0	0	0
899	k__Bacteria; p__Bacteroidetes; c__Bacteroidia; o__Bacteroidales; f__S24-7; g__; s__	0	0	0	0	0	0	0	0	0	0	0	0	0	0	0	0	0	0	0	0	0	0	0	0	0	0	0	0	0	0	0	0	0	0.72021	0	0	0	0	0	0	0	0	0	0	0	0	0	0
900	k__Bacteria; p__Firmicutes; c__Clostridia; o__Clostridiales; f__; g__; s__	0	0	0	0	0	0.0087558	0	0	0	0	0	0.0165098	0	0	0	0	0	0	0	0	0	0	0	0	0.00863558	0.0111037	0	0	0	0	0	0	0	0.0109123	0	0	0	0	0	0	0	0	0	0	0	0	0.0442713	0
901	k__Bacteria; p__Proteobacteria	0	0	0	0	0	0.183872	0	0	0	0	0	0	0	0	0	0	0	0	0	0	0	0	0	0	0	0	0	0	0	0	0	0	0	0	0	0	0	0	0	0	0	0	0	0	0	0	0	0
902	k__Bacteria; p__Firmicutes; c__Clostridia; o__Clostridiales; f__Lachnospiraceae; g__Coprococcus; s__	0	0	0	0	0	0	0	0.00779606	0	0	0	0	0	0	0	0	0	0	0	0	0	0	0	0	0	0.0111037	0	0	0	0	0	0	0	0	0	0	0	0	0	0	0	0	0	0	0	0	0	0
903	k__Bacteria; p__Firmicutes; c__Clostridia; o__Clostridiales; f__Veillonellaceae; g__Acidaminococcus; s__	0	0	0	0	0	0	0	0	0	0	0	0	0	0	0	0	0	0	0	0	0	0	0	0	0	0	0	0	0	0	0	0	0	0	0	0	0	0	0	0	0	0	0	0	0	0	0	0
904	k__Bacteria; p__Actinobacteria; c__Coriobacteriia; o__Coriobacteriales; f__Coriobacteriaceae; g__Collinsella; s__aerofaciens	0	0.00732977	0.0753438	0.0489396	0.0424665	0.0700464	0.0180067	0.311842	0.123345	0.0544761	0	0.090804	0.010618	0.0787539	0.0083626	0	0	0.00949668	0.00914578	0.0390625	0.00993345	0.127996	0	0.00866701	0.0518135	0	0.0334225	0	0	0.0815946	0.158215	0	0.00871232	0.0327368	0	0.0434518	0.0691802	0.0503609	0.151057	0.0891049	0.0904814	0.130902	0.0395319	0	0.0382336	0.0264364	0.0708341	0.189789
905	k__Bacteria; p__Firmicutes; c__Clostridia; o__Clostridiales; f__Lachnospiraceae	0	0	0.0282539	0	0	0.113825	0	0	0.024669	0	0	0.00825491	0	0	0	0.0168819	0	0	0	0	0	0	0	0.164673	0	0	0.0167112	0	0	0	0	0	0	0	0	0.0521422	0	0	0	0	0.00904814	0	0	0	0	0.0352485	0.00885426	0.0189789
906	k__Bacteria; p__Fusobacteria; c__Fusobacteriia; o__Fusobacteriales; f__Fusobacteriaceae; g__Fusobacterium; s__	0	0	0	0	0	0	0	0	0	0	0	0	0.0424719	0	0.0250878	0	0	0	0	0	0	0	0	0	0	0	0	0	0	0	0	0.00737191	0	0	0	0	0	0.100722	0	0	0	0	0	0	0	0	0	0
907	k__Bacteria; p__Firmicutes; c__Clostridia; o__Clostridiales; f__[Mogibacteriaceae]; g__; s__	0	0	0	0	0	0	0	0	0	0	0	0	0	0	0	0	0	0	0	0	0	0	0	0	0	0	0	0	0	0	0	0	0	0	0.00973899	0	0	0	0	0	0	0	0	0	0	0	0	0
908	k__Bacteria; p__Firmicutes; c__Clostridia; o__Clostridiales; f__Lachnospiraceae	0	0	0	0	0	0	0	0	0	0	0.00849329	0	0	0	0	0	0	0	0	0	0	0	0	0	0	0	0	0	0	0	0	0	0	0	0	0	0	0	0	0	0	0	0	0	0	0.00881213	0	0
909	k__Bacteria; p__Firmicutes; c__Clostridia; o__Clostridiales; f__Christensenellaceae; g__; s__	0	0	0	0	0	0	0	0	0	0	0	0	0	0	0	0	0	0	0	0	0	0	0	0	0	0	0	0	0	0	0	0	0	0	0	0	0	0	0	0	0	0	0	0	0	0	0	0
910	k__Bacteria; p__Bacteroidetes; c__Bacteroidia; o__Bacteroidales; f__[Paraprevotellaceae]; g__; s__	0	0	0	0	0	0	0	0	0	0	0	0	0	0	0	0	0	0	0	0	0	0	0	0	0	0	0	0	0	0	0	0	0	0	0	0	0	0	0	0	0	0	0	0	0	0	0	0
911	k__Bacteria; p__Firmicutes; c__Clostridia; o__Clostridiales; f__Ruminococcaceae; g__Faecalibacterium; s__prausnitzii	0.0161577	0.256542	0.226031	0.0163132	0.203839	0.122581	0.8103	0.327434	0.353589	0.0726348	0.280279	0.445765	0.0849437	0.236262	0.217428	1.18173	0.289263	0.31339	0.182916	0.175781	0.615874	0.383989	0.680483	0.372682	1.23489	0.399734	0.0752005	0.179287	0.613054	0.0815946	0.0166542	0.184298	0.270082	0.752946	0	0.417137	0.0432376	0	0.0266572	0.226812	0.14477	0.635811	0.110689	0.361925	0.334544	0.0528728	0.150522	0.313152
912	k__Bacteria; p__Firmicutes; c__Clostridia; o__Clostridiales; f__Lachnospiraceae; g__Dorea; s__	0	0	0	0	0	0	0.0180067	0	0	0	0	0	0	0	0	0	0	0	0	0	0	0	0	0	0	0	0	0	0	0.0815946	0	0	0	0	0	0	0	0	0	0	0	0	0	0	0	0	0	0
913	k__Bacteria; p__Firmicutes; c__Bacilli; o__Lactobacillales; f__Streptococcaceae; g__Streptococcus; s__	0	0.0513084	0	0	0	0	0	0	0	0	0	0	0	0	0	0.00844096	0.00850774	0	0.0182916	0	0	0	0	0	0	0	0	0	0	0	0	0	0	0	0	0.0173807	0	0.00839349	0	0	0	0	0	0	0	0	0.0796883	0
914	k__Bacteria; p__Bacteroidetes; c__Bacteroidia; o__Bacteroidales; f__Bacteroidaceae; g__Bacteroides	0	0	0	0	0	0	0	0	0	0	0	0	0	0	0	0	0	0	0	0	0	0	0	0	0	0	0	0	0	0	0	0	0	0	0	0	0	0	0	0	0	0	0	0	0	0	0	0
915	k__Bacteria; p__Firmicutes; c__Clostridia; o__Clostridiales; f__Lachnospiraceae; g__Dorea; s__formicigenerans	0	0.0439786	0	0.00815661	0.00849329	0.0175116	0.0450167	0	0.0657841	0.308698	0.288772	0.0990589	0.0637078	0.0350018	0.0250878	0	0	0.189934	0.00914578	0	0	0.0232721	0	0.104004	0.0172712	0	0.00835561	0.0527315	0	0	0	0.125323	0.0435616	0.109123	0	0.112975	0	0.0251805	0.0355429	0.153908	0.0723851	0.0467508	0.0237192	0.171915	0.191168	0.0881213	0	0.0948947
916	k__Bacteria; p__Actinobacteria; c__Coriobacteriia; o__Coriobacteriales; f__Coriobacteriaceae	0	0	0	0	0	0	0	0	0	0.00907935	0	0.00825491	0	0	0	0	0	0	0	0	0	0	0	0	0	0	0	0	0	0	0	0	0	0	0	0	0	0	0	0	0	0	0	0	0	0	0	0
917	k__Bacteria; p__Firmicutes; c__Clostridia; o__Clostridiales; f__Ruminococcaceae; g__Faecalibacterium; s__prausnitzii	0	0	0	0.0163132	0	0.0612906	0	0	0	0.00907935	0.00849329	0	0	0	0	0	0	0	0	0	0	0	0	0	0	0	0	0.0738241	0	0	0	0	0	0	0	0	0	0	0	0.129607	0	0	0	0.0452407	0	0.00881213	0	0
918	k__Bacteria; p__Firmicutes; c__Clostridia; o__Clostridiales; f__Ruminococcaceae	0	0	0	0	0	0	0	0	0	0	0	0	0	0	0	0	0	0	0	0	0	0	0	0	0	0	0	0	0	0	0	0	0	0	0	0	0	0	0	0	0	0	0	0	0	0	0	0
919	k__Bacteria; p__Proteobacteria; c__Gammaproteobacteria; o__Enterobacteriales; f__Enterobacteriaceae	0	0	0	0	0	0	0	0	0	0	0	0	0	0.00875044	0	0	0	0	0.0365831	0	0	0.011636	0.030931	0	0	0.122141	0	0	0.054093	0	0	0	0	0	0	0	0	0.00839349	0.0622001	0	0	0	0	0.00904814	0	0	0	0
920	k__Bacteria; p__Bacteroidetes; c__Bacteroidia; o__Bacteroidales; f__[Odoribacteraceae]; g__Butyricimonas; s__	0	0	0	0	0	0	0.0360133	0	0	0	0	0	0	0	0.0083626	0.0422048	0	0	0	0	0	0	0	0.0346681	0	0	0	0	0	0	0	0	0	0.0218245	0	0	0.13836	0	0	0	0.0180963	0	0	0	0	0	0	0
921	k__Bacteria; p__Bacteroidetes; c__Bacteroidia; o__Bacteroidales; f__Porphyromonadaceae; g__Parabacteroides; s__gordonii	0	0	0.0282539	0	0	0	0	0	0	0	0	0	0	0	0	0	0	0	0	0	0	0	0	0	0	0	0	0	0	0	0	0	0	0	0.00973899	0	0	0	0	0	0	0	0	0	0	0	0	0
922	k__Bacteria; p__Firmicutes; c__Clostridia; o__Clostridiales; f__Lachnospiraceae; g__Lachnospira; s__	0	0	0	0	0	0	0	0	0	0	0	0	0	0	0	0	0	0	0	0	0	0	0	0	0	0	0	0	0	0	0	0	0	0	0	0	0	0	0	0	0	0	0	0	0	0	0	0
923	k__Bacteria; p__Proteobacteria; c__Gammaproteobacteria; o__Enterobacteriales; f__Enterobacteriaceae; g__Morganella	0	0	0	0	0	0	0	0	0	0	0	0	0	0	0	0	0	0	0	0	0	0	0	0	0	0	0	0	0	0	0	0	0	0	0	0	0	0	0	0	0.00904814	0	0	0	0	0	0	0
924	k__Bacteria; p__Firmicutes; c__Clostridia; o__Clostridiales	0	0	0	0	0.110413	0.0087558	0	0	0	0	0	0	0	0	0	0	0	0	0	0	0	0	0	0	0	0	0	0	0	0	0	0	0	0	0	0	0	0	0.0710858	0	0	0	0	0	0	0	0	0
925	k__Bacteria; p__Firmicutes; c__Clostridia; o__Clostridiales; f__Lachnospiraceae	0	0	0	0	0.00849329	0	0	0	0.016446	0	0	0.00825491	0	0	0	0.0168819	0	0	0.0182916	0	0.0198669	0	0	0	0	0	0	0	0.00901551	0	0	0	0	0.0109123	0	0	0	0	0.0177715	0.00810045	0	0	0	0	0	0	0	0
926	k__Bacteria; p__Firmicutes; c__Clostridia; o__Clostridiales; f__Ruminococcaceae; g__Oscillospira; s__	0	0	0	0	0	0	0	0	0	0	0	0	0	0	0	0	0	0	0	0	0	0	0	0	0	0	0	0	0	0	0	0	0	0	0	0	0	0	0.0710858	0	0	0	0	0	0	0	0.0708341	0
927	k__Bacteria; p__Bacteroidetes; c__Bacteroidia; o__Bacteroidales; f__; g__; s__	0	0	0	0	0	0	0	0	0	0	0	0	0	0	0	0	0	0	0	0	0	0	0	0	0	0	0	0	0	0	0	0	0	0	0	0	0	0	0	0	0	0	0	0	0	0	0	0
928	k__Bacteria; p__Firmicutes; c__Clostridia; o__Clostridiales; f__Lachnospiraceae	0	0	0	0	0	0.0262674	0.05402	0	0.00822301	0	0	0.00825491	0	0	0	0	0	0	0	0.0195312	0	0.011636	0	0.017334	0	0	0.0334225	0.0738241	0	0	0	0	0	0.0109123	0	0	0.0259426	0	0	0	0.0723851	0	0	0	0	0.0528728	0	0.0189789
929	k__Bacteria; p__Firmicutes; c__Clostridia; o__Clostridiales; f__Lachnospiraceae; g__Roseburia; s__	0	0.00732977	0.00941797	0.0163132	0	0.0087558	0	0	0.00822301	0.0272381	0.0679463	0	0	0.0175009	0.0919886	0	0	0.0379867	0	0.0488281	0	0	0	0.234009	0.00863558	1.11037	0.0167112	0.0316389	0	0.0233127	0	0.00737191	0	0	0.048695	0.00869036	0	0	0	0	0.117626	0	0.0158128	0	0.18161	0	0	0
930	k__Bacteria; p__Firmicutes; c__Clostridia; o__Clostridiales; f__Lachnospiraceae	0	0	0	0	0	0	0.00900333	0	0	0	0	0	0	0	0	0	0	0	0	0	0	0	0	0	0.00863558	0	0	0	0	0	0	0	0	0	0	0	0	0	0	0	0	0	0	0	0	0	0	0
931	k__Bacteria; p__Firmicutes; c__Clostridia; o__Clostridiales; f__Ruminococcaceae; g__Oscillospira; s__	0	0	0	0	0	0.0087558	0.0360133	0	0	0	0	0.0165098	0	0	0	0	0	0	0	0	0	0	0	0	0	0	0	0	0.0270465	0	0	0	0	0	0	0	0	0	0	0	0	0	0	0	0	0	0	0
932	k__Bacteria; p__Firmicutes; c__Clostridia; o__Clostridiales; f__Ruminococcaceae	0	0	0	0	0	0	0	0	0	0	0	0	0	0	0.0083626	0	0	0	0	0	0	0	0	0	0	0	0	0	0	0.0116564	0	0	0	0	0	0	0	0	0	0	0	0	0	0	0	0	0.0442713	0
933	k__Bacteria; p__Firmicutes; c__Clostridia; o__Clostridiales; f__[Mogibacteriaceae]; g__; s__	0	0	0	0	0	0	0	0	0	0	0	0	0	0	0	0	0	0	0	0	0	0	0	0	0	0	0	0	0	0	0	0	0	0	0	0	0	0	0	0	0	0	0	0	0	0	0	0
934	k__Bacteria; p__Firmicutes; c__Clostridia; o__Clostridiales; f__Lachnospiraceae; g__[Ruminococcus]; s__gnavus	0	0	0	0.00815661	0	0	0	0	0	0	0	0	0	0	0	0	0	0	0	0	0	0	0	0	0	0.0111037	0	0	0.036062	0	0.0832709	0	0	0	0	0	0	0	0	0	0	0	0	0	0	0	0.00885426	0
935	k__Bacteria; p__Firmicutes; c__Clostridia; o__Clostridiales; f__Ruminococcaceae; g__Ruminococcus; s__	0	0	0	0	0	0	0	0	0	0	0	0	0	0	0	0	0	0	0	0	0	0	0	0	0	0	0	0	0	0	0	0.00737191	0	0	0	0	0	0.00839349	0	0.0162009	0	0	0	0	0	0	0	0
936	k__Bacteria; p__Firmicutes; c__Clostridia; o__Clostridiales; f__[Mogibacteriaceae]; g__; s__	0	0	0	0	0	0	0	0	0	0.0181587	0	0	0	0	0	0	0	0	0	0	0	0	0	0	0	0	0	0	0	0	0	0	0	0	0	0	0	0	0	0	0	0.0280505	0	0.0180963	0	0	0	0
937	k__Bacteria; p__Firmicutes; c__Clostridia; o__Clostridiales; f__Clostridiaceae; g__SMB53; s__	0	0	0	0	0	0	0	0	0	0	0	0	0	0	0	0	0	0	0	0	0	0	0	0	0	0	0	0	0	0	0	0	0	0	0	0	0	0	0	0	0	0	0	0	0	0	0	0.00948947
938	k__Bacteria; p__Firmicutes; c__Clostridia; o__Clostridiales; f__Ruminococcaceae; g__; s__	0	0	0	0	0.0424665	0	0	0	0	0	0	0.00825491	0	0	0	0	0	0	0	0	0	0	0	0	0.00863558	0	0	0	0	0	0	0	0	0	0	0	0	0	0.0177715	0	0	0	0	0	0	0	0	0
939	k__Bacteria; p__Firmicutes; c__Clostridia; o__Clostridiales; f__Ruminococcaceae; g__; s__	0	0	0	0	0	0	0	0	0	0	0	0	0	0	0	0	0	0	0	0	0	0	0	0	0	0	0	0	0	0	0	0	0	0	0	0	0	0	0.0266572	0	0	0	0	0	0	0	0	0
940	k__Bacteria; p__Firmicutes; c__Clostridia; o__Clostridiales; f__Ruminococcaceae	0	0	0	0	0	0	0	0	0	0	0	0	0	0	0	0	0	0	0	0	0	0	0	0	0	0	0	0	0	0	0	0	0	0	0	0	0	0	0	0	0	0	0	0	0	0	0	0
941	k__Bacteria; p__Proteobacteria; c__Alphaproteobacteria; o__Rhizobiales; f__Phyllobacteriaceae; g__Phyllobacterium; s__	0	0	0	0	0	0	0	0	0	0	0	0	0	0	0	0	0	0	0	0	0	0	0	0	0	0	0	0	0	0	0	0	0	0	0	0	0	0	0	0	0	0	0	0	0	0	0	0
942	k__Bacteria; p__Firmicutes; c__Clostridia; o__Clostridiales; f__Ruminococcaceae; g__Ruminococcus; s__	0	0	0	0	0	0	0	0	0	0	0	0	0	0	0	0	0	0	0	0	0	0	0	0	0	0	0	0	0	0	0	0	0	0	0	0	0	0	0	0	0	0	0	0	0	0	0	0
943	k__Bacteria; p__Firmicutes; c__Clostridia; o__Clostridiales; f__Lachnospiraceae	0	0.00732977	0	0	0	0	0	0	0	0.00907935	0.00849329	0.0165098	0	0.00875044	0	0.0675276	0	0	0.00914578	0	0	0	0	0.017334	0	0	0	0	0	0	0.00832709	0.0221157	0.0435616	0	0	0	0.0172951	0	0	0	0.0361925	0	0	0	0	0	0	0
944	k__Bacteria; p__Bacteroidetes; c__Bacteroidia; o__Bacteroidales; f__[Barnesiellaceae]; g__; s__	0	0	0	0	0	0	0	0	0	0	0	0	0	0	0	0	0	0	0	0	0	0	0	0	0	0	0	0	0	0	0	0	0	0	0	0	0	0	0	0	0	0	0	0	0	0	0	0
945	k__Bacteria; p__Bacteroidetes; c__Bacteroidia; o__Bacteroidales; f__S24-7; g__; s__	0	0	0	0	0	0	0	0	0	0	0	0	0	0	0	0	0	0	0	0	0	0	0	0	0	0	0	0	0	0	0	0	0	0	0	0	0	0	0	0	0	0	0	0	0	0	0	0
946	k__Bacteria; p__Firmicutes; c__Clostridia; o__Clostridiales; f__Christensenellaceae	0	0	0	0	0	0	0	0	0	0	0	0	0	0	0	0	0	0	0	0	0	0	0	0	0	0	0	0	0	0	0	0	0	0.0218245	0	0	0	0	0.00888573	0	0	0	0	0	0	0	0	0
947	k__Bacteria; p__Firmicutes; c__Clostridia; o__Clostridiales	0	0	0	0	0	0.0175116	0.00900333	0	0	0	0	0.00825491	0	0	0	0	0	0	0	0	0	0	0	0	0	0	0	0	0.189326	0	0	0	0	0	0	0	0	0	0	0	0	0	0	0	0	0	0.00885426	0
948	k__Bacteria; p__Firmicutes; c__Clostridia; o__Clostridiales; f__; g__; s__	0.315075	0	0.169523	0	0	0	0.0900333	0.132533	0	0	0	0	0	0	0.0334504	0	0.0255232	0.14245	0	0.0195312	0	0	0	1.91541	0	0.111037	0	0	0	0	0	0.00737191	0	0	0.019478	0	0	0.0251805	0	0	0.171915	0.00935016	0	0	0	0	0	0.0948947
949	k__Bacteria; p__Firmicutes; c__Clostridia; o__Clostridiales; f__Ruminococcaceae; g__Oscillospira; s__	0	0	0	0	0	1.53227	0	0	0	0	0	0	0	0	0	0	0	0	0	0	0	0	0	0	0	0	0	0	0	0	0	0	0	0	0	0	0	0	0	0	0	0	0	0	0	0	0	0
950	k__Bacteria; p__Proteobacteria; c__Deltaproteobacteria; o__Desulfovibrionales; f__Desulfovibrionaceae; g__; s__	0	0.0879572	0	0	0	0.0788022	0.16206	0	0	0	0	0	0	0	0	0	0	0	0	0	0	0	0	0	0	0	0	0	0	0	0	0	0	0.0545613	0	0	0	0	0	0	0	0	0	0	0	0	0	0
951	k__Bacteria; p__Bacteroidetes; c__Bacteroidia; o__Bacteroidales; f__Bacteroidaceae; g__Bacteroides; s__plebeius	0.00807885	0	0	0.179445	0	0	0	0.498948	0.0822301	0	0	0	0	0	0.0083626	0	0	0	0	0.146484	0	0	0	0	0.0345423	0	0.00835561	0	0	0	0	0	0	0	0	0	0	0	0	0	0	0	0	0	0	0	0	0
952	k__Bacteria; p__Firmicutes; c__Clostridia; o__Clostridiales; f__Ruminococcaceae; g__; s__	0	0	0	0	0	0	0	0	0	0	0	0	0	0	0.0167252	0	0	0	0	0	0	0	0	0	0.0604491	0	0	0	0	0	0	0.0368596	0	0	0	0	0	0	0.0444286	0	0	0	0	0	0	0	0.203648	0
953	k__Bacteria; p__Firmicutes; c__Clostridia; o__Clostridiales; f__Ruminococcaceae	0	0	0	0	0	0	0	0	0	0	0	0	0	0	0	0	0	0	0	0	0	0	0	0.00866701	0	0	0	0	0	0	0	0	0	0	0.00973899	0	0	0	0	0	0	0	0	0	0	0	0	0
954	k__Bacteria; p__Fusobacteria; c__Fusobacteriia; o__Fusobacteriales; f__Fusobacteriaceae; g__Fusobacterium; s__	0	0	0	0	0	0	0	0	0	0	0	0	0	0	0.0083626	0	0	0	0	0	0	0	0	0	0	0	0	0	0	0	0	0	0	0	0	0	0	0.016787	0	0	0	0	0	0	0	0	0	0
955	k__Bacteria; p__Bacteroidetes; c__Bacteroidia; o__Bacteroidales; f__Rikenellaceae; g__; s__	0	0	0	0	0.00849329	0	0	0	0	0	0	0	0	0	0	0	0	0	0	0	0	0	0	0	0	0	0	0	0	0	0	0	0	0	0	0	0	0	0	0	0	0	0	0	0	0	0	0
956	k__Bacteria; p__Bacteroidetes; c__Bacteroidia; o__Bacteroidales; f__Bacteroidaceae; g__Bacteroides; s__	0	0	0	0	0	0	0	0	0	0	0	0	0	0	0	0	0	0	0	0	0	0	0	0	0	0	0	0	0	0	0	0	0	0	0	0	0	0	0	0	0	0	0	0	0	0	0	0
957	k__Bacteria; p__Bacteroidetes; c__Bacteroidia; o__Bacteroidales; f__Porphyromonadaceae; g__Parabacteroides; s__	0	0	0	0	0	0	0	0	0	0	0	0	0	0	0	0	0	0	0	0	0	0	0	0	0	0	0	0	0	0	0	0	0	0	0	0	0	0	0	0	0	0	0	0	0	0	0	0
958	k__Bacteria; p__Firmicutes; c__Clostridia; o__Clostridiales; f__[Tissierellaceae]; g__Peptoniphilus; s__	0	0	0	0	0	0	0	0	0	0	0	0	0	0	0	0	0	0	0	0	0	0	0	0	0	0	0	0	0	0	0	0	0	0	0	0	0	0	0	0	0	0	0	0	0	0	0	0
959	k__Bacteria; p__Tenericutes; c__Mollicutes; o__RF39; f__; g__; s__	0	0	0	0	0	0	0	0	0	0	0	0	0	0	0	0	0	0	0	0	0	0	0	0	0	0	0	0.316389	0	0	0	0	0	0	0	0	0	0	0	0	0	0	0	0	0	0	0	0
960	k__Bacteria; p__Firmicutes; c__Clostridia; o__Clostridiales; f__; g__; s__	0	0	0	0	0	0	0	0	0	0	0	0	0	0	0	0	0	0	0	0	0	0	0	0	0	0	0	0	0	0	0	0	0	0	0	0	0	0	0	0	0	0	0	0	0	0	0	0
961	k__Bacteria; p__Firmicutes; c__Clostridia	0	0	0	0	0	0	0	0	0	0.00907935	0	0.00825491	0	0	0	0	0	0.0189934	0	0	0	0	0	0	0	0	0	0	0	0.0116564	0	0.00737191	0	0	0	0	0	0	0	0	0.00904814	0	0	0	0	0	0	0
962	k__Bacteria; p__Firmicutes; c__Clostridia; o__Clostridiales; f__Lachnospiraceae	0	0	0	0	0	0	0.00900333	0	0	0	0	0.0577844	0	0	0	0	0	0	0	0	0	0	0	0	0	0	0	0	0.054093	0	0	0	0	0	0	0	0	0	0	0	0	0	0.0158128	0	0	0	0	0
963	k__Bacteria; p__Firmicutes; c__Clostridia; o__Clostridiales; f__Ruminococcaceae; g__; s__	0	0	0	0	0	0.0350232	0	0	0	0	0.0764396	0	0	0	0	0	0	0	0	0	0	0	0	0	0	0	0	0	0	0	0	0	0	0	0	0	0	0	0.0799716	0	0	0	0	0	0	0	0.0796883	0
964	k__Bacteria; p__Firmicutes; c__Clostridia; o__Clostridiales; f__Eubacteriaceae; g__Anaerofustis; s__	0	0	0.0470898	0	0	0	0.0180067	0	0	0.00907935	0	0	0	0	0	0	0	0	0	0	0	0	0	0	0	0	0	0	0	0	0.00832709	0	0	0	0	0	0.00864753	0	0	0.0324018	0	0	0.00790639	0	0	0	0	0
965	k__Bacteria; p__Firmicutes; c__Erysipelotrichi; o__Erysipelotrichales; f__Erysipelotrichaceae; g__Coprobacillus; s__	0	0	0	0	0	0	0	0	0	0	0	0	0	0	0	0	0	0	0	0	0	0	0	0	0	0	0	0	0	0	0	0	0	0	0	0	0	0	0.0710858	0	0	0	0	0	0	0	0	0
966	k__Bacteria; p__Firmicutes; c__Clostridia; o__Clostridiales; f__Lachnospiraceae	0	0	0	0	0	0	0	0	0	0	0	0	0	0	0	0	0	0	0	0	0	0	0	0	0	0	0	0	0	0	0	0	0	0	0	0	0	0	0	0	0	0	0	0	0	0	0	0
967	k__Bacteria; p__Bacteroidetes; c__Bacteroidia; o__Bacteroidales; f__Porphyromonadaceae; g__Parabacteroides; s__	0	0	0	0	0	0	0	0	0	0	0	0	0	0	0	0	0	0	0	0	0	0	0	0	0	0	0	0	0	0	0	0	0	0	0	0	0	0	0	0	0	0	0	0	0	0	0	0
968	k__Bacteria; p__Bacteroidetes; c__Bacteroidia; o__Bacteroidales; f__Bacteroidaceae; g__Bacteroides	0	0	0	0	0.00849329	0	0.0720266	0	0	0	0	0	0	0	0	0	0	0	0	0	0.00993345	0	0	0	0	0	0	0	0	0	0	0.00737191	0	0	0	0.0173807	0	0	0	0	0	0.00935016	0	0	0	0	0	0
969	k__Bacteria; p__Firmicutes; c__Erysipelotrichi; o__Erysipelotrichales; f__Erysipelotrichaceae; g__Bulleidia; s__moorei	0	0	0	0	0	0.0087558	0	0	0	0	0	0	0	0	0	0	0	0	0	0	0	0	0.0103103	0	0	0.0111037	0	0	0	0	0	0	0	0	0	0	0	0.00839349	0	0	0	0	0	0	0	0	0	0.00948947
970	k__Bacteria; p__Proteobacteria; c__Deltaproteobacteria; o__Desulfovibrionales; f__Desulfovibrionaceae; g__Desulfovibrio; s__	0	0	0	0	0	0	0	0	0	0	0	0	0	0	0	0	0	0	0	0	0	0	0	0	0	0	0	0	0	0	0	0	0	0	0	0	0	0	0	0	0	0	0	0	0	0	0	0
971	k__Bacteria; p__Bacteroidetes; c__Bacteroidia; o__Bacteroidales; f__[Odoribacteraceae]; g__Butyricimonas; s__	0	0.00732977	0	0	0.0764396	0	0.00900333	0	0	0	0	0.0165098	0	0	0.0167252	0	0	0.275404	0.0457289	0	0	0	0	0.0433351	0.0345423	0.0999334	0	0	0	0.0116564	0.0249813	0	0	0.0109123	0	0	0	0.0587544	0.213258	0	0.0542888	0.00935016	0	0	0	0.0176243	0.115105	0
972	k__Bacteria; p__Firmicutes; c__Clostridia; o__Clostridiales; f__Ruminococcaceae; g__Oscillospira; s__	0	0	0	0	0	0	0	0	0	0	0	0.0165098	0	0	0	0	0	0	0	0	0	0	0	0	0	0	0	0	0	0	0	0	0	0	0	0	0	0	0.0444286	0	0	0.00935016	0	0	0	0	0.0177085	0
973	k__Bacteria; p__Bacteroidetes; c__Bacteroidia; o__Bacteroidales; f__Bacteroidaceae; g__Bacteroides	0	0	0	0	0	0	0	0	0	0	0	0	0	0	0	0	0	0	0	0	0	0	0	0	0	0	0	0	0	0	0	0	0	0	0	0	0	0	0	0	0	0	0	0	0	0	0	0
974	k__Bacteria; p__Firmicutes; c__Clostridia; o__Clostridiales; f__Ruminococcaceae; g__Ruminococcus; s__	0	0.00732977	0	0	0.0169866	0.0087558	0	0	0	0	0	0.0165098	0	0	0	0	0	0	0	0.00976562	0	0	0	0	0	0	0	0	0	0	0	0	0	0	0	0	0	0	0.0177715	0	0	0	0	0	0	0.00881213	0	0
975	k__Bacteria; p__Firmicutes; c__Clostridia; o__Clostridiales	0	0	0	0	0	0	0	0	0	0	0	0	0	0	0	0	0	0	0	0	0	0	0	0	0	0	0	0	0	0	0	0	0	0.0109123	0	0	0	0	0	0	0	0	0	0	0	0.0176243	0	0
976	k__Bacteria; p__Firmicutes; c__Clostridia; o__Clostridiales; f__Lachnospiraceae; g__Roseburia; s__	0	0.0146595	0	0	0	0.0087558	0	0.717237	0.00822301	0.0453968	0	0	0	0	0.142164	0	0	0	0	0	0.447005	0	0	0	0	0	0.0584893	0	0	0	0.00832709	0	0	0	0	0	0	0	0	0	0	0	0	0	0.124259	0	0.0177085	0
977	k__Bacteria; p__Firmicutes; c__Clostridia; o__Clostridiales; f__Ruminococcaceae; g__; s__	0	0	0	0	0	0.0087558	0	0	0	0	0	0	0	0	0	0	0	0	0	0	0	0	0	0	0	0	0	0	0	0	0	0	0	0.0218245	0.019478	0	0	0	0	0	0	0	0	0	0	0	0	0
978	k__Bacteria; p__Firmicutes; c__Clostridia; o__Clostridiales; f__Veillonellaceae; g__Mitsuokella	0	0	0	0	0	0	0	0	0	0	0	0	0	0	0	0	0	0	0	0	0	0	0	0	1.12263	0	0	0	0	0	0	0	0	0	0	0	0	0	0	0	0	0	0	0	0	0	0	0
979	k__Bacteria; p__Firmicutes; c__Bacilli; o__Lactobacillales; f__Streptococcaceae; g__Streptococcus; s__	0	0	0	0	0.00849329	0	0	0	0	0	0	0	0	0	0	0	0	0	0	0	0	0	0	0	0	0	0	0	0	0	0	0	0	0	0	0	0	0	0	0	0	0	0.00790639	0	0	0	0	0
980	k__Bacteria; p__Firmicutes; c__Clostridia; o__Clostridiales; f__Christensenellaceae; g__; s__	0	0	0	0	0.00849329	0.0087558	0.0180067	0	0	0	0	0.0247647	0	0	0	0	0	0	0.00914578	0	0	0	0	0	0	0	0	0	0	0	0	0	0	0	0	0	0	0	0.0177715	0	0	0	0	0	0	0	0	0
981	k__Bacteria; p__Actinobacteria; c__Coriobacteriia; o__Coriobacteriales; f__Coriobacteriaceae; g__; s__	0	0	0	0	0	0	0	0	0	0	0	0	0	0	0	0	0	0	0	0	0	0	0	0	0.0518135	0	0	0	0	0	0	0	0	0	0	0	0	0	0.0622001	0	0	0	0	0	0	0	0	0
982	k__Bacteria; p__Firmicutes; c__Clostridia; o__Clostridiales; f__Lachnospiraceae	0	0	0	0	0	0	0	0	0	0	0	0	0	0	0	0	0	0	0	0	0	0	0	0	0	0	0	0	0	0	0	0	0	0	0	0	0	0	0	0	0	0	0	0	0	0	0	0
983	k__Bacteria; p__Firmicutes; c__Clostridia; o__Clostridiales; f__Ruminococcaceae	0	0	0	0	0	0	0	0	0	0	0	0	0	0	0.0083626	0	0	0	0	0	0	0	0	0	0	0	0	0	0	0	0	0	0	0	0	0	0	0	0	0	0	0	0	0	0	0	0	0
984	k__Bacteria; p__Firmicutes; c__Clostridia; o__Clostridiales; f__; g__; s__	0	0	0	0	0	0	0	0	0	0	0	0.00825491	0	0	0	0	0	0	0	0	0	0	0	0	0	0	0	0	0	0	0	0	0	0	0	0	0	0	0	0	0	0	0	0	0	0	0	0
985	k__Bacteria; p__Firmicutes; c__Clostridia; o__Clostridiales; f__Lachnospiraceae; g__Dorea; s__	0	0	0	0	0	0	0	0	0	0	0	0	0	0	0	0.109732	0	0	0	0	0	0	0	0	0.0172712	0	0	0	0	0	0	0	0	0	0	0	0	0	0	0	0	0	0	0	0	0	0	0
986	k__Bacteria; p__Firmicutes; c__Clostridia; o__Clostridiales; f__Lachnospiraceae; g__; s__	0	0	0	0	0	0	0	0	0	0	0	0	0	0	0	0	0	0	0	0	0	0	0	0	0	0	0	0	0	0	0	0	0	0	0	0	0	0	0	0	0	0	0	0	0	0	0	0
987	k__Bacteria; p__Firmicutes; c__Clostridia; o__Clostridiales; f__Lachnospiraceae; g__Dorea; s__	0	0	0	0	0	0	0	0	0	0.00907935	0	0	0	0	0	0	0	0	0	0	0	0	0	0	0	0	0	0	0.0450775	0	0	0	0	0	0	0	0	0	0	0	0	0.056101	0	0	0	0	0	0
988	k__Bacteria; p__Firmicutes; c__Clostridia; o__Clostridiales; f__Ruminococcaceae; g__; s__	0	0.0732977	0	0	0	0	0	0	0	0	0	0	0	0	0	0	0	0	0	0	0	0	0	0	0	0	0	0	0	0	0	0	0	0	0	0	0	0	0	0	0	0	0	0	0	0	0	0
989	k__Bacteria; p__Firmicutes; c__Clostridia; o__Clostridiales	0	0	0	0	0	0	0	0	0	0	0	0	0	0	0	0	0	0	0	0	0	0	0	0	0	0	0	0	0	0	0	0	0	0	0	0	0	0	0	0	0	0	0	0	0	0	0	0
990	k__Bacteria; p__Firmicutes; c__Clostridia; o__Clostridiales; f__Lachnospiraceae	0	0	0	0	0	0	0	0	0.041115	0	0	0	0	0	0	0	0	0	0	0	0	0.011636	0.0515517	0.104004	0	0	0	0	0	0	0	0	0	0	0	0	0	0.0671479	0	0	0	0	0.0237192	0.0180963	0	0	0	0
991	k__Bacteria; p__Firmicutes; c__Clostridia; o__Clostridiales; f__Ruminococcaceae; g__; s__	0	0	0	0	0	0	0	0	0	0	0	0	0	0	0	0	0	0	0	0	0	0	0	0	0.00863558	0	0	0	0	0	0	0	0	0	0	0	0	0	0	0	0	0	0	0	0	0	0	0
992	k__Bacteria; p__Firmicutes; c__Clostridia; o__Clostridiales; f__Clostridiaceae; g__Clostridium; s__	0	0	0.00941797	0.00815661	0	0.0262674	0	0.00779606	0.00822301	0.0272381	0.0169866	0	0	0	0.0083626	0	0	0	0	0	0.00993345	0	0	0.017334	0.00863558	0	0	0	0	0	0	0	0.00871232	0	0	0	0	0	0	0	0	0	0	0	0.0095584	0	0	0
993	k__Bacteria; p__Firmicutes; c__Clostridia; o__Clostridiales; f__; g__; s__	0	0	0	0	0	0	0	0	0	0	0	0	0	0	0	0	0	0	0	0	0	0	0	0	0	0	0	0	0	0	0	0	0	0	0.019478	0	0	0	0	0.00810045	0	0	0	0	0	0	0	0
994	k__Bacteria; p__Firmicutes; c__Clostridia; o__Clostridiales; f__Ruminococcaceae; g__Faecalibacterium; s__prausnitzii	0	0	0	0	0	0	0	0	0	0	0	0	0	0	0	0	0	0	0	0	0	0	0	0	0	0	0	0	0	0	0	0	0	0	0	0	0	0	0	0	0	0	0	0	0	0	0	0
995	k__Bacteria; p__Firmicutes; c__Clostridia; o__Clostridiales; f__Ruminococcaceae; g__Oscillospira; s__	0	0.6157	0	0	0	0	0	0	0	0	0	0	0	0	0	0	0	0	0	0	0	0	0	0.00866701	0	0	0	0	0	0	0	0	0	0	0	0	0	0	0	0	0	0	0	0	0	0	0	0
996	k__Bacteria; p__Firmicutes; c__Erysipelotrichi; o__Erysipelotrichales; f__Erysipelotrichaceae; g__; s__	0	0	0	0	0	0	0	0	0	0	0	0	0	0	0	0	0.212694	0	0	0	0	0	0	0	0	0	0	0	0	0	0	0	0	0	0	0	0	0	0	0	0	0	0	0	0	0	0	0
997	k__Bacteria; p__Firmicutes; c__Clostridia; o__Clostridiales; f__Ruminococcaceae; g__; s__	0	0	0	0	0	0.0788022	0	0	0	0	0	0	0	0	0	0	0	0	0	0	0	0	0	0	0	0	0	0	0	0	0	0	0	0	0	0	0	0	0	0	0	0	0	0	0	0	0	0
998	k__Bacteria; p__Firmicutes; c__Clostridia; o__Clostridiales; f__[Mogibacteriaceae]; g__; s__	0	0	0	0	0	0	0	0	0	0	0	0	0	0	0	0	0	0	0	0	0	0	0	0	0	0	0	0	0	0	0	0	0	0	0	0	0	0	0	0	0	0	0	0	0	0	0	0
999	k__Bacteria; p__Firmicutes; c__Erysipelotrichi; o__Erysipelotrichales; f__Erysipelotrichaceae; g__Clostridium; s__saccharogumia	0	0	0	0	0	0	0	0	0	0	0	0	0	0	0	0	0	0	0.0457289	0	0	0	0	0	0	0	0	0	0	0	0	0	0	0	0	0	0	0	0	0	0.00904814	0	0	0	0	0	0	0
1000	k__Bacteria; p__Firmicutes; c__Clostridia; o__Clostridiales; f__Ruminococcaceae; g__Anaerofilum; s__	0	0	0	0	0	0	0.00900333	0	0.016446	0	0	0	0	0	0	0	0	0	0	0	0	0	0	0	0.0259067	0	0	0	0.0270465	0	0	0	0	0.0218245	0	0	0	0	0.0355429	0.0162009	0	0	0	0	0	0	0	0
1001	k__Bacteria; p__Firmicutes; c__Clostridia; o__Clostridiales; f__Christensenellaceae; g__; s__	0	0.0146595	0	0	0	0	0	0	0	0	0	0	0	0	0	0	0	0	0	0	0	0	0	0	0.0345423	0	0	0	0	0	0	0	0	0	0	0	0	0	0.00888573	0	0	0	0	0.0180963	0	0	0	0
1002	k__Bacteria; p__Firmicutes; c__Clostridia; o__Clostridiales; f__Ruminococcaceae; g__Oscillospira; s__	0	0	0	0	0	0.0612906	0	0	0	0	0	0	0	0.00875044	0	0	0	0	0	0	0	0	0	0	0	0	0	0	0	0	0	0	0	0	0	0	0	0	0	0	0	0	0	0	0	0	0.0265628	0
1003	k__Bacteria; p__Bacteroidetes; c__Bacteroidia; o__Bacteroidales	0	0	0	0	0	0	0	0	0	0	0	0	0	0	0	0	0	0	0	0	0	0	0	0	0	0	0	0	0	0	0	0	0	0	0	0	0	0	0	0	0	0	0	0	0	0	0	0
1004	k__Bacteria; p__Firmicutes; c__Clostridia; o__Clostridiales; f__Lachnospiraceae; g__Dorea; s__	0	0	0	0	0	0	0	0	0	0	0	0	0	0	0	0	0	0	0	0	0	0	0	0	0	0	0	0	0	0	0	0	0	0	0	0	0	0	0	0	0	0	0	0	0	0	0	0
1005	k__Bacteria; p__Firmicutes; c__Clostridia; o__Clostridiales; f__Lachnospiraceae	0.0242365	0	0	0	0	0	0	0.00779606	0.00822301	0	0	0	0	0	0.0167252	0	0	0	0	0	0	0.0232721	0	0.017334	0	0	0	0	0	0.0582819	0	0	0	0.0109123	0.00973899	0	0	0.0923284	0	0	0	0	0	0	0	0	0	0.0284684
1006	k__Bacteria; p__Firmicutes; c__Clostridia; o__Clostridiales; f__Ruminococcaceae; g__Oscillospira; s__	0	0	0	0	0	0	0	0	0	0	0	0	0	0.00875044	0	0	0	0	0	0	0.00993345	0	0	0	0	0	0	0	0	0	0	0	0	0	0.00973899	0	0	0	0	0	0	0	0	0	0	0	0	0
1007	k__Bacteria; p__Bacteroidetes; c__Bacteroidia; o__Bacteroidales; f__Bacteroidaceae; g__Bacteroides; s__	0	0	0	0	0	0	0	0	0	0	0	0	0	0	0	0	0	0	0	0	0	0	0	0	0	0	0	0	0	0	0	0	0	0	0	0	0	0	0	0	0	0	0	0	0	0	0	0
1008	k__Bacteria; p__Firmicutes; c__Clostridia; o__Clostridiales; f__Lachnospiraceae	0	0	0.0188359	0	0	0	0	0.00779606	0	0	0	0	0	0	0	0	0	0.00949668	0	0	0	0	0	0	0	0	0	0	0.018031	0	0	0.00737191	0	0	0	0	0.00864753	0.0251805	0	0	0	0.00935016	0.0158128	0.00904814	0	0	0	0
1009	k__Bacteria; p__Firmicutes; c__Clostridia; o__Clostridiales; f__; g__; s__	0	0	0.00941797	0	0	0	0	0	0	0	0	0	0	0	0	0	0	0	0	0	0	0	0	0	0.0431779	0	0	0	0	0	0	0	0	0	0	0	0	0	0	0	0	0	0	0	0	0	0	0
1010	k__Bacteria; p__Actinobacteria; c__Actinobacteria; o__Bifidobacteriales; f__Bifidobacteriaceae; g__Bifidobacterium; s__	0	0	0	0	0	0	0	0	0	0	0	0.0165098	0	0	0	0	0	0	0	0	0	0	0	0	0	0.0222074	0	0	0	0	0	0	0	0	0	0	0	0	0	0	0	0	0	0	0	0	0	0
1011	k__Bacteria; p__Firmicutes; c__Clostridia; o__Clostridiales; f__Eubacteriaceae; g__Pseudoramibacter_Eubacterium; s__	0	0	0	0	0	0	0	0	0	0	0	0	0	0	0	0	0	0	0	0	0	0	0	0	0	0	0	0	0	0	0	0	0	0	0	0	0	0	0	0	0	0	0	0	0	0	0	0
1012	k__Bacteria; p__Firmicutes; c__Bacilli; o__Lactobacillales; f__Streptococcaceae; g__Streptococcus; s__	0	0.00732977	0	0	0	0	0	0	0	0	0	0	0	0	0	0	0	0.0189934	0.0274374	0	0	0	0	0	0.00863558	0	0	0.0105463	0	0	0	0	0	0	0	0	0	0	0	0	0	0	0	0	0	0	0.0796883	0
1013	k__Bacteria; p__Bacteroidetes; c__Bacteroidia; o__Bacteroidales; f__S24-7; g__; s__	0	0	0	0	0	0	0	0	0	0	0	0	0	0	0	0	0	0	0	0	0	0	0	0	0	0	0	0	0	0	0	0	0	0.0872981	0	0	0	0	0	0	0	0	0	0	0	0	0	0
1014	k__Bacteria; p__Firmicutes; c__Clostridia; o__Clostridiales; f__Lachnospiraceae; g__Blautia; s__producta	0	0	0	0	0	0	0.00900333	0	0	0	0	0	0	0	0	0	0	0	0.00914578	0	0.0298003	0	0	0	0	0.0333111	0	0	0	0	0	0	0	0	0	0	0	0	0	0	0	0	0	0.0271444	0	0	0	0
1015	k__Bacteria; p__Bacteroidetes; c__Bacteroidia; o__Bacteroidales; f__Prevotellaceae; g__Prevotella; s__stercorea	0.0969462	0	0.00941797	0	0	0	0	0	0	0.254222	0	0	0.0637078	0.0525026	0.309416	0	0	0	0	0	0	0	0	0	0	0	0.167112	0	0	0	0	0	0	0.294631	0	0	0	0	0	0	0	0	0	0	0	0	0	0
1016	k__Bacteria; p__Bacteroidetes; c__Bacteroidia; o__Bacteroidales; f__Bacteroidaceae; g__Bacteroides; s__uniformis	0.444337	0.527743	1.05481	0	0.118906	0	0	0	0.296028	0	0	0.0990589	0.0955617	0.288764	0.0167252	0	0	0	0	0.371094	0	0	0	0	0.0259067	0.710637	0	0	0	0	0.416354	0.235901	0	0	0	0.0782133	0	0.117509	0	0.37262	0.298588	0.00935016	0	0.624321	0.133818	0.0881213	0	0
1017	k__Bacteria; p__Bacteroidetes; c__Bacteroidia; o__Bacteroidales; f__[Paraprevotellaceae]; g__; s__	0	0	0	0	0	0	0	0	0	0	0	0	0	0	0	0	0	0	0	0	0	0	0	0	0	0	0	0	0	0	0	0	0	0.0545613	0	0	0	0	0	0	0	0	0	0	0	0	0	0
1018	k__Bacteria; p__Bacteroidetes; c__Bacteroidia; o__Bacteroidales; f__Bacteroidaceae; g__Bacteroides	0	0	0	0	0	0	0	0	0	0	0	0	0	0	0	0	0	0	0	0	0	0	0	0	0	0	0	0	0	0	0	0	0	0	0	0	0	0	0	0	0	0	0	0	0	0	0	0
1019	k__Bacteria; p__Firmicutes; c__Clostridia; o__Clostridiales; f__Ruminococcaceae	0	0	0	0	0.00849329	0	0.00900333	0	0	0.0181587	0	0	0	0.00875044	0	0.00844096	0	0	0	0	0	0	0	0.00866701	0.00863558	0.0111037	0	0	0	0	0	0	0	0	0	0	0	0	0.0266572	0	0	0	0	0	0.0095584	0	0	0
1020	k__Bacteria; p__Bacteroidetes; c__Bacteroidia; o__Bacteroidales	0	0	0	0	0	0	0	0	0	0	0	0	0	0	0	0	0	0	0	0	0	0	0	0	0	0	0	0	0	0	0	0	0	0	0	0	0	0	0	0	0	0	0	0	0	0	0	0
1021	k__Bacteria; p__Firmicutes; c__Clostridia; o__Clostridiales; f__Ruminococcaceae; g__Oscillospira; s__	0	0	0	0	0	0	0	0	0	0	0.00849329	0.0247647	0	0	0	0	0	0	0	0	0	0	0	0	0	0	0	0	0	0	0	0	0	0.0109123	0	0.0173807	0	0	0	0	0	0	0	0	0	0	0	0
1022	k__Bacteria; p__Bacteroidetes; c__Bacteroidia; o__Bacteroidales; f__Prevotellaceae; g__Prevotella; s__stercorea	0	0	0	0	0	0	0	0	0	0	0	0	0	0	0	0	0	0	0	0	0	0	0	0	0	0	0	0	0	0	0	0	0	0.392842	0	0	0	0	0	0	0	0	0	0	0	0	0	0
1023	k__Bacteria; p__Firmicutes; c__Clostridia; o__Clostridiales; f__Ruminococcaceae; g__; s__	0	0	0	0	0	0	0	0	0	0	0	0	0	0	0	0	0	0	0	0	0	0	0	0	0	0.122141	0	0	0	0	0	0	0	0	0	0	0	0	0	0	0	0	0	0	0	0	0	0
1024	k__Bacteria; p__Firmicutes; c__Clostridia; o__Clostridiales; f__Ruminococcaceae; g__Oscillospira; s__	0	0	0	0	0	0	0	0	0	0	0	0	0	0	0	0	0	0	0	0	0	0	0	0	0	0	0	0	0	0	0	0	0	0	0	0	0	0	0	0	0	0	0	0	0	0	0	0
1025	k__Bacteria; p__Firmicutes; c__Clostridia; o__Clostridiales	0	0	0	0	0	0	0	0	0	0	0	0	0	0	0	0	0	0	0	0	0	0	0	0	0	0	0	0	0	0	0	0	0	0	0	0	0	0	0	0	0	0	0	0	0	0	0	0
1026	k__Bacteria; p__Firmicutes; c__Clostridia; o__Clostridiales; f__Lachnospiraceae; g__Blautia; s__obeum	0	0	0	0	0.00849329	0	0	0	0	0.0635555	0.00849329	0	0	0	0	0.00844096	0	0.11396	0	0	0	0	0	0.026001	0	0	0.00835561	0.558954	0	0	0	0	0.00871232	0	0	0	0.00864753	0	0.00888573	0	0	0	0	0	0	0	0.00885426	0.00948947
1027	k__Bacteria; p__Actinobacteria; c__Actinobacteria; o__Actinomycetales; f__Actinomycetaceae	0	0	0	0	0	0	0	0	0	0	0	0	0	0	0	0	0	0	0	0	0	0	0	0	0	0	0	0	0	0	0	0	0	0	0	0	0	0	0	0	0	0	0	0	0	0	0	0
1028	k__Bacteria; p__Bacteroidetes; c__Bacteroidia; o__Bacteroidales; f__Bacteroidaceae; g__Bacteroides; s__	0	0	0	0	0.059453	0.0350232	0	0	0	0	0	0	0	0	0.0334504	0	0	0	0	0	0	0	0	0	0	0	0	0	0	0	0	0	0	0	0	0	0	0	0	0	0	0	0	0	0	0	0	0
1029	k__Bacteria; p__Firmicutes; c__Clostridia; o__Clostridiales; f__[Mogibacteriaceae]; g__; s__	0	0	0	0	0	0	0	0	0	0	0	0	0	0	0.041813	0	0	0	0	0	0	0	0	0	0	0	0	0	0	0	0	0	0	0	0	0	0	0	0	0	0	0	0	0	0	0	0	0
1030	k__Bacteria; p__Fusobacteria; c__Fusobacteriia; o__Fusobacteriales; f__Fusobacteriaceae; g__Fusobacterium; s__	0	0	0	0	0	0	0	0	0	0	0	0	0	0	0	0	0	0	0	0	0	0	0	0	0	0	0	0	0	0	0	0	0	0	0	0	0	0	0	0	0	0	0	0	0	0	0	0
1031	k__Bacteria; p__Firmicutes; c__Clostridia; o__Clostridiales; f__Ruminococcaceae; g__Ruminococcus; s__	0	0	0	0	0	0.0525348	0	0	0	0	0	0	0	0	0	0	0	0	0	0	0	0	0	0	0	0	0	0	0	0	0	0	0	0	0	0	0	0	0	0	0	0	0	0	0	0	0	0
1032	k__Bacteria; p__Cyanobacteria; c__4C0d-2; o__YS2; f__; g__; s__	0	0	0	0	0	0	0	0	0	0	0	0	0	0	0	0	0	0	0	0	0	0	0	0	0	0	0	0	0	0	0	0	0	0	0	0	0	0	0	0	0	0	0	0	0	0	0	0
1033	k__Bacteria; p__Firmicutes; c__Clostridia; o__Clostridiales	0	0	0	0	0	0	0	0	0	0	0	0	0	0	0	0	0	0	0	0	0	0	0	0	0	0	0	0	0	0	0	0	0	0	0	0	0	0	0	0	0	0	0	0	0	0	0	0
1034	k__Bacteria; p__Firmicutes; c__Clostridia; o__Clostridiales; f__Ruminococcaceae; g__Ruminococcus; s__callidus	0	0	0	0	0.0254799	0.0700464	0	0	0	0	0	0.0330196	0	0	0.167252	0.0337638	0	0	0.0457289	0	0	0	0	0	0.0345423	0	0	0	0	0	0.424681	0	0	0	0.019478	0	0	0	0	0	0	0	0	0.352877	0	0	0.00885426	0
1035	k__Bacteria; p__Firmicutes; c__Clostridia; o__Clostridiales; f__[Mogibacteriaceae]	0	0	0	0	0	0	0	0	0	0	0	0.00825491	0	0	0	0	0	0	0	0	0	0	0.0103103	0	0	0	0	0	0	0	0	0	0	0	0	0	0	0	0	0	0	0	0	0	0.0095584	0	0	0
1036	k__Bacteria; p__Bacteroidetes; c__Bacteroidia; o__Bacteroidales	0	0	0	0	0	0	0	0	0	0	0	0	0	0	0	0	0	0	0	0	0	0	0	0	0	0	0	0	0	0	0	0	0	0	0	0	0	0	0	0	0	0	0	0	0	0	0	0
1037	k__Bacteria; p__Firmicutes; c__Clostridia; o__Clostridiales; f__Ruminococcaceae; g__Faecalibacterium; s__prausnitzii	0	0	0.00941797	0.0244698	0	0	0	0	0	0	0	0.00825491	0	0	0	0	0	0	0	0	0	0	0	0	0	0	0	0	0	0	0	0.00737191	0	0	0	0	0	0	0	0	0	0	0	0	0	0	0	0.0189789
1038	k__Bacteria; p__Firmicutes; c__Clostridia; o__Clostridiales; f__Ruminococcaceae; g__Oscillospira; s__	0	0	0	0	0	0	0.00900333	0	0	0	0	0	0	0	0	0.0168819	0	0	0	0	0	0	0	0	0	0	0	0	0	0	0	0	0	0.0109123	0	0	0	0	0	0	0	0	0	0	0	0	0	0
1039	k__Bacteria; p__Firmicutes; c__Clostridia; o__Clostridiales; f__Ruminococcaceae	0	0.00732977	0	0	0.0169866	0.0175116	0	0	0	0	0	0.0247647	0	0	0	0	0	0	0	0	0	0	0	0	0.00863558	0	0	0	0	0	0	0	0	0.0109123	0	0	0	0	0.0177715	0	0	0	0	0	0	0	0.0265628	0
1040	k__Bacteria; p__Firmicutes; c__Clostridia; o__Clostridiales	0	0	0	0	0	0	0	0	0	0	0	0.132079	0	0	0	0	0	0	0	0	0	0	0	0	0	0	0	0	0	0	0	0	0	0	0	0	0	0	0.0710858	0	0	0	0	0.0180963	0	0	0	0
1041	k__Bacteria; p__Firmicutes; c__Clostridia; o__Clostridiales; f__Lachnospiraceae	0	0	0	0	0	0	0	0	0	0	0	0	0	0	0	0	0	0	0	0.0390625	0	0	0	0	0	0	0	0	0	0	0	0	0	0	0	0	0	0	0	0	0	0.00935016	0	0	0	0	0	0
1042	k__Bacteria; p__Actinobacteria; c__Actinobacteria; o__Bifidobacteriales; f__Bifidobacteriaceae; g__Bifidobacterium; s__longum	0.0403942	0.0219893	0.0941797	0.171289	0.0679463	0.0262674	0	0.0311842	0	0.0453968	0.0254799	0.0412746	0	0.0175009	0	0.0506457	0.0425387	0.00949668	0	0.0292969	0.00993345	0	0	0	0.112263	0.0666223	0	0	0.018031	0.0116564	0.00832709	0.00737191	0.0348493	0.0109123	0	0	0.112418	0.00839349	0	0.0567031	0.0180963	0.0187003	0.0158128	0	0	0	0	0.0569368
1043	k__Bacteria; p__Firmicutes; c__Clostridia	0	0	0	0	0.00849329	0	0	0	0	0	0	0	0	0	0	0	0	0	0	0	0	0	0	0	0	0	0	0	0	0	0	0	0	0	0.019478	0	0	0	0.0888573	0	0	0	0	0	0	0	0.0973968	0
1044	k__Bacteria; p__Firmicutes; c__Clostridia; o__Clostridiales; f__Lachnospiraceae; g__; s__	0	0.0146595	0	0	0	0	0	0.0311842	0	0	0	0	0	0	0	0	0	0	0	0	0	0	0	0	0	0	0	0.0421852	0	0	0	0	0	0	0	0	0	0.00839349	0	0	0.0723851	0	0	0	0	0.0176243	0	0
1045	k__Bacteria; p__Firmicutes; c__Clostridia; o__Clostridiales; f__Ruminococcaceae; g__; s__	0	0	0	0	0	0	0	0	0	0	0	0	0	0	0	0	0	0	0	0	0	0	0	0	0	0	0	0	0	0	0	0	0	0	0	0	0	0	0	0	0	0	0	0	0	0	0	0
1046	k__Bacteria; p__Firmicutes; c__Clostridia; o__Clostridiales; f__; g__; s__	0	0	0	0	0.00849329	0.0350232	0	0	0	0.0181587	0	0.0660393	0	0	0	0	0	0	0	0	0	0	0	0	0	0	0	0	0	0	0	0	0	0	0	0	0	0	0.0710858	0	0	0	0	0.00904814	0	0	0.0442713	0
1047	k__Bacteria; p__Firmicutes; c__Clostridia; o__Clostridiales; f__Lachnospiraceae	0	0	0	0	0.0254799	0	0	0	0	0.00907935	0	0	0	0.0175009	0	0.0168819	0	0	0	0.00976562	0	0	0	0	0	0	0	0	0	0	0	0	0	0	0.00973899	0	0	0	0.0177715	0	0	0.00935016	0.0158128	0	0	0	0	0
1048	k__Bacteria; p__Firmicutes; c__Clostridia; o__Clostridiales; f__Ruminococcaceae; g__; s__	0	0	0	0	0	0	0	0	0	0	0	0	0	0	0	0	0	0	0	0	0	0	0	0	0	0	0	0	0	0	0	0	0	0	0	0	0	0	0	0	0	0	0	0	0	0.0176243	0	0
1049	k__Bacteria; p__Firmicutes; c__Clostridia; o__Clostridiales; f__Ruminococcaceae	0	0	0	0	0.0169866	0	0	0	0	0	0.0254799	0	0	0	0	0	0	0	0	0	0	0	0	0	0	0	0	0	0.054093	0	0	0	0	0.0109123	0	0	0	0	0	0	0	0	0	0	0	0	0.00885426	0
1050	k__Bacteria; p__Firmicutes; c__Clostridia; o__Clostridiales; f__Lachnospiraceae	0	0.0439786	0.0188359	0	0	0.043779	0	0.0857566	0.115122	0.0817142	0.0424665	0.0247647	0	0.0175009	0	0	0	0.00949668	0	0	0	0	0.0412414	0.130005	0.00863558	0	0.00835561	0.0105463	0.018031	0	0	0.0737191	0.0871232	0.0109123	0.087651	0.0434518	0.0172951	0.0335739	0	0.00810045	0.0452407	0.121552	0.0474383	0.0271444	0.258077	0	0.00885426	0.0569368
1051	k__Bacteria; p__Firmicutes; c__Clostridia; o__Clostridiales; f__Christensenellaceae; g__; s__	0	0	0	0	0.00849329	0.0087558	0	0	0	0	0	0	0	0	0	0	0	0	0	0	0	0	0	0	0	0	0	0	0	0	0	0	0	0	0	0	0	0	0.00888573	0.00810045	0	0	0.00790639	0	0	0	0.00885426	0
1052	k__Bacteria; p__Firmicutes; c__Clostridia; o__Clostridiales	0	0	0	0	0	0	0	0	0	0	0	0	0	0	0	0	0	0	0	0	0	0	0	0	0	0	0	0	0	0	0	0	0	0.0218245	0	0	0	0	0	0.0243013	0	0	0	0	0	0	0	0
1053	k__Bacteria; p__Proteobacteria	0	0	0	0	0	0.0262674	0.00900333	0	0	0	0	0	0	0	0	0	0	0	0	0	0	0	0	0	0	0	0	0	0	0	0	0	0	0	0	0	0	0	0	0	0	0	0	0	0	0	0	0
1054	k__Bacteria; p__Actinobacteria; c__Coriobacteriia; o__Coriobacteriales; f__Coriobacteriaceae; g__; s__	0	0	0	0	0	0	0	0	0	0	0	0	0	0	0	0	0	0	0	0	0	0	0	0	0	0	0	0	0	0	0	0	0	0	0	0	0	0	0	0	0	0	0	0	0	0	0	0
1055	k__Bacteria; p__Firmicutes; c__Erysipelotrichi; o__Erysipelotrichales; f__Erysipelotrichaceae; g__; s__	0	0	0	0	0	0	0	0	0	0	0	0	0	0	0	0	0	0	0	0	0	0	0	0	0	0	0	0	0	0	0	0	0	0	0	0	0	0	0	0	0	0	0	0	0	0	0	0
1056	k__Bacteria; p__Firmicutes; c__Clostridia; o__Clostridiales; f__Ruminococcaceae; g__Ruminococcus; s__	0	0	0	0	0	0	0	0	0	0	0	0.00825491	0	0	0	0	0	0	0	0	0	0	0	0	0	0	0	0	0	0.0116564	0	0	0	0	0.00973899	0	0	0	0	0	0	0	0	0	0	0	0	0
1057	k__Bacteria; p__Firmicutes; c__Clostridia; o__Clostridiales; f__Ruminococcaceae; g__Faecalibacterium; s__prausnitzii	0	0	0	0	0	0.183872	0	0	0	0	0	0	0	0	0	0	0	0	0	0	0	0	0	0	0	0	0	0	0	0	0	0	0	0.0109123	0.019478	0.00869036	0	0	0	0	0	0	0	0	0	0	0	0.00948947
1058	k__Bacteria; p__Bacteroidetes; c__Bacteroidia; o__Bacteroidales; f__Porphyromonadaceae; g__Parabacteroides; s__	0	0	0	0	0	0	0	0	0	0	0	0	0	0	0	0	0	0	0	0	0	0	0	0	0	0	0	0	0	0	0	0	0	0	0	0	0	0	0	0	0	0	0	0	0	0	0	0
1059	k__Bacteria; p__Bacteroidetes; c__Bacteroidia; o__Bacteroidales; f__Prevotellaceae; g__Prevotella; s__	0	0	0	0	0	0	0.00900333	0	0	0	0	0	0	0	0	0	0	0	0	0	0	0	0	0.00866701	0	0	0	0	0	0	0	0	0	0	0	0	0	0	0	0	0	0	0	0	0	0	0	0
1060	k__Bacteria; p__Proteobacteria; c__Alphaproteobacteria; o__RF32; f__; g__; s__	0	0	0	0	0	0	0	0	0	0	0	0	0	0	0	0	0	0	0	0	0	0	0	0	0	0	0	0	0	0	0	0	0	0	0	0	0	0	0	0	0	0	0	0	0	0	0	0
1061	k__Bacteria; p__Firmicutes; c__Clostridia; o__Clostridiales; f__Ruminococcaceae; g__Oscillospira; s__	0	0	0	0	0	0	0	0	0	0	0	0	0	0	0	0	0	0	0	0	0	0	0	0	0	0	0	0	0	0	0	0	0	0	0	0	0	0	0	0	0	0	0	0	0	0	0	0
1062	k__Bacteria; p__Firmicutes; c__Clostridia; o__Clostridiales; f__; g__; s__	0	0	0	0	0	0	0	0	0	0	0	0	0	0	0	0	0	0	0	0	0	0	0	0	0	0	0	0	0	0	0	0	0	0	0	0	0	0	0	0	0	0	0	0	0	0	0	0
1063	k__Bacteria; p__Firmicutes; c__Clostridia; o__Clostridiales; f__Lachnospiraceae	0	0	0	0	0	0	0	0	0	0	0	0	0	0	0	0	0	0	0	0	0	0	0	0	0	0	0	0	0	0	0	0	0	0	0	0	0	0	0	0.0162009	0	0	0	0	0	0	0	0
1064	k__Bacteria; p__Proteobacteria; c__Gammaproteobacteria; o__Enterobacteriales; f__Enterobacteriaceae; g__Morganella	0	0	0	0	0	0	0	0	0	0	0	0	0	0	0	0	0	0	0	0	0	0	0	0	0	0	0	0	0	0	0	0	0	0	0	0	0	0	0	0	0.0452407	0	0	0	0	0	0	0
1065	k__Bacteria; p__Firmicutes; c__Erysipelotrichi; o__Erysipelotrichales; f__Erysipelotrichaceae; g__; s__	0	0	0	0	0	0	0	0	0.00822301	0	0.00849329	0	0	0	0	0	0.00850774	0	0	0	0	0	0	0.0606691	0	0	0	0.0105463	0	0.0116564	0	0	0	0	0.058434	0	0	0.100722	0	0	0	0	0	0	0	0	0	0
1066	k__Bacteria; p__Firmicutes; c__Clostridia; o__Clostridiales; f__Ruminococcaceae; g__Butyricicoccus; s__pullicaecorum	0	0	0	0	0	0	0	0	0	0	0	0	0	0	0	0	0	0	0	0	0	0	0	0	0	0	0	0	0	0	0	0	0	0	0	0	0	0	0	0	0	0	0	0	0	0	0	0.0189789
1067	k__Bacteria; p__Firmicutes; c__Clostridia; o__Clostridiales; f__; g__; s__	0	0	0	0	0	0.0350232	0	0	0	0	0.687957	0.354961	0	0	0	0	0	0	0	0	0	0	0	0	0.0345423	0	0.116979	0	0	0	0	0	0	0	0	0	0	0	0	0	0.0723851	0	0	0	0	0	0	0
1068	k__Bacteria; p__Firmicutes; c__Clostridia; o__Clostridiales; f__Lachnospiraceae	0	0	0	0	0	0.0175116	0	0.0311842	0.016446	0	0	0	0	0	0	0.00844096	0	0.0379867	0.00914578	0	0	0.0465441	0	0	0	0	0	0.0316389	0	0.501224	0.00832709	0	0.0174246	0.0327368	0	0.0173807	0	0.016787	0	0	0.0180963	0	0	0	0.0095584	0.114558	0	0
1069	k__Bacteria; p__Firmicutes; c__Clostridia; o__Clostridiales; f__; g__; s__	0	0	0	0	0	0	0	0	0	0	0	0	0	0	0	0.00844096	0.00850774	0	0	0	0	0	0	0	0.00863558	0.0111037	0	0	0	0	0	0	0.00871232	0	0	0.0173807	0	0	0	0	0	0.00935016	0	0	0	0	0	0
1070	k__Bacteria; p__Firmicutes; c__Clostridia; o__Clostridiales; f__Ruminococcaceae; g__; s__	0	0	0	0	0	0	0	0	0	0	0	0	0	0	0	0	0	0	0	0	0	0	0	0	0	0	0	0	0	0	0	0	0	0	0	0	0	0	0.00888573	0	0	0	0	0	0	0	0	0
1071	k__Bacteria; p__Firmicutes; c__Clostridia; o__Clostridiales; f__Ruminococcaceae; g__Faecalibacterium; s__prausnitzii	0	0	0	0	0	0	0	0.0155921	0	0.00907935	0.220826	0	0	0.00875044	0	0.0168819	0.0170155	0	0	0	0	0.104724	0	0	0	0	0	0	0.00901551	0.0233127	0	0	0.0174246	0	0	0	0	0	0	0.00810045	0.0180963	0.0187003	0	0	0.0095584	0	0.035417	0
1072	k__Bacteria; p__Bacteroidetes; c__Bacteroidia; o__Bacteroidales; f__S24-7; g__; s__	0	0	0	0	0	0	0	0	0	0	0	0	0	0	0	0	0	0	0	0	0	0	0	0	0	0	0	0	0	0	0	0	0	0	0	0	0	0	0	0	0.380022	0	0	0	0	0	0	0
1073	k__Bacteria; p__Fusobacteria; c__Fusobacteriia; o__Fusobacteriales; f__Fusobacteriaceae; g__Fusobacterium; s__	0	0	0	0	0	0	0	0	0	0	0	0	0	0	0	0	0	0	0	0	0	0	0	0	0	0	0	0	0	0	0	0	0	0	0	0	0	0	0	0	0	0	0	0	0	0	0	0
1074	k__Bacteria; p__Cyanobacteria; c__4C0d-2; o__YS2; f__; g__; s__	0	0	0	0	0	0	0	0	0	0	0	0	0	0	0	0	0	0	0	0	0	0	0	0	0	0	0	0	0	0	0	0	0	0	0	0	0	0	0	0	0	0	0	0	0	0	0	0
1075	k__Bacteria; p__Firmicutes; c__Clostridia; o__Clostridiales; f__Lachnospiraceae; g__Lachnobacterium; s__	0.0242365	0	0	0	0	0	0	0	0	0	0	0	0	0	0	0	0	0	0.0457289	0.0488281	0	0	0	0	0	0	0.00835561	0.0527315	0	0	0	0	0.00871232	0	0	0	0	0	0	0	0	0.0654511	0.0158128	0	0	0	0	0
1076	k__Bacteria; p__Bacteroidetes; c__Bacteroidia; o__Bacteroidales; f__Bacteroidaceae; g__Bacteroides	0	0	0	0	0	0	0	0	0	0	0	0	0	0	0	0	0	0	0	0	0	0	0	0	0	0	0	0	0	0	0	0	0	0	0	0	0	0	0	0	0	0	0	0	0	0	0	0
1077	k__Bacteria; p__Bacteroidetes; c__Bacteroidia; o__Bacteroidales; f__Bacteroidaceae; g__Bacteroides	0	0	0	0	0	0	0	0	0	0	0.0424665	0	0	0	0	0	0	0	0.0182916	0	0	0	0	0	0	0	0	0.0210926	0	0	0.0249813	0	0	0	0	0	0	0	0	0.0243013	0	0.0280505	0	0	0	0	0.159377	0
1078	k__Bacteria; p__Firmicutes; c__Clostridia; o__Clostridiales; f__Lachnospiraceae	0	0	0	0	0	0	0	0	0	0	0	0	0	0	0.0334504	0	0	0	0	0	0	0	0	0	0	0	0	0	0	0	0	0.0516034	0	0	0	0	0	0.0335739	0	0	0	0	0	0	0	0	0	0
1079	k__Bacteria; p__Bacteroidetes; c__Bacteroidia; o__Bacteroidales; f__S24-7; g__; s__	0	0	0	0	0	0	0	0	0	0	0	0	0	0	0	0	0	0	0	0	0	0	0	0	0	0	0	0	0	0	0	0	0	0	0	0	0	0	0	0	0	0	0	0	0	0	0	0
1080	k__Bacteria; p__Firmicutes; c__Clostridia; o__Clostridiales	0	0	0	0	0	0	0	0	0	0	0	0.0165098	0	0	0	0	0	0	0	0	0	0	0	0	0	0	0	0	0	0	0	0	0	0	0	0	0	0	0	0	0	0	0	0	0	0	0	0
1081	k__Bacteria; p__Firmicutes; c__Clostridia; o__Clostridiales; f__Ruminococcaceae; g__; s__	0	0	0	0	0	0	0	0	0	0	0	0	0	0	0	0	0	0	0	0	0	0	0	0	0	0	0	0	0	0	0	0	0	0	0	0	0	0	0	0	0	0	0	0	0	0	0	0
1082	k__Bacteria; p__Firmicutes; c__Clostridia; o__Clostridiales; f__Lachnospiraceae	0	0	0	0	0	0	0	0	0	0	0	0	0	0	0	0	0	0	0	0	0	0	0	0	0	0.0222074	0	0	0.018031	0.0116564	0	0	0	0	0	0	0.0172951	0	0	0	0	0.00935016	0	0	0	0	0	0
1083	k__Bacteria; p__Firmicutes; c__Clostridia; o__Clostridiales; f__Lachnospiraceae	0	0.0146595	0	0	0	0	0	0	0.00822301	0	0	0.0330196	0	0	0	0	0	0	0.0823121	0	0	0	0	0	0	0	0	0	0	0	0	0	0	0	0.00973899	0	0	0	0	0	0	0	0	0	0	0	0	0
1084	k__Bacteria; p__Firmicutes; c__Clostridia; o__Clostridiales; f__Ruminococcaceae; g__Oscillospira; s__	0	0	0	0	0.0169866	0	0	0	0	0	0	0.0247647	0	0	0	0	0	0	0	0	0	0	0	0	0	0	0	0	0	0	0	0	0	0	0	0	0	0	0.0355429	0	0	0	0	0	0	0	0	0
1085	k__Bacteria; p__Bacteroidetes; c__Bacteroidia; o__Bacteroidales; f__Porphyromonadaceae; g__Porphyromonas; s__	0	0	0	0	0	0	0	0	0	0	0	0	0	0	0	0	0	0.00949668	0	0	0	0	0	0	0	0	0	0	0	0	0	0	0	0	0	0.00869036	0	0	0	0	0	0	0	0	0	0	0	0
1086	k__Bacteria; p__Firmicutes; c__Clostridia; o__Clostridiales; f__; g__; s__	0	0	0	0	0	0	0	0	0	0	0	0.0330196	0	0	0	0	0	0	0	0	0	0	0	0	0.00863558	0	0	0	0	0	0	0	0	0	0	0	0	0	0.0266572	0	0	0	0	0.0271444	0	0	0.00885426	0
1087	k__Bacteria; p__Firmicutes; c__Clostridia; o__Clostridiales; f__Christensenellaceae; g__Christensenella; s__	0	0	0	0	0	0	0	0	0	0.00907935	0	0	0	0	0	0	0	0	0	0	0	0	0	0	0	0	0	0	0	0	0	0	0	0	0	0	0.00864753	0	0	0	0	0.00935016	0	0.00904814	0	0	0	0
1088	k__Bacteria; p__Firmicutes; c__Clostridia; o__Clostridiales; f__Ruminococcaceae; g__; s__	0	0.0146595	0	0	0	0	0	0	0.0575611	0	0	0	0	0	0	0	0	0	0	0	0	0	0	0	0	0	0	0	0	0	0	0.184298	0	0	0	0	0	0	0	0	0	0	0.205566	0	0.0095584	0.0264364	0.0442713	0
1089	k__Bacteria; p__Bacteroidetes; c__Bacteroidia; o__Bacteroidales; f__S24-7; g__; s__	0	0	0	0	0	0	0	0	0	0	0	0	0	0	0	0	0	0	0	0	0	0	0	0	0	0	0	0	0	0	0	0	0	0	0	0	0	0	0	0	0	0	0	0	0	0	0	0
1090	k__Bacteria; p__Bacteroidetes; c__Bacteroidia; o__Bacteroidales; f__Bacteroidaceae; g__Bacteroides; s__	0	0.00732977	0	0	0	0	0	0	0	0.0181587	0	0.00825491	0.0212359	0.0175009	0	0	0.297771	0.0474834	0.00914578	0.00976562	0.0198669	0.17454	0.0103103	0	0	0	0	0	0.0450775	0	0.0333084	0.00737191	0.0174246	0	0	0.00869036	0	0.0251805	0.00888573	0	0.00904814	0	0.0237192	0.0814332	0	0	0	0
1091	k__Bacteria; p__Firmicutes; c__Clostridia; o__Clostridiales; f__Lachnospiraceae	0	0	0	0	0	0	0	0	0	0	0	0	0	0	0	0	0	0	0	0	0	0	0	0	0	0	0	0	0	0	0	0	0	0	0	0	0	0	0	0	0	0	0	0	0	0	0	0.0379579
1092	k__Bacteria; p__Firmicutes; c__Bacilli; o__Lactobacillales; f__Streptococcaceae; g__Streptococcus; s__	0	0.0293191	0	0.00815661	0	0	0	0	0	0	0	0.00825491	0	0.0175009	0	0	0.034031	0	0	0.00976562	0	0	0.0515517	0	0	0.0222074	0.00835561	0	0	0	0	0	0	0	0	0.00869036	0	0.00839349	0	0	0.00904814	0	0.00790639	0	0	0	0	0
1093	k__Bacteria; p__Firmicutes; c__Clostridia; o__Clostridiales; f__Lachnospiraceae; g__Blautia; s__	0.0646308	0.00732977	0.0753438	0.146819	0.0679463	0.087558	0.144053	0.124737	0.213798	0.363174	0.450144	0.313687	0.0424719	0	0	0.455812	0.0510465	0.0854701	0.0640205	0.498047	0.00993345	0.0698162	0.061862	0.112671	0.189983	0.266489	0.142045	0.305843	0.108186	0.489568	0.0333084	0.110579	0.0348493	0.152772	0.165563	0.121665	0.147008	0.0671479	0.0266572	0.0972053	0.0542888	0.243104	0.0553447	0.217155	0.29631	0.0352485	0.0177085	0.654773
1094	k__Bacteria; p__Firmicutes; c__Clostridia; o__Clostridiales; f__Ruminococcaceae	0	0	0	0	0	0	0	0	0	0	0	0	0	0	0	0	0	0	0	0	0	0	0	0	0	0	0	0	0	0	0	0	0	0	0	0	0	0	0	0	0	0	0	0	0	0	0	0
1095	k__Bacteria; p__Firmicutes; c__Bacilli; o__Lactobacillales; f__Leuconostocaceae; g__Leuconostoc; s__	0	0	0	0	0	0.0087558	0	0	0	0	0	0	0	0	0	0	0	0	0	0	0	0	0	0	0	0	0	0	0	0	0	0	0	0	0	0	0	0	0	0	0	0	0	0	0	0	0	0
1096	k__Bacteria; p__Firmicutes; c__Clostridia; o__Clostridiales	0	0.0659679	0	0	0	0	0	0	0	0	0	0	0	0	0.0083626	0	0	0	0	0	0	0	0	0	0	0	0	0	0	0	0	0	0	0	0.00973899	0	0	0	0	0	0	0	0	0	0	0	0.035417	0
1097	k__Bacteria; p__Firmicutes; c__Clostridia; o__Clostridiales; f__Lachnospiraceae	0	0	0.0188359	0	0.0254799	0	0	0.0155921	0	0	0	0	0	0	0	0.00844096	0	0	0	0	0	0	0	0	0	0	0	0	0	0	0	0	0	0	0	0.0173807	0	0	0	0	0	0	0	0	0.0191168	0	0	0
1098	k__Bacteria; p__Firmicutes; c__Clostridia; o__Clostridiales; f__Veillonellaceae; g__Megasphaera; s__	0	0	0	0	1.40139	0	0.279103	0	0	0	0	0	0	0	0	0	0	0	0	0	0	0	0	0	0	0	0	0	0	0	0	0	0	0	0	0	0	0	0	0	0	0	0	0	0	0	0	0
1099	k__Bacteria; p__Bacteroidetes; c__Bacteroidia; o__Bacteroidales; f__Rikenellaceae; g__; s__	0	0	0	0	0	0	0	0	0.00822301	0	0	0	0	0	0	0.0168819	0	0	0	0	0	0	0	0	0	0	0	0	0	0	0	0	0	0	0	0	0	0	0	0	0.0452407	0	0	0	0	0	0	0
1100	k__Bacteria; p__Firmicutes; c__Clostridia; o__Clostridiales	0	0	0	0	0	0	0	0	0	0	0	0	0	0	0	0	0	0	0	0	0	0	0	0	0	0	0	0	0	0	0	0	0	0	0	0	0	0	0	0	0	0	0	0	0	0	0	0
1101	k__Bacteria; p__Firmicutes; c__Clostridia; o__Clostridiales; f__Lachnospiraceae; g__Coprococcus; s__	0	0	0	0	0	0	0	0	0	0	0	0	0	0	0	0	0	0	0	0	0	0	0	0	0	0	0	0	0	0	0	0	0	0	0	0	0	0	0	0	0	0	0	0	0	0	0	0
1102	k__Bacteria; p__Bacteroidetes; c__Bacteroidia; o__Bacteroidales; f__[Paraprevotellaceae]; g__YRC22; s__	0	0	0	0	0	0	0	0	0	0	0	0	0	0	0	0	0	0	0	0	0	0	0	0	0	0	0	0	0	0	0	0	0	0	0	0	0	0	0	0	0	0	0	0	0	0	0	0
1103	k__Bacteria; p__Fusobacteria; c__Fusobacteriia; o__Fusobacteriales; f__Fusobacteriaceae; g__Fusobacterium; s__	0	0	0	0	0	0	0	0	0	0	0	0	0	0	0	0	0	0	0	0	0	0	0.0103103	0	0	0	0	0	0	0	0	0	0	0	0	0	0	0	0	0	0	0	0	0	0	0	0	0
1104	k__Bacteria; p__Firmicutes; c__Clostridia; o__Clostridiales; f__Lachnospiraceae; g__Coprococcus; s__	0	0	0	0	0	0	0	0	0	0	0	0	0	0	0	0	0	0	0	0	0	0	0	0	0	0	0	0	0	0	0	0	0	0	0	0	0	0	0	0	0	0	0	0	0	0	0	0
1105	k__Bacteria; p__Bacteroidetes; c__Bacteroidia; o__Bacteroidales; f__Prevotellaceae; g__Prevotella; s__	0	0	0	0	0	0	0	0	0	0	0	0	0	0	0	0	0	0	0	0	0	0	0	0	0	0	0	0	0	0	0	0	0	0	0	0	0	0	0	0.36452	0	0	0	0	0	0	0	0
1106	k__Bacteria; p__Bacteroidetes; c__Bacteroidia; o__Bacteroidales; f__[Barnesiellaceae]; g__Barnesiella; s__viscericola	0	0	0	0	0	0	0	0	0	0	0	0	0	0	0	0	0	0	0	0	0	0	0	0	0	0	0	0	0	0	0	0	0	0	0	0	0	0	0	0	0	0	0	0	0	0	0	0
1107	k__Bacteria; p__Firmicutes; c__Clostridia; o__Clostridiales; f__Ruminococcaceae; g__; s__	0	0	0	0	0	0	0	0	0	0	0	0	0	0	0	0	0	0	0	0	0	0	0	0	0	0	0	0	0	0	0	0	0	0	0	0	0	0	0	0	0	0	0	0	0	0	0	0
1108	k__Bacteria; p__Firmicutes; c__Clostridia; o__Clostridiales; f__Ruminococcaceae; g__; s__	0	0	0	0	0	0	0	0	0	0	0	0	0	0	0	0	0	0	0	0	0	0	0	0	0	0	0	0	0	0	0	0	0	0	0	0	0	0	0	0	0	0	0	0	0	0	0	0
1109	k__Bacteria; p__Firmicutes; c__Clostridia; o__Clostridiales; f__Ruminococcaceae	0	0	0	0	0	0.0350232	0	0	0	0	0	0.00825491	0	0	0	0	0	0	0	0	0	0	0	0	0	0	0	0	0	0	0	0	0	0	0	0	0	0	0.0355429	0	0	0	0	0	0	0	0.00885426	0
1110	k__Bacteria; p__Firmicutes; c__Clostridia; o__Clostridiales; f__Ruminococcaceae; g__Oscillospira; s__	0	0	0	0	0	0.0175116	0	0	0	0	0	0	0	0	0	0	0	0	0	0	0	0	0	0	0.0604491	0	0	0	0	0	0	0	0	0.0327368	0	0	0	0	0.0355429	0	0	0	0	0	0	0	0	0
1111	k__Bacteria; p__Firmicutes; c__Clostridia; o__Clostridiales	0	0	0	0	0	0	0	0	0	0	0	0	0	0	0	0	0	0	0	0	0	0	0	0	0	0	0	0	0	0	0	0	0	0	0	0	0	0	0	0	0	0	0	0	0	0	0	0
1112	k__Bacteria; p__Firmicutes; c__Clostridia; o__Clostridiales; f__Ruminococcaceae	0	0	0	0	0	0.0262674	0	0	0	0	0	0	0	0	0	0	0	0	0	0	0	0	0	0	0	0	0	0	0	0	0	0	0	0	0	0	0	0	0	0	0	0	0	0	0	0	0	0
1113	k__Bacteria; p__Firmicutes; c__Clostridia; o__Clostridiales; f__; g__; s__	0	0	0	0	0	0	0	0	0	0	0	0	0	0	0	0	0	0	0	0	0	0	0	0	0	0	0	0	0	0	0	0	0	0	0	0	0	0	0	0	0	0	0	0	0	0	0	0
1114	k__Bacteria; p__Bacteroidetes; c__Bacteroidia; o__Bacteroidales; f__[Paraprevotellaceae]; g__; s__	0	0	0	0	0	0.0262674	0.02701	0	0	0	0	0	0	0	0	0	0	0	0	0	0	0	0	0	0	0	0	0	0	0	0	0	0	0	0	0	0	0	0	0	0	0	0	0	0	0	0	0
1115	k__Bacteria; p__Firmicutes; c__Clostridia; o__Clostridiales; f__Ruminococcaceae; g__; s__	0	0	0	0	0	0.0175116	0	0	0	0	0	0.0330196	0	0	0	0	0	0	0	0	0	0	0	0	0	0	0	0.0105463	0	0	0	0	0.026137	0.0545613	0.00973899	0	0.0432376	0	0	0	0.00904814	0	0	0	0	0	0	0
1116	k__Bacteria; p__Bacteroidetes; c__Bacteroidia; o__Bacteroidales; f__Rikenellaceae; g__; s__	0	0.0806274	0	0	0.0764396	0	0	0	0	0	0.0849329	0.0330196	0	0	0	0	0	0	0	0	0.00993345	0	0	0	0	0	0	0	0	0	0.0166542	0	0.0174246	0	0.00973899	0	0	0	0.00888573	0.0243013	0	0	0	0.0361925	0	0	0.106251	0
1117	k__Bacteria; p__Firmicutes; c__Clostridia; o__Clostridiales; f__Peptostreptococcaceae; g__Peptostreptococcus; s__	0.00807885	0	0	0	0	0.0087558	0	0	0	0	0	0	0	0	0.0083626	0	0	0	0	0.00976562	0.0198669	0	0.0103103	0.00866701	0	0	0	0	0	0	0	0	0	0	0.00973899	0	0	0.016787	0	0	0	0	0	0	0	0.0176243	0	0
1118	k__Bacteria; p__Firmicutes; c__Clostridia; o__Clostridiales	0	0	0	0	0	0	0	0	0	0	0	0	0	0	0	0	0	0	0	0	0	0	0	0	0	0	0	0	0	0	0	0	0	0	0	0	0	0	0	0	0	0	0	0	0	0	0.0265628	0
1119	k__Bacteria; p__Firmicutes; c__Clostridia; o__Clostridiales; f__Lachnospiraceae; g__Coprococcus; s__	0	0	0	0	0	0	0	0	0	0	0	0	0	0	0	0	0	0	0	0	0	0	0	0	0	0.0888297	0	0	0	0	0	0	0	0	0	0	0	0	0	0	0	0	0	0	0	0	0	0
1120	k__Bacteria; p__Firmicutes; c__Clostridia; o__Clostridiales; f__Lachnospiraceae; g__Blautia; s__	0	0.0146595	0	0	0	0.0175116	0	0	0	0	0	0.0247647	0	0	0	0	0	0	0.00914578	0	0	0	0	0.00866701	0	0	0	0.0105463	0	0	0.0749438	0	0.0174246	0	0	0	0.0345901	0	0.0622001	0	0.0180963	0	0	0	0	0.0264364	0.106251	0
1121	k__Bacteria; p__Firmicutes; c__Bacilli; o__Lactobacillales; f__Streptococcaceae; g__Streptococcus; s__	0	0	0	0	0	0	0	0	0	0	0	0	0	0	0	0	0	0	0.0182916	0	0	0	0	0	0	0.0111037	0	0	0	0	0	0	0	0	0	0	0	0	0	0.00810045	0	0	0	0	0	0	0	0
1122	k__Bacteria; p__Bacteroidetes	0	0	0	0	0	0	0.0180067	0	0	0	0	0	0	0	0	0	0	0	0	0	0	0	0	0	0	0	0	0	0	0	0	0	0	0	0	0	0	0	0	0	0	0	0	0	0	0	0	0
1123	k__Bacteria; p__Firmicutes; c__Clostridia; o__Clostridiales; f__Lachnospiraceae; g__Lachnospira; s__	0	0	0.376719	0.0163132	0	0.0087558	0	0	0.115122	0	0.152879	0.0165098	0	0.00875044	0	0	0	0	0.00914578	0	0.218536	0	0	0	0	0	0	0	0	0	0	0	0	0	0.048695	0	0.0172951	0	0	0	0.0271444	0	0.00790639	0	0.0286752	0	0	0
1124	k__Bacteria; p__Bacteroidetes; c__Bacteroidia; o__Bacteroidales	0	0	0	0	0	0	0	0	0	0	0	0	0	0	0	0	0	0	0	0	0	0	0	0	0	0	0	0	0	0	0	0	0	0	0	0	0	0	0	0	0	0	0	0	0	0	0	0
1125	k__Bacteria; p__Bacteroidetes; c__Bacteroidia; o__Bacteroidales; f__Bacteroidaceae; g__Bacteroides; s__	0	0	0.00941797	0.0163132	0	0	0	0.0389803	0	0.00907935	0	0	0	0	0.0334504	0.0253229	0	0.00949668	0	0	0	0	0	0	0	0	0	0	0	0	0	0	0	0	0	0	0	0.0251805	0	0.0405022	0	0.0374007	0	0	0	0	0	0
1126	k__Bacteria; p__Firmicutes; c__Clostridia; o__Clostridiales; f__; g__; s__	0	0	0	0	0	0	0	0	0	0	0	0	0	0	0	0	0	0	0	0	0	0	0	0	0	0	0	0	0	0	0	0	0	0	0	0	0	0	0	0	0	0	0	0	0	0	0	0
1127	k__Bacteria; p__Firmicutes; c__Clostridia; o__Clostridiales; f__Ruminococcaceae	0	0	0	0	0	0	0	0	0	0	0	0	0	0	0	0	0	0	0	0	0	0	0	0	0	0	0	0	0	0	0	0	0	0	0	0	0	0	0	0	0	0	0	0	0	0	0	0
1128	k__Bacteria; p__Firmicutes; c__Clostridia; o__Clostridiales; f__Ruminococcaceae	0	0	0	0	0.0339732	0	0	0	0	0	0	0	0	0	0	0	0	0	0	0	0	0	0	0	0	0	0	0	0	0	0.00832709	0	0	0	0	0	0	0	0	0	0	0	0	0	0	0	0.0265628	0
1129	k__Bacteria; p__Firmicutes; c__Clostridia; o__Clostridiales	0	0	0	0	0	0	0	0	0	0	0	0	0	0	0	0	0	0	0	0	0	0	0	0	0	0	0	0	0	0	0	0	0	0	0	0	0	0	0.550915	0	0	0	0	0	0	0	0	0
1130	k__Bacteria; p__Proteobacteria; c__Deltaproteobacteria; o__Desulfovibrionales; f__Desulfovibrionaceae; g__Desulfovibrio; s__D168	0	0	0	0	0	0.464057	0	0	0	0	0	0	0	0	0	0	0	0	0	0	0	0	0	0	0	0	0	0	0	0	0	0	0	0	0	0	0	0	0	0	0	0	0	0	0	0	0	0
1131	k__Bacteria; p__Firmicutes; c__Clostridia; o__Clostridiales; f__Ruminococcaceae	0	0	0	0	0	0	0	0	0	0	0	0.107314	0	0	0	0	0	0	0	0	0	0	0	0	0	0	0	0	0	0	0	0	0	0	0	0	0	0	0	0	0	0	0	0	0	0.0176243	0	0
1132	k__Bacteria; p__Firmicutes; c__Erysipelotrichi; o__Erysipelotrichales; f__Erysipelotrichaceae; g__[Eubacterium]	0	0	0	0	0	0	0	0	0	0	0	0	0	0	0	0	0	0	0	0	0	0	0	0	0	0	0	0	0	0	0	0	0	0	0	0	0	0	0	0	0	0	0	0	0	0	0	0
1133	k__Bacteria; p__Firmicutes; c__Clostridia; o__Clostridiales; f__Lachnospiraceae	0	0	0	0	0	0	0.0360133	0	0	0	0	0	0	0	0	0	0	0	0	0	0	0	0	0	0	0	0	0	0	0	0	0	0	0.0109123	0	0	0	0	0	0	0	0	0	0	0	0	0	0
1134	k__Bacteria; p__Firmicutes; c__Clostridia; o__Clostridiales; f__Ruminococcaceae; g__; s__	0.355469	0.439786	0	0	0	0	0	0.00779606	0.016446	0	0	0.0165098	0	0	0	0	0	0.0379867	0	0	0	0	0	0	0.0518135	0.0111037	0	0	0	0	0.224831	0.00737191	0.00871232	0	0.00973899	0	0	0	0	0	0	0	0.0158128	0	0	0	0.0177085	0
1135	k__Bacteria; p__Firmicutes; c__Clostridia; o__Clostridiales; f__Ruminococcaceae; g__; s__	0	0.095287	0	0	0	0	0	0	0	0	0	0	0	0	0	0	0	0	0	0	0	0	0	0	0	0	0	0.0421852	0	0	0	0	0	0	0	0	0	0	0	0	0	0	0	0.00904814	0	0	0.132814	0
1136	k__Bacteria; p__Firmicutes; c__Clostridia; o__Clostridiales; f__Lachnospiraceae	0	0.00732977	0	0	0	0	0	0	0	0	0.0169866	0.0165098	0	0	0	0	0	0	0.0731663	0	0	0	0	0	0	0	0	0	0	0	0	0	0	0	0.029217	0	0	0	0.0799716	0	0	0	0	0.00904814	0	0	0	0
1137	k__Bacteria; p__Firmicutes; c__Clostridia; o__Clostridiales; f__Lachnospiraceae; g__; s__	0	0	0	0	0	0	0	0	0	0	0	0	0	0	0	0	0	0	0	0	0	0	0	0.0520021	0	0	0	0	0	0	0	0	0	0	0	0	0.0518852	0	0	0	0	0	0	0	0	0	0	0
1138	k__Bacteria; p__Firmicutes; c__Clostridia; o__Clostridiales; f__Ruminococcaceae; g__Oscillospira; s__	0	0	0	0	0	0	0	0	0	0	0	0	0	0	0	0	0	0	0	0	0	0	0	0	0	0.0666223	0	0	0	0	0	0	0	0	0	0	0	0	0	0	0	0	0	0	0	0	0	0
1139	k__Bacteria; p__Bacteroidetes; c__Bacteroidia; o__Bacteroidales; f__Porphyromonadaceae; g__Porphyromonas; s__	0	0	0	0	0	0	0	0	0	0	0	0	0	0	0	0	0	0	0	0	0	0	0	0	0	0	0	0	0	0	0	0	0	0	0	0	0	0	0	0	0	0	0	0	0	0	0	0
1140	k__Bacteria; p__Bacteroidetes; c__Bacteroidia; o__Bacteroidales; f__Bacteroidaceae; g__Bacteroides	0	0	0	0	0	0	0	0	0	0	0	0	0	0	0	0	0	0	0	0	0	0	0	0	0	0	0	0	0	0	0	0	0	0	0	0	0	0	0	0	0	0	0	0	0	0	0	0
1141	k__Bacteria; p__Firmicutes; c__Clostridia; o__Clostridiales; f__Ruminococcaceae; g__Butyricicoccus; s__pullicaecorum	0	0	0	0	0	0	0	0	0	0	0	0	0	0	0	0	0	0	0	0	0	0	0	0	0	0	0	0	0	0	0	0	0	0	0	0	0	0	0	0	0	0	0	0	0	0	0	0
1142	k__Bacteria; p__Firmicutes; c__Clostridia; o__Clostridiales; f__Lachnospiraceae	0	0	0	0	0	0	0	0	0	0	0	0	0	0	0	0	0	0	0	0	0	0	0	0	0	0	0	0	0	0	0	0	0	0	0	0	0	0	0	0	0	0	0	0	0.0095584	0	0	0
1143	k__Bacteria; p__Firmicutes; c__Clostridia; o__Clostridiales; f__Lachnospiraceae	0	0	0	0	0	0	0	0	0.041115	0	0	0	0	0	0	0	0	0	0	0	0	0	0	0	0	0	0	0	0	0	0	0.0442315	0	0	0	0	0.0345901	0	0.0177715	0	0	0	0	0	0	0	0	0
1144	k__Bacteria; p__Proteobacteria; c__Deltaproteobacteria; o__Desulfovibrionales; f__Desulfovibrionaceae; g__Desulfovibrio; s__	0	0	0	0	0	0	0	0	0	0	0	0	0	0	0	0	0	0	0	0	0	0	0	0	0	0	0	0	0	0	0	0	0	0	0	0	0	0	0	0	0	0	0	0	0	0	0.0442713	0
1145	k__Bacteria; p__Firmicutes; c__Clostridia; o__Clostridiales; f__Ruminococcaceae; g__; s__	0	0.0806274	0	0.154976	0	0	0	0	0.041115	0	0.212332	0.00825491	0	0.00875044	0	0	0	0	0	0	0	0	0	0	0	0	0	0	0.00901551	0	0	0	0.121972	0.33828	0	0	0	0	0	0.0972053	0	0.0187003	0	0	0	0.0352485	0.00885426	0
1146	k__Bacteria; p__Firmicutes; c__Clostridia; o__Clostridiales; f__Ruminococcaceae; g__Ruminococcus; s__	0	0	0	0	0	0	0	0	0.00822301	0	0	0	0.010618	0	0.0083626	0.00844096	0	0	0	0	0	0	0	0	0	0	0	0	0	0	0	0.0147438	0	0	0	0	0	0.0419674	0	0	0	0	0	0	0	0	0	0
1147	k__Bacteria; p__Firmicutes; c__Clostridia; o__Clostridiales; f__Ruminococcaceae	0	0	0	0	0	0	0	0	0	0	0	0	0	0	0	0	0	0	0	0	0	0	0	0	0	0	0	0	0	0	0	0	0	0	0	0	0	0	0	0	0	0	0	0	0	0	0	0
1148	k__Bacteria; p__Fusobacteria; c__Fusobacteriia; o__Fusobacteriales; f__Leptotrichiaceae; g__Sneathia; s__	0	0	0	0	0	0	0	0	0	0	0	0	0	0	0	0	0	0	0	0	0	0	0	0	0	0	0	0	0	0	0	0	0	0	0	0	0	0	0	0	0	0	0	0	0	0	0	0
1149	k__Bacteria; p__Firmicutes; c__Clostridia; o__Clostridiales; f__Lachnospiraceae	0.00807885	0	0	0	0	0	0.00900333	0	0	0	0	0	0	0.00875044	0	0	0	0	0	0	0	0	0	0	0	0	0	0	0	0	0	0	0.00871232	0	0	0	0	0	0	0	0	0	0	0	0	0	0	0
1150	k__Bacteria; p__Firmicutes; c__Clostridia; o__SHA-98; f__; g__; s__	0	0	0	0	0	0.087558	0	0	0	0	0	0	0	0	0	0	0	0	0	0	0	0	0	0	0	0	0	0	0	0	0	0	0	0	0	0	0	0	0	0	0	0	0	0	0	0	0.0177085	0
1151	k__Bacteria; p__Firmicutes; c__Clostridia; o__Clostridiales; f__Veillonellaceae; g__Anaerovibrio; s__	0	0	0	0	0	0	0.315117	0	0	0	0	0	0	0	0	0	0	0	0	0	0	0	0	0	0	0	0	0	0	0	0	0	0	0	0	0	0	0	0	0	0	0	0	0	0	0	0	0
1152	k__Bacteria; p__Firmicutes; c__Clostridia; o__Clostridiales; f__; g__; s__	0	0	0	0	0	0	0	0	0	0	0	0	0	0.0262513	0	0	0	0	0	0	0	0.0465441	0	0	0	0	0.0334225	0.0210926	0	0	0	0	0	0	0	0	0	0	0	0	0	0	0	0	0	0.0352485	0	0
1153	k__Bacteria; p__Firmicutes; c__Erysipelotrichi; o__Erysipelotrichales; f__Erysipelotrichaceae; g__[Eubacterium]; s__dolichum	0	0	0	0	0	0	0	0	0	0	0	0	0	0	0	0	0	0	0	0	0	0	0	0	0	0	0	0	0	0	0	0	0	0	0	0	0	0	0	0	0	0	0	0	0	0	0	0
1154	k__Bacteria; p__Proteobacteria; c__Alphaproteobacteria; o__RF32; f__; g__; s__	0	0	0	0	0	0	0	0	0	0	0	0	0	0	0	0	0	0	0	0	0	0	0	0	0	0	0	0	0	0	0	0	0	0	0	0	0	0	0	0	0	0	0	0	0	0	0	0
1155	k__Bacteria; p__Firmicutes; c__Clostridia; o__Clostridiales; f__Ruminococcaceae	0	0	0	0	0	0	0	0	0	0	0	0.00825491	0	0	0	0	0	0	0	0	0	0	0	0	0	0	0	0	0	0	0	0	0	0	0	0	0	0	0	0.00810045	0	0	0	0	0	0	0.00885426	0
1156	k__Bacteria; p__Firmicutes; c__Clostridia; o__Clostridiales; f__Veillonellaceae	0	0	0	0	0	0	0	0	0	0	0	0	0	0	0	0	0	0	0	0	0	0	0	0	0	0	0	0	0	0	0	0	0	0	0	0	0	0	0	0	0	0	0	0	0	0	0	0
1157	k__Bacteria; p__Proteobacteria; c__Betaproteobacteria; o__Burkholderiales; f__Alcaligenaceae; g__Sutterella; s__	0	0	0	0	0	0	0	0	0	0	0	0	0	0	0	0	0	0	0	0	0	0	0	0	0	0	0	0	0	0	0	0	0	0	0	0	0	0	0	0	0	0	0	0	0	0	0	0
1158	k__Bacteria; p__Firmicutes; c__Erysipelotrichi; o__Erysipelotrichales; f__Erysipelotrichaceae; g__; s__	0	0	0	0	0	0	0	0	0	0	0	0	0	0	0	0	0	0	0	0	0	0	0	0	0	0	0	0	0	0	0	0	0	0	0	0	0	0	0	0	0	0	0	0	0	0	0	0
1159	k__Bacteria; p__Proteobacteria; c__Deltaproteobacteria; o__Desulfovibrionales; f__Desulfovibrionaceae; g__Desulfovibrio; s__	0	0	0	0	0	0	0	0	0	0	0	0	0	0	0	0	0	0	0	0	0	0	0	0	0	0	0	0	0	0	0	0	0	0	0	0	0	0	0	0	0	0	0	0	0	0	0	0
1160	k__Bacteria; p__Firmicutes; c__Clostridia; o__Clostridiales; f__Ruminococcaceae	0	0	0	0.0489396	0	0.0175116	0	0	0	0	0	0	0	0	0	0	0	0	0	0	0	0	0	0	0	0	0	0	0	0	0	0	0	0	0	0	0	0	0	0	0	0	0	0	0	0	0	0
1161	k__Bacteria; p__Firmicutes; c__Clostridia; o__Clostridiales; f__Lachnospiraceae	0	0	0	0	0	0.411523	0	0	0.00822301	0	0	0	0	0	0	0	0	0	0	0	0	0	0	0	0	0	0	0	0	0	0	0	0.0348493	0	0.019478	0	0	0	0	0.0810045	0	0	0	0	0	0.0528728	0	0
1162	k__Bacteria; p__Firmicutes; c__Clostridia; o__Clostridiales; f__[Mogibacteriaceae]; g__; s__	0	0.00732977	0	0	0	0	0	0	0	0	0.0679463	0	0	0	0	0	0	0	0.0182916	0	0	0	0	0	0	0	0	0	0	0	0	0	0	0	0	0	0	0	0	0	0	0	0	0.00904814	0	0	0.0265628	0
1163	k__Bacteria; p__Firmicutes; c__Clostridia; o__Clostridiales; f__Ruminococcaceae	0	0	0	0	0	0.0175116	0	0	0.00822301	0	0	0	0	0	0	0	0	0	0	0	0	0	0	0	0	0	0	0	0	0	0	0	0	0	0	0	0	0	0	0	0	0	0	0.00904814	0.0095584	0	0.0885426	0
1164	k__Bacteria; p__Firmicutes; c__Clostridia; o__Clostridiales; f__Ruminococcaceae	0	0.0219893	0	0	0	0	0	0	0	0	0	0	0	0	0	0	0	0	0	0	0	0	0	0	0	0	0	0	0	0	0	0	0	0	0	0	0	0	0	0	0	0	0	0	0	0.0440606	0	0
1165	k__Bacteria; p__Firmicutes; c__Clostridia; o__Clostridiales; f__Lachnospiraceae; g__; s__	0	0.0513084	0	0	0	0	0	0	0.016446	0.00907935	0	0	0	0	0	0	0	0.02849	0	0	0	0.011636	0.0103103	0	0	0	0	0	0	0	0	0	0	0.0109123	0.00973899	0	0	0	0	0	0.00904814	0	0	0	0.152934	0	0	0
1166	k__Bacteria; p__Firmicutes; c__Clostridia; o__Clostridiales; f__Ruminococcaceae; g__; s__	0	0	0	0	0	0.087558	0	0	0	0	0	0	0	0	0	0	0	0	0	0	0	0	0	0	0	0	0	0	0	0	0	0	0	0	0	0	0	0	0	0	0	0	0	0	0	0	0	0
1167	k__Bacteria; p__Firmicutes; c__Erysipelotrichi; o__Erysipelotrichales; f__Erysipelotrichaceae; g__Holdemania; s__	0	0	0	0	0	0	0	0	0	0	0	0	0	0	0	0	0	0	0	0	0	0	0	0	0	0	0	0	0	0	0	0	0	0	0	0.0173807	0	0	0	0	0	0	0	0	0	0	0	0
1168	k__Bacteria; p__Firmicutes; c__Clostridia; o__Clostridiales; f__Ruminococcaceae; g__; s__	0	0	0	0	0	0	0	0	0	0	0	0.115569	0	0	0	0	0	0	0	0	0	0	0	0	0	0	0	0	0	0	0	0	0	0	0	0	0	0	0	0	0	0	0	0	0	0	0	0
1169	k__Bacteria; p__Firmicutes; c__Clostridia; o__Clostridiales; f__Lachnospiraceae	0	0	0	0	0	0.0087558	0	0	0.00822301	0	0.0339732	0.0577844	0	0	0	0	0	0	0.0182916	0	0	0	0	0	0.0345423	0	0	0.0105463	0	0	0	0	0.00871232	0.0327368	0	0.00869036	0	0	0	0	0.0180963	0	0	0.0180963	0	0	0.00885426	0
1170	k__Bacteria; p__Firmicutes; c__Clostridia; o__Clostridiales; f__; g__; s__	0	0	0	0	0.0339732	0	0.02701	0	0	0.00907935	0	0	0	0	0.0083626	0.00844096	0	0.00949668	0	0	0	0	0	0	0.0172712	0.0111037	0	0	0.00901551	0	0	0	0.0174246	0.0218245	0	0.0434518	0	0	0	0	0	0	0	0	0	0	0	0
1171	k__Bacteria; p__Firmicutes; c__Clostridia; o__Clostridiales; f__Lachnospiraceae; g__; s__	0	0	0	0	0	0	0	0	0	0	0	0	0	0	0	0	0	0	0	0	0	0	0	0	0	0	0	0	0	0	0	0	0	0.0109123	0	0	0	0	0	0	0	0	0	0	0	0	0	0
1172	k__Bacteria; p__Firmicutes; c__Clostridia; o__Clostridiales; f__Ruminococcaceae; g__; s__	0	0.0366488	0	0	0	0.0087558	0.00900333	0	0	0.00907935	0	0.0247647	0	0	0	0	0	0	0	0	0	0	0	0	0	0	0	0	0	0	0	0	0.00871232	0	0	0	0	0	0.00888573	0	0	0	0	0	0	0	0	0
1173	k__Bacteria; p__Verrucomicrobia	0	0	0	0	0	0	0	0	0	0	0	0	0	0	0	0	0	0	0	0	0	0	0	0	0	0	0	0	0	0	0	0	0	0	0	0	0	0	0	0	0	0	0	0	0	0	0	0
1174	k__Bacteria; p__Tenericutes; c__Mollicutes; o__RF39; f__; g__; s__	0	0	0	0	0	0	0	0	0	0	0	0	0	0	0	0	0	0	0	0	0	0	0	0	0	0	0	0	0	0	0	0	0	0	0	0	0	0	0	0	0	0	0	0	0	0	0	0
1175	k__Bacteria; p__Firmicutes; c__Clostridia; o__Clostridiales; f__Ruminococcaceae; g__; s__	0	0	0	0	0	0	0	0	0	0	0	0	0	0	0	0	0	0	0.0182916	0	0	0	0	0	0	0	0	0	0	0	0	0	0	0	0	0	0	0	0.0444286	0	0	0	0	0	0	0	0	0
1176	k__Bacteria; p__Firmicutes; c__Clostridia; o__Clostridiales; f__Ruminococcaceae; g__Butyricicoccus; s__pullicaecorum	0.0161577	0	0	0	0	0	0	0	0	0	0	0	0	0	0	0	0.00850774	0	0	0	0	0	0	0	0	0	0	0	0	0	0	0	0	0	0	0	0	0	0	0	0	0	0	0	0	0	0	0
1177	k__Bacteria; p__Firmicutes; c__Clostridia; o__Clostridiales; f__Ruminococcaceae; g__; s__	0	0	0	0	0	0	0	0	0	0	0	0	0	0	0	0	0	0	0	0	0	0	0	0	0	0	0	0	0	0	0	0	0	0	0	0	0	0	0	0	0	0	0	0	0	0	0	0
1178	k__Bacteria; p__Firmicutes; c__Clostridia; o__Clostridiales; f__Ruminococcaceae; g__Ruminococcus; s__	0	0	0	0	0	0	0	0	0	0	0	0	0	0	0	0	0	0	0	0	0	0	0	0	0	0	0	0	0	0	0	0	0	0	0	0	0	0	0	0	0	0	0	0	0	0	0	0
1179	k__Bacteria; p__Firmicutes; c__Clostridia; o__Clostridiales; f__Lachnospiraceae; g__Blautia; s__	0.105025	0.117276	0.0188359	0	0.229319	0.210139	0	0.116941	0.271359	0.0181587	0.755903	0.222883	0.0318539	0.253763	0.0250878	0	0	0	0.301811	0	0.377471	0	0	0.121338	0.0431779	0	0.100267	0.105463	0	0.12822	0.124906	0.103207	0.165534	0.0545613	0	0.0782133	0.0951228	0.00839349	0.222143	0.0243013	0.0542888	0.149603	0	0.00904814	0	0.0440606	0.0531256	0.0948947
1180	k__Bacteria; p__Firmicutes; c__Clostridia; o__Clostridiales; f__Lachnospiraceae	0	0	0	0	0.00849329	0.0087558	0	0	0.00822301	0	0	0	0	0	0	0	0	0	0	0.00976562	0	0	0	0	0.00863558	0.0333111	0	0	0	0	0	0	0	0	0	0	0	0	0.00888573	0	0	0.00935016	0	0	0	0	0	0
1181	k__Bacteria; p__Bacteroidetes; c__Bacteroidia; o__Bacteroidales; f__Bacteroidaceae; g__Bacteroides; s__ovatus	0.0161577	0	0	0	0	0	0	0	0	0	0	0	0	0	0	0	0	0	0	0	0	0	0	0	0	0	0	0.0632778	0	0	0	0	0	0	0	0	0.0172951	0	0	0	0	0	0	0	0	0	0	0
1182	k__Bacteria; p__Firmicutes; c__Clostridia; o__Clostridiales; f__Christensenellaceae; g__Christensenella; s__	0	0	0	0	0	0	0	0	0	0	0	0.0247647	0	0	0	0	0	0	0	0	0	0	0	0	0.00863558	0	0	0	0	0	0	0	0	0	0.00973899	0	0	0	0	0	0	0	0	0	0	0	0	0
1183	k__Bacteria; p__Firmicutes; c__Clostridia; o__Clostridiales; f__Ruminococcaceae; g__; s__	0	0	0	0	0	0	0	0	0	0	0	0.00825491	0	0	0	0	0	0	0	0	0	0	0	0	0	0	0	0	0	0	0	0	0	0	0	0	0	0	0	0	0	0	0	0	0	0	0	0
1184	k__Bacteria; p__Firmicutes; c__Clostridia; o__Clostridiales; f__Ruminococcaceae; g__Oscillospira; s__	0	0	0	0	0.0169866	0	0.00900333	0	0	0	0	0	0	0	0	0	0	0	0	0	0	0	0	0	0	0	0	0	0	0	0	0	0	0	0	0	0	0	0	0	0	0	0	0	0	0.0264364	0	0
1185	k__Bacteria; p__Firmicutes; c__Clostridia; o__Clostridiales; f__Ruminococcaceae	0	0	0	0	0	0	0	0	0	0	0	0	0	0	0	0	0	0	0	0.0488281	0.0198669	0	0	0	0	0	0	0	0	0	0	0	0	0	0	0.00869036	0.0172951	0	0	0	0	0	0	0	0	0	0.00885426	0
1186	k__Bacteria; p__Firmicutes; c__Clostridia; o__Clostridiales; f__Lachnospiraceae	0	0	0	0	0	0	0	0	0	0	0	0	0	0	0	0	0	0	0	0	0	0	0	0	0	0	0	0	0	0	0	0	0	0	0	0	0	0	0	0	0	0	0	0	0	0	0	0
1187	k__Bacteria; p__Firmicutes; c__Clostridia; o__Clostridiales; f__Clostridiaceae; g__SMB53; s__	0	0	0	0	0.0169866	0	0	0	0	0	0	0	0	0	0	0	0.0255232	0	0	0	0	0	0	0	0	0	0	0	0	0	0.00832709	0	0	0	0	0	0	0	0	0	0	0	0.142315	0	0.124259	0	0.115105	0
1188	k__Bacteria; p__Firmicutes; c__Clostridia; o__Clostridiales; f__Lachnospiraceae	0	0	0	0	0	0	0	0	0	0	0	0	0	0	0	0	0	0	0	0	0	0	0	0	0	0	0	0	0	0	0	0	0	0	0	0	0	0	0	0	0	0	0	0	0	0	0	0
1189	k__Bacteria; p__Firmicutes; c__Clostridia; o__Clostridiales; f__Lachnospiraceae; g__[Ruminococcus]; s__gnavus	0	0	0.0188359	0	0	0	0.00900333	0	0	0	0	0	0	0	0	0	0	0	0	0.00976562	0	0	0	0	0	0.133245	0	0	0.054093	0	0.00832709	0	0	0	0	0	0	0	0	0	0	0	0	0	0	0	0	0
1190	k__Bacteria; p__Firmicutes; c__Clostridia; o__Clostridiales; f__Ruminococcaceae; g__; s__	0	0	0	0	0	0	0	0	0	0	0	0	0	0	0	0	0	0	0.0182916	0	0	0	0	0	0	0	0	0	0	0	0	0	0	0	0	0	0	0	0	0	0	0	0	0	0	0	0	0
1191	k__Bacteria; p__Firmicutes; c__Clostridia; o__Clostridiales; f__Lachnospiraceae	0	0	0.0188359	0.00815661	0	0	0.00900333	0	0	0	0	0	0	0	0	0	0	0	0	0	0	0	0	0	0	0	0	0	0	0	0.0166542	0.0147438	0	0	0	0	0.00864753	0	0	0	0	0	0	0	0	0	0	0
1192	k__Bacteria; p__Firmicutes; c__Clostridia; o__Clostridiales	0	0	0	0	0	0	0	0	0.016446	0	0.00849329	0	0	0	0	0	0	0	0.0457289	0	0	0	0	0	0.00863558	0	0	0	0	0	0	0	0.00871232	0	0	0	0.0259426	0	0	0	0	0	0	0	0	0	0.00885426	0
1193	k__Bacteria; p__Firmicutes; c__Clostridia; o__Clostridiales; f__Christensenellaceae; g__; s__	0	0	0	0	0	0	0	0	0	0	0	0	0	0	0	0	0	0	0	0	0	0	0	0	0	0	0	0	0	0	0	0	0	0	0	0	0	0	0	0	0	0	0	0	0	0	0	0
1194	k__Bacteria; p__Firmicutes; c__Clostridia; o__Clostridiales; f__Lachnospiraceae	0	0	0	0	0	0	0	0	0	0	0	0	0	0	0	0	0	0	0	0	0	0	0	0	0	0	0	0	0	0	0	0	0	0	0	0	0	0	0	0	0	0	0	0	0	0	0	0
1195	k__Bacteria; p__Firmicutes; c__Clostridia; o__Clostridiales; f__Ruminococcaceae	0	0	0	0	0	0.0700464	0	0	0	0	0	0	0	0	0	0	0	0	0	0	0	0	0	0	0	0	0	0	0	0	0	0	0	0	0	0	0	0	0	0	0	0	0	0	0	0	0	0
1196	k__Bacteria; p__Actinobacteria; c__Actinobacteria; o__Actinomycetales; f__Actinomycetaceae; g__Actinomyces; s__	0	0	0	0	0	0	0	0	0	0	0.00849329	0	0	0	0.0083626	0	0	0.0189934	0	0	0	0	0	0	0	0	0	0.0105463	0.018031	0	0	0.00737191	0	0	0	0	0.00864753	0	0	0	0	0	0	0	0	0	0.0177085	0
1197	k__Bacteria; p__Firmicutes; c__Bacilli; o__Lactobacillales; f__Lactobacillaceae; g__Lactobacillus; s__	0	0	0	0	0	0	0	0	0	0	0	0	0	0	0	0	0.00850774	0	0.265228	0	0	0	0	0	0	0	0	0	0	0	0	0	0	0	0	0	0	0	0	0	0	0	0	0	0	0	0	0
1198	k__Bacteria; p__Firmicutes; c__Clostridia; o__Clostridiales; f__Lachnospiraceae	0	0	0	0	0	0	0.0180067	0	0	0.00907935	0	0	0	0	0	0	0	0	0	0	0	0	0	0	0.00863558	0	0	0	0	0	0	0	0	0	0.019478	0	0.00864753	0	0	0	0	0.0280505	0	0	0	0	0	0
1199	k__Bacteria; p__Bacteroidetes; c__Bacteroidia; o__Bacteroidales; f__Rikenellaceae; g__; s__	0	0	0	0	0	0.0963138	0	0	0	0	0	0	0	0	0	0	0	0	0	0	0	0	0	0	0	0	0	0	0	0	0	0	0	0	0	0	0	0	0	0	0	0	0	0	0	0	0	0
1200	k__Bacteria; p__Firmicutes; c__Clostridia; o__Clostridiales; f__Ruminococcaceae; g__; s__	0	0	0	0	0	0.0262674	0	0	0	0	0	0.0577844	0	0	0	0	0	0	0	0	0	0	0	0	0	0	0	0	0	0	0	0	0	0	0	0	0	0	0.0355429	0	0	0	0	0	0	0	0	0
1201	k__Bacteria; p__Proteobacteria; c__Gammaproteobacteria; o__Aeromonadales; f__Succinivibrionaceae; g__Succinatimonas; s__hippei	0	0	0	0	0	0	0	0	0	0	0	0	0	0	0	0	0	0	0	0	0	0	0	0	0	0	0	0	0	0	0	0.0147438	0	0	0	0	0	0.0587544	0	0.0405022	0	0	0	0	0	0	0	0
1202	k__Bacteria; p__Firmicutes; c__Bacilli; o__Lactobacillales; f__Streptococcaceae; g__Streptococcus; s__infantis	0	0	0	0	0	0	0	0	0	0	0	0	0	0.0262513	0	0	0.00850774	0	0	0.00976562	0	0	0	0	0	0	0	0	0	0	0	0	0	0	0	0	0.00864753	0	0	0	0	0	0	0	0	0	0	0
1203	k__Bacteria; p__Firmicutes; c__Clostridia; o__Clostridiales; f__; g__; s__	0	0	0	0	0	0	0	0	0	0	0	0.00825491	0	0	0	0	0	0	0	0	0	0	0	0	0.00863558	0.0222074	0	0	0.00901551	0	0	0	0.00871232	0	0	0	0	0	0	0	0	0	0	0	0	0	0	0
1204	k__Bacteria; p__Firmicutes; c__Clostridia; o__Clostridiales; f__Lachnospiraceae	0	0	0.0376719	0	0	0.0175116	0	0	0.049338	0	0	0	0	0	0	0.0506457	0	0	0	0	0	0	0	0.0520021	0	0	0.00835561	0	0	0	0	0	0	0	0	0.0260711	0.00864753	0	0	0	0	0	0.0158128	0	0	0	0	0
1205	k__Bacteria; p__Bacteroidetes; c__Bacteroidia; o__Bacteroidales; f__S24-7; g__; s__	0	0	0	0	0	0	0	0	0	0	0	0	0	0	0	0	0	0	0	0	0	0	0	0	0	0	0	0	0	0	0	0	0	0	0	0	0	0	0	0	0	0	0	0	0	0	0	0
1206	k__Bacteria; p__Fusobacteria; c__Fusobacteriia; o__Fusobacteriales; f__Fusobacteriaceae; g__Fusobacterium; s__	0	0	0	0	0	0	0	0	0	0	0	0	0	0	0	0.126614	0	0	0	0	0	0	0	0	0	0	0	0	0	0	0	0	0	0	0	0	0	0	0	0	0	0	0	0	0	0	0	0
1207	k__Bacteria; p__Firmicutes; c__Clostridia; o__Clostridiales	0	0	0	0	0	0	0	0	0	0	0	0	0	0	0	0	0	0	0	0	0	0	0	0	0	0	0	0	0	0	0	0	0	0	0	0	0	0	0	0	0	0	0	0	0	0	0.0265628	0
1208	k__Bacteria; p__Firmicutes; c__Clostridia; o__Clostridiales; f__Ruminococcaceae; g__; s__	0	0	0	0	0	0	0	0	0	0	0	0.00825491	0	0	0	0	0	0	0	0.0195312	0	0	0	0	0	0	0	0	0	0	0	0	0	0	0	0	0	0	0.0266572	0	0	0	0	0	0	0.0440606	0	0
1209	k__Bacteria	0	0	0	0	0	0	0	0	0	0.00907935	0	0	0	0	0.0167252	0	0	0	0	0	0	0	0	0	0	0	0	0	0	0	0	0	0	0	0	0	0	0.00839349	0	0	0.00904814	0	0	0	0	0	0	0
1210	k__Bacteria; p__Firmicutes; c__Erysipelotrichi; o__Erysipelotrichales; f__Erysipelotrichaceae; g__Bulleidia; s__p-1630-c5	0	0	0	0	0	0	0	0	0	0	0	0	0	0	0	0	0	0	0	0	0	0	0	0	0	0	0	0	0	0	0	0	0	0	0	0	0	0	0	0	0	0	0	0	0	0	0	0
1211	k__Bacteria; p__Firmicutes; c__Clostridia; o__Clostridiales	0	0	0	0	0	0	0	0	0	0	0	0	0	0	0	0	0	0	0	0	0	0	0	0	0	0	0	0.242565	0	0	0	0	0	0	0	0	0	0	0	0	0	0	0	0	0	0	0	0
1212	k__Bacteria; p__Bacteroidetes; c__Bacteroidia; o__Bacteroidales; f__S24-7; g__; s__	0	0	0	0	0	0	0	0	0	0	0	0	0	0	0	0	0	0	0	0	0	0	0	0	0	0	0	0	0	0	0	0	0	0	0	0	0	0	0	0	0	0	0	0	0	0	0	0
1213	k__Bacteria; p__Firmicutes; c__Clostridia; o__Clostridiales; f__; g__; s__	0	0	0	0	0	0	0	0	0	0	0	0	0	0	0	0	0	0	0	0	0	0	0	0	0	0	0	0	0	0	0	0	0	0	0	0	0	0	0	0	0	0	0	0	0	0	0	0
1214	k__Bacteria; p__Firmicutes; c__Clostridia; o__Clostridiales; f__Ruminococcaceae	0	0	0	0	0	0.0175116	0	0	0	0	0	0	0	0	0	0	0	0	0.00914578	0	0	0	0	0	0	0	0	0	0	0	0	0	0	0	0	0	0	0	0	0	0	0	0.0158128	0	0	0	0	0
1215	k__Bacteria; p__Firmicutes; c__Clostridia; o__Clostridiales; f__Lachnospiraceae; g__Blautia; s__	0	0	0	0	0	0.0087558	0	0	0.0575611	0	0	0	0	0.0262513	0	0	0	0	0	0	0	0	0	0	0	0	0	0	0	0	0	0	0	0	0	0.00869036	0	0	0	0	0	0	0.0158128	0.497647	0	0	0	0
1216	k__Bacteria; p__Bacteroidetes; c__Bacteroidia; o__Bacteroidales; f__Porphyromonadaceae; g__Parabacteroides	0	0	0	0	0	0	0	0	0	0	0	0	0	0	0	0	0	0	0	0	0	0	0	0	0	0	0	0	0	0	0	0	0	0	0	0	0	0	0	0	0	0	0	0	0	0	0	0
1217	k__Bacteria; p__Firmicutes; c__Clostridia; o__Clostridiales; f__Ruminococcaceae; g__; s__	0	0	0	0	0	0	0	0	0	0	0	0	0	0	0	0	0	0	0	0	0	0	0	0	0	0	0	0	0	0	0	0	0	0	0	0	0	0	0	0	0	0	0	0	0	0	0	0
1218	k__Bacteria; p__Firmicutes; c__Clostridia; o__Clostridiales; f__Veillonellaceae; g__Dialister; s__	0	0	0.122434	0.0163132	0	0	0	0	0	0	0	0	0	0	0	0	0	0	0	0	0	0	0	0	0	0	0	0	0	0	0	0	0	0	0	0	0	0	0	0	0	0	0	0	0	0	0	0
1219	k__Bacteria; p__Firmicutes; c__Clostridia; o__Clostridiales; f__Lachnospiraceae; g__Coprococcus; s__	0	0	0	0	0	0	0	0	0	0	0	0	0	0	0	0	0	0	0	0	0	0	0	0	0	0	0	0	0	0	0	0	0	0	0	0	0	0	0	0	0	0	0	0	0	0	0	0
1220	k__Bacteria; p__Lentisphaerae; c__[Lentisphaeria]; o__Victivallales; f__Victivallaceae; g__Victivallis; s__vadensis	0	0	0	0	0.00849329	0.0087558	0	0	0	0	0	0	0	0	0	0	0	0	0	0	0	0	0	0	0	0	0	0	0	0	0	0	0	0	0	0	0	0	0.0266572	0	0	0	0	0	0	0	0	0
1221	k__Bacteria; p__Bacteroidetes; c__Bacteroidia; o__Bacteroidales; f__Bacteroidaceae; g__Bacteroides; s__plebeius	0	0	0	0	0	0	0	0	0	0	0	0	0	0.0175009	0.0250878	0	0	0	0	0	0	0	0	0	0	0	0	0	0	0	0	0	0	0	0	0	0	0	0	0	0	0	0	0	0	0	0	0
1222	k__Bacteria; p__Firmicutes; c__Clostridia; o__Clostridiales; f__; g__; s__	0	0.0293191	0	0	0.00849329	0	0	0	0	0	0.0934262	0	0	0	0	0	0	0	0	0	0	0	0	0	0	0	0	0.0527315	0	0	0	0	0	0.0109123	0	0	0	0	0.0799716	0	0.108578	0	0	0	0	0	0	0
1223	k__Bacteria; p__Bacteroidetes; c__Bacteroidia; o__Bacteroidales; f__Prevotellaceae; g__Prevotella; s__copri	0	0	0	0	0	0	0.0360133	0	0	0	0	0	0	0	0	0	0	0	0.00914578	0	0	0	0	0	0	0	2.58189	0	0	0	0	0	0	0	0.019478	0	0	0	0	0	0	0	0	0	0	0.070497	0	0
1224	k__Bacteria; p__Bacteroidetes; c__Bacteroidia; o__Bacteroidales; f__Rikenellaceae; g__; s__	0	0	0	0	0	0	0	0	0	0	0	0	0	0	0	0	0	0	0	0	0	0	0	0	0	0	0	0	0	0	0	0	0	0	0	0	0	0	0	0	0	0	0	0	0	0	0	0
1225	k__Bacteria; p__Proteobacteria; c__Gammaproteobacteria; o__Enterobacteriales; f__Enterobacteriaceae	0	0	0	0	0	0	0	0	0	0	0	0	0	0	0	0	0	0	0	0	0.00993345	0	0	0	0	0.144348	0	0	0	0	0	0	0.0174246	0	0	0	0	0.00839349	0	0	0	0	0	0.2443	0	0	0.0177085	0
1226	k__Bacteria; p__Firmicutes; c__Clostridia; o__Clostridiales; f__Lachnospiraceae; g__Blautia; s__producta	0	0	0	0	0	0	0	0	0	0	0	0	0	0	0	0	0	0	0	0	0	0	0	0	0	0	0	0	0	0.6411	0	0	0	0	0	0	0	0	0	0	0	0	0	0	0	0	0	0
1227	k__Bacteria; p__Bacteroidetes; c__Bacteroidia; o__Bacteroidales	0	0	0	0	0	0	0	0	0	0	0	0	0	0	0	0	0	0	0	0	0	0	0	0	0	0	0	0	0	0	0	0	0	0	0	0	0	0	0	0	0	0	0	0	0	0	0	0
1228	k__Bacteria; p__Bacteroidetes; c__Bacteroidia; o__Bacteroidales; f__[Barnesiellaceae]; g__; s__	0	0	0	0	0.00849329	0	0	0.0389803	0	0.00907935	0	0	0	0	0	0.35452	0	0	0	0	0	0.0349081	0	0	0	0	0	0	0	0	0	0	0	0	0	0	0	0	0	0	0	0	0	0	0	0	0	0
1229	k__Bacteria; p__Firmicutes; c__Clostridia; o__Clostridiales	0	0	0	0	0	0	0	0	0	0	0	0.0165098	0	0	0	0	0	0	0	0	0	0	0	0	0	0	0	0	0	0	0	0	0	0	0.00973899	0	0	0	0	0	0	0	0	0	0	0.0176243	0	0
1230	k__Bacteria; p__Firmicutes; c__Clostridia; o__Clostridiales; f__Lachnospiraceae	0	0	0	0	0	0	0	0	0	0	0	0	0	0	0	0	0	0	0	0	0	0	0	0	0	0	0	0	0	0	0	0	0	0	0	0	0	0	0	0	0	0	0	0	0	0	0	0
1231	k__Bacteria; p__Firmicutes; c__Clostridia; o__Clostridiales; f__Ruminococcaceae; g__; s__	0	0	0	0	0	0	0	0	0	0	0	0	0	0	0	0	0	0	0	0	0	0	0	0	0	0	0	0	0	0	0	0	0	0	0	0	0	0	0	0	0	0	0	0	0	0	0	0
1232	k__Bacteria; p__Firmicutes; c__Clostridia; o__Clostridiales; f__; g__; s__	0	0	0	0	0	0	0	0	0	0	0	0	0	0	0	0	0	0	0	0	0	0	0	0	0	0	0	0	0	0	0	0	0	0	0	0	0	0	0	0	0	0	0	0	0	0	0	0
1233	k__Bacteria; p__Proteobacteria; c__Gammaproteobacteria; o__Enterobacteriales; f__Enterobacteriaceae; g__Proteus; s__	0	0	0	0	0	0	0	0	0	0	0	0	0	0	0	0	0	0	0	0	0	0	0	0	0	0	0	0	0	0	0	0	0	0	0	0	0	0	0	0	0	0	0	0	0	0	0	0
1234	k__Bacteria; p__Firmicutes; c__Clostridia; o__Clostridiales; f__Ruminococcaceae	0	0	0	0	0	0	0	0	0	0	0	0	0	0	0	0	0	0	0	0	0	0	0	0	0	0	0	0	0	0	0	0	0	0	0	0	0	0	0.0355429	0	0	0	0	0	0	0	0	0
1235	k__Bacteria; p__Firmicutes; c__Clostridia; o__Clostridiales; f__Ruminococcaceae	0	0	0	0	0	0	0.00900333	0	0	0	0	0	0	0	0	0	0	0	0	0	0	0	0	0	0	0	0	0	0	0	0	0	0	0	0	0	0.0172951	0	0.0355429	0	0	0	0	0	0	0	0	0
1236	k__Bacteria; p__Bacteroidetes; c__Bacteroidia; o__Bacteroidales; f__Rikenellaceae; g__; s__	0	0	0	0	0	0	0.00900333	0	0	0	0	0	0	0	0	0	0	0	0	0	0	0	0	0	0	0	0	0	0	0	0.00832709	0	0	0	0	0	0	0	0	0	0.0452407	0	0	0	0	0	0.00885426	0
1237	k__Bacteria; p__Firmicutes; c__Clostridia; o__Clostridiales	0	0	0	0	0.0169866	0.0087558	0.0180067	0	0	0	0	0	0	0	0	0	0	0	0	0	0	0	0	0	0	0	0	0	0	0	0	0	0	0	0	0	0	0	0	0	0	0	0	0	0	0	0	0
1238	k__Bacteria; p__Bacteroidetes; c__Bacteroidia; o__Bacteroidales; f__; g__; s__	0	0	0	0	0	0	0	0	0	0	0	0	0	0	0	0	0	0	0	0	0	0	0	0	0	0	0	0	0	0	0	0	0	0	0	0	0	0	0	0	0	0	0	0	0	0	0	0
1239	k__Bacteria; p__Firmicutes; c__Clostridia; o__Clostridiales; f__Lachnospiraceae	0	0	0	0	0	0	0	0	0.00822301	0	0	0	0	0	0	0	0	0	0	0	0	0	0	0.0866701	0	0	0	0	0	0	0	0	0	0	0	0	0	0.0335739	0	0	0	0	0	0	0	0	0	0
1240	k__Bacteria; p__Firmicutes; c__Clostridia; o__Clostridiales; f__Ruminococcaceae; g__Oscillospira; s__	0	0	0.00941797	0	0.0169866	0.0087558	0	0	0.016446	0	0	0.0165098	0	0	0	0	0	0.0189934	0	0	0.0198669	0	0	0	0	0	0	0	0	0	0	0	0	0	0	0	0.0172951	0	0.0177715	0	0	0.0748013	0	0	0	0.00881213	0	0
1241	k__Bacteria; p__Firmicutes; c__Clostridia; o__Clostridiales; f__Ruminococcaceae; g__; s__	0	0	0	0	0.00849329	0	0	0	0	0	0	0	0	0	0	0.00844096	0	0	0	0	0	0	0	0	0	0	0	0	0	0	0	0	0	0	0	0	0	0	0	0	0	0	0	0	0	0	0	0
1242	k__Bacteria; p__Firmicutes; c__Bacilli; o__Lactobacillales; f__Lactobacillaceae; g__Lactobacillus; s__reuteri	0	0	0	0	0	0	0	0	0	0	0	0	0	0	0	0	0	0	0	0	0	0	0	0	0	0	0	0	0	0	0	0	0	0	0	0	0	0	0	0	0	0	0	0	0	0	0	0
1243	k__Bacteria; p__Firmicutes; c__Clostridia; o__Clostridiales; f__Ruminococcaceae; g__Ruminococcus; s__flavefaciens	0	0	0	0	0	0	0	0	0	0	0	0	0	0	0	0	0	0	0	0	0	0	0	0	0	0	0	0	0	0	0	0	0	0	0	0	0	0	0	0	0	0	0	0	0	0	0	0
1244	k__Bacteria; p__Proteobacteria; c__Alphaproteobacteria; o__Sphingomonadales; f__Sphingomonadaceae; g__Sphingomonas; s__	0	0	0	0	0	0	0	0	0	0	0	0	0	0	0	0	0	0	0	0	0	0	0	0	0	0	0	0.0105463	0	0	0	0	0	0	0	0	0	0	0	0	0	0	0	0	0	0	0	0.00948947
1245	k__Bacteria; p__Bacteroidetes; c__Bacteroidia; o__Bacteroidales; f__Bacteroidaceae; g__Bacteroides; s__	0	0	0	0	0	0.446546	0	0	0	0	0	0	0	0	0	0	0	0	0	0	0	0	0	0	0	0	0	0	0	0	0	0	0	0	0	0	0	0	0	0	0	0	0	0	0	0	0	0
1246	k__Bacteria; p__Firmicutes; c__Clostridia; o__Clostridiales; f__Lachnospiraceae	0	0	0	0	0	0	0	0	0	0	0	0	0	0	0	0	0	0	0	0	0	0	0	0	0	0	0	0	0	0	0.0249813	0	0	0	0	0.00869036	0	0	0	0	0	0	0	0	0	0	0	0
1247	k__Bacteria; p__Firmicutes; c__Clostridia; o__Clostridiales; f__Ruminococcaceae; g__Faecalibacterium; s__prausnitzii	0.0403942	0.0219893	0.0188359	0	0.0169866	0	0	0	0.139791	0.28146	0.0254799	0	0	0.0175009	0	0.00844096	0.00850774	0.0664767	0.0548747	0.0195312	0.119201	0.0232721	0.0103103	0.00866701	0.164076	0.0333111	0.0668449	0.0210926	0.108186	0.0116564	0.00832709	0.0368596	0.0522739	0.0327368	0	0.165117	0.0172951	0	0	0.0243013	0.0452407	0.233754	0.0632511	0.0452407	0	0.00881213	0.0177085	0.218258
1248	k__Bacteria; p__Firmicutes; c__Clostridia; o__Clostridiales	0	0	0	0	0	0	0	0	0	0	0	0	0	0	0	0	0	0	0	0	0	0	0	0	0	0	0	0	0	0	0	0	0	0	0	0	0	0	0.0888573	0	0	0	0	0	0	0	0	0
1249	k__Bacteria; p__Firmicutes; c__Clostridia; o__Clostridiales; f__Ruminococcaceae	0	0	0	0	0	0.0087558	0	0	0	0	0	0	0	0	0	0	0	0	0	0	0	0	0	0	0	0.0333111	0	0	0.0270465	0	0	0	0	0	0.00973899	0	0	0	0.00888573	0	0	0	0	0	0	0	0	0
1250	k__Bacteria; p__Bacteroidetes; c__Bacteroidia; o__Bacteroidales	0	0	0	0	0	0	0	0	0	0	0	0	0	0	0	0	0	0	0	0	0	0	0	0	0	0	0	0	0	0	0	0	0	0	0	0	0	0	0	0	0	0	0	0	0	0	0	0
1251	k__Bacteria; p__Firmicutes; c__Clostridia; o__Clostridiales; f__Ruminococcaceae	0	0	0	0	0	0	0	0	0	0	0	0	0	0	0	0	0	0	0	0	0	0	0	0	0	0	0	0	0	0	0	0	0	0	0	0	0	0	0	0	0	0	0	0	0	0	0	0
1252	k__Bacteria; p__Firmicutes; c__Clostridia; o__Clostridiales; f__Ruminococcaceae; g__Oscillospira; s__	0	0	0	0	0.0339732	0	0.00900333	0	0	0	0	0.0165098	0	0	0	0	0	0	0	0	0	0	0	0	0	0	0	0	0	0	0	0	0	0	0	0	0	0	0.0177715	0	0	0	0	0	0	0	0	0
1253	k__Bacteria; p__Firmicutes; c__Clostridia; o__Clostridiales; f__Ruminococcaceae; g__Oscillospira; s__	0	0	0	0	0	0	0	0	0	0	0	0	0	0	0	0	0	0	0	0	0	0	0	0	0	0	0	0	0	0	0	0	0	0	0	0	0	0	0	0	0	0	0	0	0	0	0	0
1254	k__Bacteria; p__Firmicutes; c__Clostridia; o__Clostridiales; f__Lachnospiraceae; g__Butyrivibrio; s__	0	0	0	0	0	0	0	0	0	0	0	0	0	0	0	0	0	0	0	0	0	0	0	0	0	0	0	0	0	0	0	0	0	0	0	0	0	0	0	0	0	0	0	0	0	0	0	0
1255	k__Bacteria; p__Firmicutes; c__Clostridia; o__Clostridiales; f__; g__; s__	0	0.0146595	0	0	0	0.043779	0	0	0	0	0.0254799	0	0	0	0	0	0	0	0	0	0	0	0	0	0	0	0	0	0	0	0	0	0	0.0327368	0	0	0	0	0.0888573	0	0	0	0.0237192	0	0	0	0	0
1256	k__Bacteria; p__Firmicutes; c__Clostridia; o__Clostridiales; f__Ruminococcaceae	0	0	0	0	0	0.0350232	0	0	0	0	0	0	0	0	0	0	0	0	0	0	0	0	0	0	0	0	0	0	0	0	0	0	0	0	0	0	0	0	0	0	0	0	0	0	0	0	0	0
1257	k__Bacteria; p__Firmicutes; c__Clostridia; o__Clostridiales; f__Lachnospiraceae; g__Lachnospira; s__	0	0	0.0282539	0	0	0	0	0	0	0	0.00849329	0	0	0.00875044	0	0	0	0	0	0	0	0	0	0	0	0	0.0167112	0	0	0	0	0	0	0	0.038956	0	0	0	0	0.0486027	0	0	0	0	0.0191168	0	0	0
1258	k__Bacteria; p__Bacteroidetes; c__Bacteroidia; o__Bacteroidales; f__S24-7; g__; s__	0	0	0	0	0	0	0	0	0	0	0	0	0	0	0	0	0	0	0	0	0	0	0	0	0	0	0	0	0	0	0	0	0	0	0	0	0	0	0	0	0	0	0	0	0	0	0	0
1259	k__Bacteria; p__Fusobacteria; c__Fusobacteriia; o__Fusobacteriales; f__Fusobacteriaceae; g__Fusobacterium; s__	0	0	0	0	0	0	0	0	0	0	0	0	0	0	0	0	0	0	0	0	0	0	0	0	0	0	0	0	0	0	0	0	0	0	0	0	0	0	0	0	0	0	0	0	0	0	0	0
1260	k__Bacteria; p__Firmicutes; c__Clostridia; o__Clostridiales; f__Ruminococcaceae; g__Faecalibacterium; s__prausnitzii	0	0	0.0376719	0	0	0	0.00900333	0	0.00822301	0.0453968	0.0849329	0.0165098	0	0	0.0250878	0.00844096	0.0425387	0	0.0182916	0	0.298003	0.011636	0.103103	0.026001	0.0345423	0	0.0334225	0.0210926	0.018031	0	0	0.081091	0.209096	0.0218245	0.019478	0	0.0172951	0	0	0	0.126674	0.00935016	0.0395319	0	0.0286752	0	0.00885426	0.00948947
1261	k__Bacteria; p__Actinobacteria; c__Actinobacteria; o__Bifidobacteriales; f__Bifidobacteriaceae; g__Bifidobacterium; s__	0	0	0	0	0	0	0	0	0	0	0	0	0	0	0	0	0	0	0	0	0	0	0	0	0	0	0	0	0	0	0	0	0	0	0	0	0	0	0	0	0	0	0	0	0	0	0	0
1262	k__Bacteria; p__Firmicutes; c__Clostridia; o__Clostridiales; f__Ruminococcaceae	0	0	0	0	0	0	0	0	0	0	0	0	0	0	0	0	0	0	0	0	0	0	0	0	0	0	0	0	0	0	0	0	0	0	0	0	0	0	0	0	0	0	0	0	0	0	0	0
1263	k__Bacteria; p__Firmicutes; c__Clostridia; o__Clostridiales	0	0	0	0	0	0	0	0	0	0	0	0	0	0	0	0	0	0	0	0	0	0	0	0	0	0	0	0	0	0	0	0	0	0	0	0	0	0	0	0	0	0	0	0	0	0	0	0
1264	k__Bacteria; p__Firmicutes; c__Clostridia; o__Clostridiales; f__Ruminococcaceae	0	0	0	0	0	0	0.00900333	0	0	0	0.00849329	0.0495295	0	0	0	0	0	0	0	0	0	0	0	0	0	0	0	0	0	0	0	0	0	0	0	0	0	0	0	0	0	0	0	0	0	0	0	0
1265	k__Bacteria; p__Firmicutes; c__Clostridia; o__Clostridiales; f__Veillonellaceae; g__Megasphaera; s__	0	0	0	0	0	0	0	0	0	0	0	0	0	0	0	0	0	0	0	0	0	0	0	0	0	0	0	0	0	0	0	0	0	0	0	0	0	0	0	0	0	0	0	0	0	0	0	0
1266	k__Bacteria; p__Firmicutes; c__Clostridia; o__Clostridiales; f__Veillonellaceae; g__Anaerovibrio; s__	0	0	0	0	0	0	0.24309	0	0	0	0	0	0	0	0	0	0	0	0	0	0	0	0	0	0	0	0	0	0	0	0	0	0	0	0	0	0	0	0	0	0	0	0	0	0	0	0	0
1267	k__Bacteria; p__Firmicutes; c__Clostridia; o__Clostridiales; f__Lachnospiraceae; g__Blautia; s__	0.0646308	0.0219893	0	0.171289	0	0.0350232	0.0360133	0	0.024669	0.00907935	0	0	0.0212359	0.0612531	0	0	0	0	0	0.0195312	0	0	0.195896	0.164673	0.0172712	0	0	0.0105463	0	0	0.091598	0.00737191	0	0.120035	0.00973899	0	0.0605327	0.00839349	0.0177715	0.0243013	0	0.00935016	0.134409	0	0.172051	0.0264364	0.0531256	0.0189789
1268	k__Bacteria; p__Firmicutes; c__Clostridia; o__Clostridiales; f__Peptococcaceae; g__rc4-4; s__	0	0	0	0	0	0	0	0	0.016446	0	0	0	0	0	0	0	0	0	0	0	0	0	0	0	0	0	0	0	0	0	0	0	0	0	0	0	0	0	0	0	0	0	0	0	0	0	0	0
1269	k__Bacteria	0	0	0	0	0	0	0	0	0	0	0	0	0	0	0	0	0	0	0	0	0	0	0	0	0	0	0	0	0	0	0	0	0	0	0	0	0	0	0	0	0	0	0	0	0	0	0	0
1270	k__Bacteria; p__Firmicutes; c__Clostridia; o__Clostridiales; f__Ruminococcaceae; g__; s__	0	0	0	0	0	0	0	0	0	0	0	0	0	0	0	0	0	0	0	0	0	0	0	0	0	0	0	0	0	0	0	0	0	0	0	0	0	0	0.0177715	0	0	0	0	0	0	0	0	0
1271	k__Bacteria; p__Firmicutes; c__Clostridia; o__Clostridiales; f__Lachnospiraceae	0	0	0	0	0	0	0	0	0	0	0.00849329	0.00825491	0	0	0	0	0	0	0	0	0	0	0	0	0	0	0	0	0	0	0	0	0	0	0	0	0	0	0	0	0	0.0187003	0	0	0	0	0	0
1272	k__Bacteria; p__Bacteroidetes; c__Bacteroidia; o__Bacteroidales; f__Porphyromonadaceae; g__Porphyromonas; s__	0	0	0	0	0	0	0	0	0	0	0	0	0	0	0	0	0	0	0	0	0.0198669	0	0	0	0	0	0	0	0	0	0	0	0	0	0	0	0	0	0	0	0	0	0	0	0	0	0	0
1273	k__Bacteria; p__Firmicutes; c__Clostridia; o__Clostridiales; f__Lachnospiraceae	0	0	0	0	0	0	0	0	0	0	0.0339732	0	0	0	0	0	0	0	0	0	0	0	0	0	0	0	0	0	0.00901551	0	0	0	0	0	0	0	0	0	0	0	0	0	0	0	0	0	0	0
1274	k__Bacteria; p__Firmicutes; c__Clostridia; o__Clostridiales; f__[Tissierellaceae]; g__WAL_1855D; s__	0	0	0	0	0	0	0	0	0	0	0	0	0	0	0	0	0	0	0	0	0	0	0	0	0	0	0	0	0	0	0	0	0	0	0	0	0	0	0	0	0	0	0	0	0	0	0	0
1275	k__Bacteria; p__Firmicutes; c__Clostridia; o__Clostridiales; f__Ruminococcaceae	0	0	0	0	0	0	0	0	0.0822301	0	0	0	0	0	0	0	0	0	0	0	0	0	0	0.130005	0	0	0	0	0	0	0	0.162182	0	0	0	0	0	0	0	0	0	0	0	0	0	0	0	0
1276	k__Bacteria; p__Firmicutes; c__Clostridia; o__Clostridiales; f__Ruminococcaceae; g__; s__	0	0	0	0	0	0.0087558	0	0	0	0	0	0	0	0	0	0	0	0	0	0	0	0	0	0	0	0	0	0	0	0	0	0	0	0	0	0	0	0	0	0	0	0	0	0	0	0	0	0
1277	k__Bacteria; p__Actinobacteria; c__Coriobacteriia; o__Coriobacteriales; f__Coriobacteriaceae; g__; s__	0	0	0	0	0	0	0	0	0	0	0	0.00825491	0	0	0	0	0	0	0	0	0	0	0	0	0	0	0	0	0	0	0	0	0	0	0	0	0	0	0	0	0	0	0	0	0	0	0	0
1278	k__Bacteria; p__Bacteroidetes; c__Bacteroidia; o__Bacteroidales; f__Prevotellaceae; g__Prevotella; s__	0	0	0	0	0	0	0	0	0	0	0	0	0	0	0	0	0	0	0	0	0	0	0	0	0	0	0	0	0	0	0	0	0	0	0	0	0	0	0	0	0	0	0	0	0	0	0	0
1279	k__Bacteria; p__Firmicutes; c__Clostridia; o__Clostridiales; f__; g__; s__	0	0	0	0	0	0	0	0	0	0	0	0	0	0	0	0	0	0	0	0	0	0	0	0	0	0	0	0	0	0	0	0	0	0	0	0	0	0	0	0	0	0	0	0	0	0	0	0
1280	k__Bacteria; p__Firmicutes; c__Clostridia; o__Clostridiales; f__Lachnospiraceae; g__[Ruminococcus]; s__torques	0	0	0	0	0	0	0	0.00779606	0	0	0	0	0.010618	0	0	0	0	0.0379867	0	0	0.0198669	0	0	0	0	0	0	0	0	0	0.0166542	0	0	0	0	0	0	0	0.00888573	0	0	0.00935016	0	0.0452407	0	0	0	0.00948947
1281	k__Bacteria; p__Firmicutes; c__Clostridia; o__Clostridiales; f__Ruminococcaceae; g__Oscillospira; s__	0	0	0	0	0	0	0	0	0	0.00907935	0	0.00825491	0	0	0	0	0	0	0	0	0	0	0	0	0.00863558	0	0	0	0	0	0	0	0	0	0	0	0	0	0	0.0162009	0	0	0	0	0	0	0	0
1282	k__Bacteria; p__Actinobacteria; c__Actinobacteria; o__Bifidobacteriales; f__Bifidobacteriaceae; g__Bifidobacterium; s__adolescentis	0	0	0.0376719	0	0	0	0	0	0	0	0	0	0	0	0	0	0	0	0.00914578	0	0	0	0	0	0.0431779	0	0.0250668	0.0316389	0	0.0233127	0	0.0147438	0	0.0327368	0	0	0	0	0	0	0.0361925	0	0	0	0	0.0440606	0.132814	0
1283	k__Bacteria; p__Firmicutes; c__Clostridia; o__Clostridiales; f__Ruminococcaceae	0	0	0	0	0	0	0	0	0	0	0	0	0	0	0	0	0	0	0	0	0	0	0	0	0	0	0	0	0	0	0	0	0	0	0	0	0	0	0	0	0	0	0	0	0	0	0	0
1284	k__Bacteria; p__Firmicutes; c__Clostridia; o__Clostridiales	0	0	0	0	0	0	0	0	0.024669	0	0	0	0	0	0	0	0	0	0	0	0	0	0	0	0	0	0	0	0	0	0	0	0	0	0	0	0	0	0	0	0	0	0	0	0	0	0	0
1285	k__Bacteria; p__Tenericutes; c__Mollicutes; o__RF39; f__; g__; s__	0	0	0	0	0	0	0	0	0	0	0	0	0	0	0	0	0	0	0	0	0	0	0	0	0	0	0	0	0	0	0	0	0	0	0	0	0	0	0	0	0	0	0	0	0	0	0	0
1286	k__Bacteria; p__Bacteroidetes; c__Bacteroidia; o__Bacteroidales; f__Bacteroidaceae; g__Bacteroides	0	0	0	0	0	0	0	0	0	0	0	0	0	0	0	0	0	0	0	0	0	0	0	0	0	0	0	0	0	0	0.0166542	0	0	0	0	0	0	0	0	0	0	0	0	0	0	0	0	0
1287	k__Bacteria; p__Firmicutes; c__Clostridia; o__Clostridiales; f__[Mogibacteriaceae]; g__; s__	0	0	0	0	0	0	0	0	0	0.0181587	0	0	0	0	0	0	0	0	0	0	0	0	0	0	0	0	0	0	0	0	0	0	0	0	0	0	0	0	0	0	0	0	0	0	0	0	0	0
1288	k__Bacteria; p__Firmicutes; c__Clostridia; o__Clostridiales; f__Lachnospiraceae; g__Blautia; s__	0	0.00732977	0	0	0.0339732	0.0087558	0	0.163717	0.049338	0.453968	0	0	0	0	0	0	0.00850774	0.19943	0.109749	0.0585938	0	0	0	0.026001	0.181347	0	0.116979	0.0843704	0	0.104907	0	0.0147438	0	0	0	0	0.00864753	0.0419674	0	0.00810045	0.0814332	0.0654511	0	0	0	0.00881213	0	0.123363
1289	k__Bacteria; p__Firmicutes; c__Clostridia; o__Clostridiales	0	0	0	0	0	0	0	0	0	0	0	0	0	0	0	0	0	0	0	0	0	0	0	0	0	0	0	0	0	0	0	0	0	0	0	0	0	0	0	0	0	0	0	0	0	0	0	0
1290	k__Bacteria; p__Firmicutes; c__Clostridia; o__Clostridiales; f__Lachnospiraceae	0.00807885	0	0.00941797	0	0	0	0	0	0	0	0	0	0	0	0	0	0	0	0	0	0	0	0	0	0	0	0	0	0	0	0	0	0	0	0	0	0	0	0	0	0	0	0	0	0	0	0	0
1291	k__Bacteria; p__Bacteroidetes; c__Bacteroidia; o__Bacteroidales; f__Porphyromonadaceae; g__Parabacteroides; s__	0	0	0	0	0	0	0	0	0	0	0	0	0	0	0	0	0	0	0	0	0	0	0	0	0	0	0	0	0	0	0	0	0	0	0	0	0	0.00839349	0	0	0	0	0	0	0	0	0	0
1292	k__Bacteria; p__Bacteroidetes; c__Bacteroidia; o__Bacteroidales	0	0	0	0	0	0	0	0	0	0	0	0	0	0	0	0	0	0	0	0	0	0	0	0	0	0	0	0	0	0	0	0	0	0	0	0	0	0	0	0	0	0	0	0	0	0	0	0
1293	k__Bacteria; p__Firmicutes; c__Clostridia; o__Clostridiales; f__Lachnospiraceae	0	0	0	0	0	0	0	0	0	0	0	0	0	0	0	0	0	0	0	0	0	0	0	0	0	0	0	0	0	0	0	0	0	0	0	0	0	0	0	0	0	0	0	0	0	0	0	0
1294	k__Bacteria; p__Firmicutes; c__Clostridia; o__Clostridiales; f__Lachnospiraceae	0	0	0	0	0	0	0	0	0	0	0	0	0	0	0	0	0	0	0	0	0	0	0	0	0	0	0	0	0	0	0	0	0	0	0	0	0	0	0	0	0	0	0	0	0	0	0	0
1295	k__Bacteria; p__Firmicutes; c__Clostridia; o__Clostridiales	0	0	0	0	0	0	0	0	0	0	0	0	0	0	0	0	0	0	0	0	0	0	0	0	0	0	0	0	0	0	0	0	0	0	0	0	0	0	0	0	0	0	0	0	0	0	0	0
1296	k__Bacteria; p__Firmicutes; c__Clostridia; o__Clostridiales; f__Ruminococcaceae; g__Ruminococcus; s__	0	1.08481	0	0	0	0	0	0	0	0	0	0	0	0	0	0.514898	0	0	0.0182916	0	0	0	0	0	0	0	0	0	0	0	0	0	0	0.0109123	0	0	0	0	0	0	0	0	0.0316256	0	0	0	0	0
1297	k__Bacteria; p__Firmicutes; c__Clostridia; o__Clostridiales; f__Lachnospiraceae; g__; s__	0	0	0	0	0	0	0	0	0	0	0	0	0	0	0	0	0	0	0	0	0	0	0	0	0	0	0	0	0	0	0	0	0	0	0	0	0	0	0	0	0	0	0	0	0	0	0	0
1298	k__Bacteria; p__Bacteroidetes; c__Bacteroidia; o__Bacteroidales; f__[Odoribacteraceae]; g__Odoribacter; s__	0	0	0	0	0	0	0	0	0	0	0	0	0	0	0	0	0	0	0	0	0	0	0	0	0	0	0	0	0	0	0	0	0	0	0	0	0	0	0	0	0	0	0	0	0	0	0	0
1299	k__Bacteria; p__Firmicutes; c__Clostridia; o__Clostridiales; f__; g__; s__	0	0	0	0	0	0	0	0	0	0	0	0	0	0	0	0	0	0	0	0	0	0	0	0	0	0	0	0	0	0	0	0	0	0	0	0	0	0	0	0	0	0	0	0	0	0	0	0
1300	k__Bacteria; p__Firmicutes; c__Clostridia; o__Clostridiales; f__Ruminococcaceae; g__Ruminococcus; s__	0	0	0	0	0	0	0	0	0	0	0	0	0	0	0	0	0	0	0	0	0	0	0	0	0	0	0	0	0.00901551	0	0	0	0	0.0109123	0	0	0	0	0	0	0	0	0	0	0	0	0	0
1301	k__Bacteria; p__Bacteroidetes; c__Bacteroidia; o__Bacteroidales; f__Bacteroidaceae; g__Bacteroides; s__	0	0	0	0	0	0	0	0	0	0	0	0	0	0	0	0	0	0	0	0	0	0	0	0	0	0	0	0	0	0	0	0	0	0	0	0	0	0	0	0	0	0	0	0	0	0	0	0
1302	k__Bacteria; p__Firmicutes; c__Clostridia; o__Clostridiales; f__Ruminococcaceae	0	0	0	0	0	0.113825	0	0	0.016446	0	0	0	0	0	0	0	0	0	0	0	0	0	0	0	0	0	0	0.0105463	0	0	0	0	0	0	0	0	0	0	0	0	0	0	0	0	0	0	0.0177085	0
1303	k__Bacteria; p__Bacteroidetes; c__Bacteroidia; o__Bacteroidales; f__[Barnesiellaceae]; g__; s__	0	0	0	0	0	0	0	0	0	0	0	0	0	0	0	0	0	0	0	0	0	0	0	0	0	0	0	0	0	0	0	0	0	0	0	0	0	0	0	0	0	0	0	0	0	0	0	0
1304	k__Bacteria; p__Firmicutes; c__Clostridia; o__Clostridiales	0	0	0	0	0	0.0087558	0	0	0	0	0	0.0165098	0	0	0	0	0	0	0	0	0	0	0	0	0	0	0	0	0	0	0	0	0	0	0	0	0	0	0.00888573	0	0	0	0	0	0	0	0	0
1305	k__Bacteria; p__Proteobacteria; c__Gammaproteobacteria; o__Aeromonadales; f__Succinivibrionaceae	0	0	0	0	0	0	0	0	0	0	0	0	0	0	0	0	0	0	0	0	0	0	0	0	0	0	0	0	0	0	0	0	0	0.0327368	0	0	0	0	0	0	0	0	0	0	0	0	0	0
1306	k__Bacteria; p__Tenericutes; c__Mollicutes; o__RF39; f__; g__; s__	0	0	0	0	0	0	0	0	0	0	0	0	0	0	0	0	0	0	0	0	0	0	0	0	0	0	0	0	0	0	0	0	0	0	0	0	0	0	0	0	0	0	0	0	0	0	0	0
1307	k__Bacteria; p__Firmicutes	0	0	0	0	0	0	0	0	0	0	0	0	0	0	0	0	0	0	0	0	0	0	0	0	0	0	0	0	0	0	0	0	0	0	0	0	0	0	0	0	0	0	0	0	0	0	0	0
1308	k__Bacteria; p__Firmicutes; c__Clostridia; o__Clostridiales; f__; g__; s__	0	0	0	0	0	0	0	0	0	0	0	0.00825491	0	0	0	0	0	0	0	0	0	0	0	0	0	0	0	0	0	0	0	0	0	0	0	0	0	0	0.0710858	0	0	0	0	0	0	0	0	0
1309	k__Bacteria; p__Firmicutes; c__Clostridia; o__Clostridiales; f__Dehalobacteriaceae; g__Dehalobacterium; s__	0	0	0	0	0	0	0.02701	0	0	0	0	0	0	0	0	0	0	0	0	0	0	0	0	0	0	0	0	0	0	0	0	0	0	0	0	0	0	0	0.00888573	0	0	0	0	0	0	0	0	0
1310	k__Bacteria; p__Firmicutes; c__Clostridia; o__Clostridiales; f__Lachnospiraceae	0	0.183244	0	0	0	0	0	0	0	0.217904	0	0	0	0	0.0167252	0	0	0	0	0	0	0	0	0.563356	0.0431779	0	0	0.0421852	0	0	0.00832709	0	0	0	0	0	0.00864753	0	0	0	0.135722	0.280505	0	0	0	0.114558	0.0265628	0
1311	k__Bacteria; p__Firmicutes; c__Clostridia; o__Clostridiales; f__Ruminococcaceae; g__Oscillospira; s__	0	0	0	0	0	0	0	0	0	0	0	0	0	0	0	0	0	0	0	0	0	0	0	0	0	0	0	0	0.00901551	0	0	0	0	0	0	0	0	0	0.00888573	0	0	0	0	0	0	0	0	0
1312	k__Bacteria; p__Firmicutes; c__Clostridia; o__Clostridiales; f__[Tissierellaceae]; g__Parvimonas; s__	0	0	0	0	0	0	0	0	0	0	0	0	0	0	0	0	0	0	0	0	0	0.011636	0	0	0	0	0	0	0	0	0	0	0	0	0	0	0	0	0	0	0	0	0	0	0	0	0	0
1313	k__Bacteria; p__Firmicutes; c__Clostridia; o__Clostridiales; f__Ruminococcaceae; g__; s__	0	0	0	0	0	0.0087558	0.0180067	0	0	0	0	0.0165098	0	0	0	0	0	0.0189934	0	0	0	0	0	0	0	0	0	0	0	0	0	0.00737191	0	0	0	0	0	0	0.00888573	0	0	0	0	0	0	0	0	0
1314	k__Bacteria; p__Firmicutes; c__Clostridia; o__Clostridiales; f__Ruminococcaceae; g__Faecalibacterium; s__prausnitzii	0	0.0659679	0.0941797	0.0163132	0.0764396	0.087558	0.126047	0.179309	0.222021	0.0453968	0.0169866	0.165098	0	0.0350018	0.100351	0.683717	0.0765697	0.104463	0.128041	0.0488281	0.119201	0.11636	0.494896	0.017334	0.716753	0	0.0250668	0.0738241	0.26145	0	0	0.361224	0.304931	0.185509	0.019478	0.0260711	0.0259426	0	0	0.0162009	0.0452407	0.168303	0.0632511	0.171915	0.162493	0.0176243	0.0177085	0.284684
1315	k__Bacteria; p__Firmicutes; c__Clostridia; o__Clostridiales; f__Ruminococcaceae; g__Oscillospira; s__	0	0	0	0	0	0	0	0	0	0	0	0.0165098	0	0	0	0	0	0	0	0	0	0	0	0	0	0	0	0	0	0	0	0	0	0	0.00973899	0	0	0	0	0	0	0	0	0	0	0	0	0
1316	k__Bacteria; p__Firmicutes; c__Clostridia; o__Clostridiales; f__Lachnospiraceae; g__Blautia; s__	0	0	0	0	0	0	0	0	0	0	0	0	0	0	0	0	0	0	0	0	0	0	0	0	0	0	0	0	0	0	0	0	0	0	0	0	0	0.00839349	0	0	0	0	0	0	0	0	0	0
1317	k__Bacteria; p__Firmicutes; c__Clostridia; o__Clostridiales; f__Ruminococcaceae; g__Faecalibacterium; s__prausnitzii	0	0	0	0	0	0	0	0	0.016446	0.0363174	0.00849329	0	0	0	0.0083626	0.00844096	0	0	0	0	0	0	0	0	0.319516	0	0.0250668	0	0	0	0	0.0221157	0	0	0	0	0	0	0	0.0162009	0	0	0.118596	0.00904814	0.23896	0.00881213	0	0
1318	k__Bacteria; p__Firmicutes; c__Clostridia; o__Clostridiales; f__Lachnospiraceae; g__; s__	0	0.0366488	0	0	0	0.148849	0.0180067	0	0	0	0	0	0	0	0	0	0	0	0	0	0	0	0	0	0	0	0	0	0	0	0	0	0	0	0	0	0	0	0	0	0	0	0	0	0	0	0.0796883	0
1319	k__Bacteria; p__Firmicutes; c__Clostridia; o__Clostridiales; f__Clostridiaceae; g__SMB53; s__	0	0	0	0	0	0	0	0	0	0	0	0	0	0	0	0	0	0	0	0	0	0	0	0	0	0	0	0	0	0	0	0	0	0	0	0	0	0	0	0	0	0	0	0	0	0	0	0
1320	k__Bacteria; p__Firmicutes; c__Clostridia; o__Clostridiales; f__Peptococcaceae; g__Peptococcus; s__	0	0	0	0	0	0.236407	0	0	0	0	0	0	0	0	0	0	0	0	0	0	0	0	0	0	0	0	0	0	0	0	0	0.0294877	0	0	0	0	0	0	0	0.129607	0	0	0	0	0	0	0	0
1321	k__Bacteria; p__Proteobacteria; c__Epsilonproteobacteria; o__Campylobacterales; f__Campylobacteraceae; g__Campylobacter; s__	0	0	0	0	0	0	0	0	0	0	0	0	0	0	0	0	0.0595542	0	0	0	0	0	0	0	0	0	0	0	0	0	0	0	0	0	0	0	0	0	0	0	0	0	0	0	0	0	0	0
1322	k__Bacteria; p__Firmicutes; c__Bacilli; o__Lactobacillales; f__Streptococcaceae; g__Streptococcus; s__	0	0	0.00941797	0	0	0	0	0	0	0	0	0	0	0	0.0083626	0	0	0	0	0	0	0	0	0	0	0	0	0	0	0	0	0	0	0	0	0	0	0	0	0	0	0	0	0	0	0	0	0
1323	k__Bacteria; p__Firmicutes; c__Clostridia; o__Clostridiales; f__[Tissierellaceae]; g__1-68; s__	0	0	0	0	0	0	0	0	0	0	0	0	0	0	0	0	0	0	0	0	0.0198669	0	0	0	0	0	0	0	0	0	0	0	0	0	0	0	0	0	0	0	0	0	0	0	0	0	0	0
1324	k__Bacteria; p__Firmicutes; c__Clostridia; o__Clostridiales; f__Christensenellaceae; g__; s__	0	0	0	0	0	0	0.0180067	0	0	0	0	0.00825491	0	0	0	0	0	0	0	0	0	0	0	0	0	0	0	0	0	0	0	0	0	0	0	0	0	0	0	0	0	0	0	0.0180963	0	0	0.0177085	0
1325	k__Bacteria; p__Actinobacteria; c__Coriobacteriia; o__Coriobacteriales; f__Coriobacteriaceae; g__Slackia; s__	0	0	0	0	0	0	0	0	0	0	0	0	0	0	0	0	0	0	0	0	0	0	0	0	0	0	0	0	0	0	0	0	0	0	0	0	0	0	0	0	0	0	0	0	0	0	0	0
1326	k__Bacteria; p__Firmicutes; c__Clostridia; o__Clostridiales; f__Ruminococcaceae; g__Ruminococcus; s__	0	0	0	0	0	0	0	0	0	0	0	0	0	0	0	0	0	0	0	0	0	0	0	0	0	0	0	0	0	0	0	0	0	0	0	0	0	0	0	0	0	0	0	0	0	0	0	0
1327	k__Bacteria; p__Firmicutes; c__Clostridia; o__Clostridiales; f__Lachnospiraceae; g__[Ruminococcus]	0	0	0	0	0	0	0	0	0	0	0	0	0	0	0	0	0	0	0	0	0	0	0	0	0	0	0	0	0	0	0	0	0	0	0	0	0	0	0	0	0	0.0187003	0	0	0	0	0	0
1328	k__Bacteria; p__Firmicutes; c__Clostridia; o__Clostridiales; f__Lachnospiraceae	0	0	0	0	0.00849329	0	0	0	0.00822301	0	0	0.0495295	0	0	0	0	0.0850774	0	0.0182916	0	0	0	0	0.00866701	0	0.0555185	0	0.0105463	0	0	0	0	0	0.0436491	0	0.00869036	0.0345901	0	0.0444286	0	0	0	0.0158128	0	0.0095584	0	0	0
1329	k__Bacteria; p__Bacteroidetes; c__Bacteroidia; o__Bacteroidales; f__[Odoribacteraceae]; g__Butyricimonas; s__	0	0	0	0	0	0.0087558	0	0	0	0	0	0	0	0	0	0	0	0	0	0	0	0	0	0	0	0	0	0	0	0	0	0	0	0	0	0	0	0	0.0533144	0	0	0	0	0	0	0	0	0
[truncated: 1,791 more rows]
[truncated: 468 more columns]

## Sheet: Table S4
Additional file 1: Table S4. Basic Local Alignment Search Tool (BLAST) results and representative sequences for the operational taxonomic units
[truncated: 3,123 more rows]

[truncated: 9 more sheets: Table S5, Table S6, Table S7, Table S8, Table S9, Table S10, Table S11, Table S12, Table S13]
